# Supplementary material for: Cannabidiol exerts antiinflammatory effects but maintains T effector memory cell differentiation in humans
Source: JCI Insight. 2025 Nov 18;11(1):e198590. doi: 10.1172/jci.insight.198590 (PMC12890486; doi:10.1172/jci.insight.198590)
Supplement: Supplemental tables 1-17 [file jciinsight-11-198590-s189.xlsx]

## Sheet: SuppTable1
	Participants Stratified Across Experimental Conditions
	ID	Sex	Age	Race	Ethnicity	Weight (kg)	BMI	CTG pre-CBD	CTG post-CBD	scRNA pre-CBD	sn/scRNA post-CBD	cor PK post-CBD	Cytokine pre-CBD	Cytokine post-CBD	Flow Cytometry pre-CBD	Flow Cytometry post-CBD
	H000*									X
	H001	Male	30-39	White or European American	Hispanic	98	32.7		X	X	X	X
	H002	Female	<29	White or European American	Non-Hispanic	102.3	33		X	X	X	X
	H005	Female	50-59	White or European American	Non-Hispanic	73	29	X	X	X	X	X
	H006	Female	<29	White or European American	Non-Hispanic	56.2	21.8	X	X	X	X	X
	H007	Female	40-49	White or European American	Non-Hispanic	79.1	32.5	X		X
	H009	Male	60-69	African American	Non-Hispanic	123.2	33.5	X	X	X	X	X
	H010	Female	<29	White or European American	Non-Hispanic	70.9	26	X	X	X	X	X
	H012	Female	<29	White or European American	Non-Hispanic	70.9	26	X	X	X	X	X
	H013	Male	<29	Caucasian	Non-Hispanic	84.4	24.6	X	X	X
	H014	Male	<29	African American	Non-Hispanic	68.6	22.6	X	X	X
	H015	Female	50-59	White or European American	Non-Hispanic	77.2	28.8	X	X	X	X	X
	H017	Female	50-59	Caucasian	Non-Hispanic	92.2	32.7	X	X
	H021 **	Female	<29	Asian or Asian American	Non-Hispanic	54.6	22.2	X	X		X	X
	H024**	Female	60-69	African American	Non-Hispanic	85	32	X	X		X	X
	H027	Female	50-59	African American	Non-Hispanic	93	30.8	X	X				X	X
	H031	Male	<29	Caucasian	Non-Hispanic	71.4	20.6	X	X				X	X
	H032	Female	<29	Asian or Asian American	Non-Hispanic	60	24	X	X
	H034	Male	<29	Asian or Asian American	Non-Hispanic	102.3	32.5	X	X
	H035	Male	30-39	Caucasian	Non-Hispanic	100.4	33.1	X	X				X	X
	H040	Female	<29	African American	Non-Hispanic	74.6	28.6								X	X
	C007	Female	70-79	African American	Non-Hispanic	74.2	27								X	X
	C008	Male	70-79	Caucasian	Non-Hispanic	103.2	30.1								X	X
	Conditions Across Technologies
	Period	Condition	Cannabidiol	Description	sn/scRNA-seq	CellTiterGlow	Post-CBD PK	Cytokine Assay	Flow Cytometry
	Pre-CBD	1	None	No CD3/CD28	11	17		3	3
		2	None	CD3/CD28	12	17		3	3
		3	None	CD3/CD28 + Tacrolimus	12	17		3	3
	Post-CBD	1	Steady-state	No CD3/CD28	8	18		3	3
		2	Steady-state	CD3/CD28	10	18	10	3	3
		3	Steady-state	CD3/CD28 + Tacrolimus	8	18		3	3
	** snRNAseq experiment

## Sheet: SuppTable2
CellTiter-Glo® (CTG) data
ID	NoCD3/CD28_Pre-CBD	CD3/CD28_Pre-CBD	CD3/CD28+TAC_Pre-CBD	NoCD3/CD28_Post-CBD	CD3/CD28_Post-CBD	CD3/CD28+TAC_Post-CBD
H001				2296	4083	2799
H002				2831	5203	3230
H005	4754	10211	6704	8049	14607	9238
H006	8252	17751	12108	1002	1139	1157
H007	2706	4646	3423
H009	6970	11028	8559	1180	1291	1346
H010	1869	4006	2911	4842	6629	5419
H012	4113	8852	6329	1617	1475	1894
H013	4204	7689	5312	571	488	433
H014	5525	10674	7005	67	108	79
H015	4102	7608	5060	14622	22922	16202
H017	10456	23240.8	14332.6	4939.8	16595.7	10860.6
H021	6020.2	17639.8	11158.3	2781.1	4631	3574.3
H024	6404.3	24146.9	15487	1303.4	1453.6	1476.2
H027	2833.9	5121.8	3794.4	8399.6	11427	8493.3
H031	1950.9	2546.5	2206.7	4272.1	4836.2	4229.3
H032	4718.5	8896.8	7054.3	9100	14024.6	11587.4
H034	1313.4	2302.6	1628.4	3829.41	3754.68	3421.44
H035	4784.2	7075.5	4163.7	3149.12	5710.59	4497.42
Cond A x Cond B
Cond A	Cond B	p-value	adjusted p-value	p.format	p.signif	method
CD3/CD28 -CBD/NoCD3/CD28 -CBD	CD3/CD28+CBD/NoCD3/CD28 +CBD	0.00854467	0.0085	0.0085	**	T-test	Figure 2a
CD3/CD28 -CBD -TAC/No Sitm -CBD -TAC	CD3/CD28 - CBD +TAC/No CD3/CD28 -CBD	0.000605401	0.00061	0.00061	***	T-test	Figure 6a
CD3/CD28+TAC-CBD /NoCD3/CD28 -CBD	CD3/CD28+TAC +CBD/NoCD3/CD28 +CBD	0.0448959	0.045	0.045	*	T-test	Figure 6b

## Sheet: SuppTable3
Using a set of Marker Genes with the scRNA-seq data without Tacrolimus conditions. The gene is DEG in a cell type when the adjusted P-value< 0.05 and avg.FC>0.5.	Differentially Expressed Genes (DEGs) Across the Three Annotation Levels.
	Level 1								Level 2								By Condition (Level 3)
	p_val	avg_log2FC	pct.1	pct.2	p_val_adj	cluster	gene		p_val	avg_log2FC	pct.1	pct.2	p_val_adj	cluster	gene		p_val	avg_log2FC	pct.1	pct.2	p_val_adj	cluster	gene
	0	8.07975	0.904	0.024	0	B	MS4A1		0	4.61446	0.896	0.061	0	B Naive	MS4A1		0	-4.35557	0.049	0.395	0	No CD3/CD28 -CBD -TAC	IL2RA
	0	-3.24781	0.153	0.806	0	B	CD3D		0	-3.29271	0.131	0.78	0	B Naive	CD3D		0	-2.3585	0.121	0.356	0	No CD3/CD28 -CBD -TAC	PCNA
	0	-3.4974	0.111	0.669	0	B	LEF1		0	-3.4555	0.09	0.647	0	B Naive	LEF1		0	-4.5592	0.04	0.254	0	No CD3/CD28 -CBD -TAC	GZMB
	0	5.6344	0.572	0.051	0	B	CD40		0	-2.76925	0.127	0.56	0	B Naive	TCF7		0	-4.2334	0.009	0.211	0	No CD3/CD28 -CBD -TAC	MKI67
	0	-2.58656	0.162	0.576	0	B	TCF7		0	-3.52611	0.064	0.448	0	B Naive	MAL		0	0.914383	0.659	0.482	0	No CD3/CD28 -CBD -TAC	TCF7
	0	-3.57239	0.076	0.463	0	B	MAL		0	2.91337	0.461	0.081	0	B Naive	CD40		0	-1.17967	0.106	0.242	0	No CD3/CD28 -CBD -TAC	CTLA4
	0	7.27687	0.326	0.012	0	B	CD19		0	4.34292	0.271	0.029	0	B Naive	CD19		0	-1.22475	0.094	0.22	0	No CD3/CD28 -CBD -TAC	CD40LG
	0	7.05957	0.269	0.015	0	B	FCER2		0	-3.26004	0.032	0.243	0	B Naive	CD4		0	0.567596	0.633	0.511	0	No CD3/CD28 -CBD -TAC	SELL
	0	-3.29217	0.042	0.252	0	B	CD4		0	-2.7466	0.107	0.306	0	B Naive	IL2RA		0	-0.979583	0.046	0.165	0	No CD3/CD28 -CBD -TAC	IKZF4
	0	-3.53821	0.036	0.226	0	B	CD8B		0	-1.97593	0.105	0.3	0	B Naive	PCNA		0	-2.24216	0.02	0.121	0	No CD3/CD28 -CBD -TAC	CD70
	0	-2.64946	0.041	0.221	0	B	CTLA4		0	-3.15497	0.025	0.214	0	B Naive	CTLA4		0	-1.86643	0.065	0.156	0	No CD3/CD28 -CBD -TAC	RGS1
	0	-3.0318	0.088	0.257	0	B	CCL5		0	-3.28767	0.032	0.218	0	B Naive	CD8B		0	-1.27935	0.017	0.073	0	No CD3/CD28 -CBD -TAC	FOXP3
	0	-2.77907	0.034	0.2	0	B	CD40LG		0	-2.7395	0.074	0.251	0	B Naive	CCL5		0	0.642404	0.648	0.597	0	No CD3/CD28 -CBD -TAC	LEF1
	0	-3.17589	0.034	0.187	0	B	CD8A		0	3.15065	0.206	0.03	0	B Naive	FCER2		0	-0.475609	0.037	0.084	0	No CD3/CD28 -CBD -TAC	GZMH
	0	-3.45875	0.025	0.161	0	B	DPP4		0	-3.37079	0.02	0.194	0	B Naive	CD40LG		0	-1.21024	0.071	0.118	0	No CD3/CD28 -CBD -TAC	CD40
	0	-2.88324	0.078	0.204	0	B	GZMB		0	-4.77711	0.006	0.162	0	B Naive	MKI67		0	0.27273	0.603	0.574	0	No CD3/CD28 -CBD -TAC	CCR7
	0	-2.61387	0.041	0.165	0	B	MKI67		0	-3.47418	0.047	0.201	0	B Naive	GZMB		1.00007e-175	1.67684	0.028	0.013	2.53247e-171	No CD3/CD28 -CBD -TAC	CD14
	0	-0.71527	0.71	0.831	0	B	LTB		0	-2.98665	0.028	0.18	0	B Naive	CD8A		1.78186e-154	-1.20955	0.026	0.047	4.51221e-150	No CD3/CD28 -CBD -TAC	FCER2
	0	-0.977194	0.185	0.299	0	B	PCNA		0	-3.54416	0.018	0.156	0	B Naive	DPP4		3.09727e-118	-1.41278	0.017	0.031	7.84322e-114	No CD3/CD28 -CBD -TAC	NCAM1
	0	-3.2838	0.044	0.155	0	B	GZMA		0	6.00307	0.132	0.01	0	B Naive	KCNG1		7.32639e-99	-0.414327	0.808	0.823	1.85526e-94	No CD3/CD28 -CBD -TAC	LTB
	0	-1.37934	0.043	0.14	0	B	IKZF4		0	-1.48899	0.027	0.137	0	B Naive	IKZF4		3.2797e-92	0.193593	0.205	0.254	8.30519e-88	No CD3/CD28 -CBD -TAC	CCL5
	0	-1.70345	0.073	0.167	0	B	KLRG1		0	-3.0402	0.042	0.151	0	B Naive	GZMA		5.92043e-77	1.26939	0.012	0.006	1.49923e-72	No CD3/CD28 -CBD -TAC	CCR2
	0	-1.72607	0.213	0.303	0	B	IL2RA		0	0.610856	0.648	0.54	0	B Naive	SELL		9.54789e-68	0.173548	0.147	0.181	2.41781e-63	No CD3/CD28 -CBD -TAC	CD8A
	0	5.95861	0.092	0.009	0	B	KCNG1		2.96849e-275	-2.06436	0.02	0.096	7.51711e-271	B Naive	CD70		1.54319e-66	-1.08882	0.128	0.15	3.90782e-62	No CD3/CD28 -CBD -TAC	GZMA
	1.90908e-305	-3.51198	0.018	0.072	4.83437e-301	B	GZMK		3.61623e-269	-1.42231	0.068	0.164	9.15738e-265	B Naive	KLRG1		2.72319e-66	-0.229405	0.128	0.155	6.89594e-62	No CD3/CD28 -CBD -TAC	DPP4
	4.33112e-274	-2.80839	0.023	0.076	1.09677e-269	B	GZMH		1.09103e-240	-0.565989	0.736	0.824	2.76282e-236	B Naive	LTB		1.33212e-63	0.370333	0.043	0.031	3.37332e-59	No CD3/CD28 -CBD -TAC	FCGR3A
	9.70339e-262	-2.36511	0.014	0.061	2.45719e-257	B	FOXP3		1.45987e-202	-2.62271	0.008	0.06	3.69684e-198	B Naive	FOXP3		5.93729e-36	0.739198	0.034	0.045	1.5035e-31	No CD3/CD28 -CBD -TAC	CD68
	9.45563e-193	-3.49648	0.01	0.044	2.39445e-188	B	KLRC2		6.69131e-194	-2.74066	0.018	0.074	1.69444e-189	B Naive	GZMH		7.30963e-35	0.612846	0.209	0.206	1.85102e-30	No CD3/CD28 -CBD -TAC	CD8B
	1.32847e-147	-3.34921	0.01	0.037	3.36409e-143	B	FCGR3A		2.28255e-193	-1.44063	0.06	0.134	5.7801e-189	B Naive	RGS1		7.86825e-26	0.108627	0.02	0.027	1.99248e-21	No CD3/CD28 -CBD -TAC	SLC4A10
	2.32266e-128	-1.22515	0.088	0.134	5.88167e-124	B	RGS1		1.28529e-180	-3.21181	0.018	0.07	3.25475e-176	B Naive	GZMK		5.35335e-25	-0.0841712	0.737	0.74	1.35563e-20	No CD3/CD28 -CBD -TAC	CD3D
	3.27654e-111	-2.72721	0.006	0.027	8.29719e-107	B	SLC4A10		4.8117e-117	-3.13063	0.009	0.043	1.21847e-112	B Naive	KLRC2		1.21392e-24	-0.104044	0.038	0.046	3.07402e-20	No CD3/CD28 -CBD -TAC	CD19
	2.44404e-107	-6.03819	0.002	0.019	6.18905e-103	B	CD14		3.70216e-105	6.67378	0.002	0	9.37499e-101	B Naive	VPREB1		5.99446e-21	0.405489	0.162	0.156	1.51798e-16	No CD3/CD28 -CBD -TAC	KLRG1
	9.79164e-90	-2.99646	0.01	0.029	2.47954e-85	B	NCAM1		2.61345e-79	-2.95121	0.011	0.036	6.61804e-75	B Naive	FCGR3A		8.80222e-19	0.225978	0.072	0.064	2.22899e-14	No CD3/CD28 -CBD -TAC	GZMK
	2.69437e-83	7.31898	0.001	0	6.82295e-79	B	VPREB1		1.79243e-76	-2.87436	0.005	0.026	4.53898e-72	B Naive	SLC4A10		3.36333e-07	0.174689	0.107	0.116	0.00851696	No CD3/CD28 -CBD -TAC	MS4A1
	1.95204e-71	0.213618	0.567	0.544	4.94316e-67	B	SELL		4.44159e-72	-2.43582	0.017	0.043	1.12474e-67	B Naive	CD68		2.61773e-06	0.796506	0.016	0.019	0.0662887	No CD3/CD28 -CBD -TAC	KCNG1
	3.82456e-56	-2.23986	0.025	0.044	9.68493e-52	B	CD68		8.00551e-71	-0.128997	0.487	0.588	2.02723e-66	B Naive	CCR7		0.000236385	1.30649	0	0	1	No CD3/CD28 -CBD -TAC	VPREB1
	4.83444e-35	-2.58207	0.002	0.008	1.22422e-30	B	CCR2		3.27922e-66	-2.87535	0.008	0.028	8.30397e-62	B Naive	NCAM1		0.000764482	0.464774	0.21	0.239	1	No CD3/CD28 -CBD -TAC	CD4
	5.91102e-09	0.0985974	0.54	0.587	0.000149685	B	CCR7		2.0812e-63	-5.72695	0.002	0.018	5.27021e-59	B Naive	CD14		0	1.97876	0.532	0.168	0	CD3/CD28 -CBD -TAC	IL2RA
	0.00195777	0.425982	0.094	0.091	1	B	CD70		7.19388e-25	-2.65512	0.002	0.008	1.82171e-20	B Naive	CCR2		0	2.55107	0.364	0.1	0	CD3/CD28 -CBD -TAC	GZMB
	0	0.93075	0.77	0.333	0	CD4	LEF1		0	3.69467	0.917	0.081	0	B CD70hi	MS4A1		0	1.60292	0.454	0.2	0	CD3/CD28 -CBD -TAC	PCNA
	0	0.526536	0.864	0.519	0	CD4	CD3D		0	4.68754	0.746	0.078	0	B CD70hi	CD40		0	2.13493	0.306	0.072	0	CD3/CD28 -CBD -TAC	MKI67
	0	0.991315	0.527	0.241	0	CD4	MAL		0	-3.01518	0.187	0.762	0	B CD70hi	CD3D		0	-1.38609	0.405	0.601	0	CD3/CD28 -CBD -TAC	TCF7
	0	0.714963	0.92	0.639	0	CD4	LTB		0	-3.38569	0.144	0.631	0	B CD70hi	LEF1		0	1.24473	0.314	0.144	0	CD3/CD28 -CBD -TAC	CTLA4
	0	-3.92848	0.138	0.419	0	CD4	CCL5		0	3.83934	0.414	0.029	0	B CD70hi	CD19		0	-0.92757	0.452	0.596	0	CD3/CD28 -CBD -TAC	SELL
	0	0.523244	0.677	0.414	0	CD4	CCR7		0	-3.46615	0.094	0.437	0	B CD70hi	MAL		0	0.898177	0.217	0.084	0	CD3/CD28 -CBD -TAC	IKZF4
	0	2.0961	0.388	0.127	0	CD4	IL2RA		0	4.9838	0.368	0.028	0	B CD70hi	FCER2		0	0.865723	0.268	0.138	0	CD3/CD28 -CBD -TAC	CD40LG
	0	2.30269	0.324	0.065	0	CD4	CD4		0	-2.19868	0.219	0.546	0	B CD70hi	TCF7		0	1.39457	0.162	0.054	0	CD3/CD28 -CBD -TAC	CD70
	0	3.14836	0.27	0.029	0	CD4	CD40LG		0	-3.16572	0.057	0.237	0	B CD70hi	CD4		0	1.23696	0.198	0.093	0	CD3/CD28 -CBD -TAC	RGS1
	0	-6.37507	0.028	0.266	0	CD4	MS4A1		0	-3.81775	0.042	0.214	0	B CD70hi	CD8B		0	1.22256	0.1	0.034	0	CD3/CD28 -CBD -TAC	FOXP3
	0	0.467672	0.619	0.382	0	CD4	TCF7		0	-0.896283	0.669	0.825	0	B CD70hi	LTB		0	-0.834113	0.57	0.634	0	CD3/CD28 -CBD -TAC	LEF1
	0	-4.76596	0.061	0.29	0	CD4	GZMA		0	-1.97349	0.066	0.208	0	B CD70hi	CTLA4		0	1.15975	0.141	0.085	0	CD3/CD28 -CBD -TAC	CD40
	0	1.836	0.274	0.076	0	CD4	CTLA4		0	-3.32728	0.042	0.176	0	B CD70hi	CD8A		0	0.239312	0.103	0.053	0	CD3/CD28 -CBD -TAC	GZMH
	0	-2.65499	0.137	0.33	0	CD4	CD8B		0	1.68447	0.211	0.087	0	B CD70hi	CD70		0	-0.38289	0.554	0.597	0	CD3/CD28 -CBD -TAC	CCR7
	0	3.12612	0.222	0.029	0	CD4	MKI67		0	-3.42435	0.11	0.245	2.12504e-304	B CD70hi	CCL5		0	-6.21278	0.004	0.024	0	CD3/CD28 -CBD -TAC	CD14
	0	1.48494	0.356	0.167	0	CD4	PCNA		1.44672e-305	-2.04214	0.057	0.188	3.66352e-301	B CD70hi	CD40LG		2.1335e-274	1.03323	0.058	0.032	5.40266e-270	CD3/CD28 -CBD -TAC	FCER2
	0	0.277084	0.612	0.431	0	CD4	SELL		3.42038e-286	-3.1676	0.036	0.152	8.66142e-282	B CD70hi	DPP4		1.85938e-264	-1.08449	0.133	0.171	4.7085e-260	CD3/CD28 -CBD -TAC	KLRG1
	0	-2.67089	0.119	0.263	0	CD4	CD8A		2.14925e-228	-3.55287	0.047	0.148	5.44256e-224	B CD70hi	GZMA		2.54795e-191	1.28141	0.039	0.021	6.45217e-187	CD3/CD28 -CBD -TAC	NCAM1
	0	-3.98244	0.058	0.187	0	CD4	CD40		1.36594e-195	-0.743191	0.439	0.551	3.45896e-191	B CD70hi	SELL		3.34101e-180	0.574137	0.036	0.019	8.46045e-176	CD3/CD28 -CBD -TAC	SLC4A10
	0	0.951637	0.174	0.053	0	CD4	IKZF4		2.31335e-145	-2.10914	0.079	0.161	5.85809e-141	B CD70hi	KLRG1		9.29178e-167	-0.65836	0.022	0.041	2.35296e-162	CD3/CD28 -CBD -TAC	FCGR3A
	0	-3.4365	0.026	0.137	0	CD4	GZMK		2.0612e-111	-3.91357	0.018	0.069	5.21958e-107	B CD70hi	GZMK		1.54987e-114	-0.567951	0.053	0.074	3.92473e-110	CD3/CD28 -CBD -TAC	GZMK
	0	1.48801	0.163	0.069	0	CD4	RGS1		2.11573e-97	-2.14669	0.126	0.194	5.35765e-93	B CD70hi	GZMB		2.52725e-108	0.38068	0.833	0.811	6.39975e-104	CD3/CD28 -CBD -TAC	LTB
	0	0.596643	0.179	0.09	0	CD4	DPP4		3.11827e-94	-1.11234	0.07	0.133	7.89639e-90	B CD70hi	IKZF4		2.2128e-107	0.401643	0.055	0.038	5.60349e-103	CD3/CD28 -CBD -TAC	CD19
	0	-5.26718	0.016	0.094	0	CD4	CD19		5.84922e-83	-1.3567	0.096	0.155	1.4812e-78	B CD70hi	MKI67		9.61113e-97	-0.167221	0.196	0.158	2.43383e-92	CD3/CD28 -CBD -TAC	CD8A
	0	-5.58246	0.007	0.083	0	CD4	FCGR3A		8.61559e-73	-2.74584	0.03	0.072	2.18173e-68	B CD70hi	GZMH		4.24488e-86	0.282382	0.166	0.137	1.07493e-81	CD3/CD28 -CBD -TAC	DPP4
	0	2.82241	0.082	0.012	0	CD4	FOXP3		4.67761e-68	-4.07919	0.011	0.042	1.18451e-63	B CD70hi	KLRC2		9.24715e-68	-1.34174	0.004	0.01	2.34165e-63	CD3/CD28 -CBD -TAC	CCR2
	0	-4.60818	0.048	0.11	0	CD4	GZMH		4.29398e-63	-4.03265	0.008	0.035	1.08737e-58	B CD70hi	FCGR3A		1.92358e-63	-0.0222138	0.128	0.106	4.87107e-59	CD3/CD28 -CBD -TAC	MS4A1
	0	-5.18377	0.019	0.079	0	CD4	FCER2		2.49673e-57	-1.89914	0.024	0.058	6.32248e-53	B CD70hi	FOXP3		6.55109e-38	-0.670283	0.205	0.208	1.65893e-33	CD3/CD28 -CBD -TAC	CD8B
	0	-4.86448	0.02	0.078	0	CD4	KLRC2		2.21099e-40	-6.39339	0.002	0.018	5.5989e-36	B CD70hi	CD14		1.88068e-36	0.674531	0.154	0.139	4.76245e-32	CD3/CD28 -CBD -TAC	GZMA
	0	0.261956	0.111	0.057	0	CD4	CD70		4.7651e-39	0.385236	0.624	0.58	1.20667e-34	B CD70hi	CCR7		1.77507e-35	-0.474815	0.265	0.227	4.49501e-31	CD3/CD28 -CBD -TAC	CCL5
	0	-5.06342	0.01	0.057	0	CD4	NCAM1		3.24568e-32	-2.36628	0.009	0.025	8.21902e-28	B CD70hi	SLC4A10		3.2919e-27	-0.293587	0.046	0.038	8.33609e-23	CD3/CD28 -CBD -TAC	KLRC2
	0	-1.53124	0.143	0.183	0	CD4	KLRG1		9.64945e-24	0.768656	0.03	0.017	2.44353e-19	B CD70hi	KCNG1		3.83443e-27	-0.594443	0.022	0.016	9.70991e-23	CD3/CD28 -CBD -TAC	KCNG1
	0	-6.43952	0.005	0.04	0	CD4	CD14		7.0155e-23	-3.01564	0.013	0.028	1.77654e-18	B CD70hi	NCAM1		9.47683e-08	0.0663123	0.727	0.746	0.00239982	CD3/CD28 -CBD -TAC	CD3D
	0	-2.72711	0.003	0.016	0	CD4	CCR2		5.19767e-12	-0.781516	0.381	0.29	1.31621e-07	B CD70hi	IL2RA		0.000675583	0.540775	0.412	0.43	1	CD3/CD28 -CBD -TAC	MAL
	1.39351e-254	-4.54945	0.033	0.057	3.52879e-250	CD4	CD68		1.64322e-10	-2.27141	0.003	0.008	4.16114e-06	B CD70hi	CCR2		0.00107309	-1.27855	0	0	1	CD3/CD28 -CBD -TAC	VPREB1
	1.02095e-182	-3.78088	0.013	0.027	2.58534e-178	CD4	KCNG1		0.0025726	-0.0621832	0.311	0.286	1	B CD70hi	PCNA		0.00203635	-2.4417	0.041	0.042	1	CD3/CD28 -CBD -TAC	CD68
	5.46918e-95	-2.71979	0.021	0.032	1.38496e-90	CD4	SLC4A10		0.00291895	1.20504	0	0	1	B CD70hi	VPREB1		0.00390102	-0.49791	0.248	0.221	1	CD3/CD28 -CBD -TAC	CD4
	2.97766e-18	-6.19977	0	0	7.54033e-14	CD4	VPREB1		0	-4.35432	0.038	0.375	0	CD4 Naive	IL2RA		0	-4.62351	0.044	0.346	0	No CD3/CD28 +CBD -TAC	IL2RA
	8.16508e-05	-0.48977	0.192	0.189	1	CD4	GZMB		0	-6.59179	0.017	0.311	0	CD4 Naive	CCL5		0	-4.90791	0.031	0.225	0	No CD3/CD28 +CBD -TAC	GZMB
	0	3.76003	0.591	0.116	0	CD8	CD8B		0	1.24597	0.81	0.549	0	CD4 Naive	LEF1		0	0.95012	0.687	0.501	0	No CD3/CD28 +CBD -TAC	TCF7
	0	3.43305	0.444	0.106	0	CD8	CD8A		0	-2.33902	0.098	0.348	0	CD4 Naive	PCNA		0	-2.03742	0.136	0.319	0	No CD3/CD28 +CBD -TAC	PCNA
	0	2.51735	0.508	0.177	0	CD8	CCL5		0	-3.9952	0.019	0.267	0	CD4 Naive	CD8B		0	-5.39815	0.004	0.184	0	No CD3/CD28 +CBD -TAC	MKI67
	0	-1.56239	0.099	0.34	0	CD8	IL2RA		0	1.18918	0.711	0.477	0	CD4 Naive	TCF7		0	-1.72573	0.077	0.229	0	No CD3/CD28 +CBD -TAC	CTLA4
	0	-2.46776	0.04	0.275	0	CD8	CD4		0	-6.06406	0.019	0.247	0	CD4 Naive	GZMB		0	0.723573	0.665	0.521	0	No CD3/CD28 +CBD -TAC	SELL
	0	-2.59902	0.031	0.219	0	CD8	CD40LG		0	1.24432	0.593	0.37	0	CD4 Naive	MAL		0	-2.69243	0.03	0.15	0	No CD3/CD28 +CBD -TAC	RGS1
	0	-1.44153	0.141	0.322	0	CD8	PCNA		0	-5.25611	0.006	0.224	0	CD4 Naive	CD8A		0	-1.34621	0.089	0.203	0	No CD3/CD28 +CBD -TAC	CD40LG
	0	3.75161	0.209	0.033	0	CD8	GZMK		0	-5.73846	0.004	0.2	0	CD4 Naive	MKI67		0	-1.02918	0.044	0.148	0	No CD3/CD28 +CBD -TAC	IKZF4
	0	0.883937	0.28	0.112	0	CD8	GZMA		0	0.931016	0.693	0.499	0	CD4 Naive	SELL		0	-1.79748	0.025	0.105	0	No CD3/CD28 +CBD -TAC	CD70
	0	-2.91009	0.026	0.182	0	CD8	MKI67		0	0.911908	0.717	0.539	0	CD4 Naive	CCR7		0	0.94455	0.218	0.145	0	No CD3/CD28 +CBD -TAC	KLRG1
	0	-0.286578	0.704	0.845	0	CD8	LTB		0	-6.02379	0.018	0.184	0	CD4 Naive	GZMA		0	0.636354	0.669	0.6	0	No CD3/CD28 +CBD -TAC	LEF1
	0	0.576216	0.851	0.713	0	CD8	CD3D		0	0.141313	0.933	0.782	0	CD4 Naive	LTB		0	0.368364	0.635	0.571	0	No CD3/CD28 +CBD -TAC	CCR7
	0	-4.90958	0.014	0.137	0	CD8	MS4A1		0	-7.51774	0.003	0.149	0	CD4 Naive	MS4A1		0	-1.92944	0.013	0.066	0	No CD3/CD28 +CBD -TAC	FOXP3
	0	2.01837	0.256	0.134	0	CD8	KLRG1		0	-1.41432	0.026	0.163	0	CD4 Naive	IKZF4		0	1.76919	0.041	0.012	0	No CD3/CD28 +CBD -TAC	CD14
	0	-0.869176	0.115	0.223	0	CD8	CTLA4		0	-0.869663	0.101	0.235	0	CD4 Naive	CTLA4		1.04531e-273	-0.527786	0.794	0.824	2.64704e-269	No CD3/CD28 +CBD -TAC	LTB
	0	-3.56473	0.019	0.125	0	CD8	CD40		0	-3.65891	0.016	0.133	0	CD4 Naive	CD40		4.66312e-250	-2.02458	0.015	0.046	1.18084e-245	No CD3/CD28 +CBD -TAC	FCER2
	0	-0.393403	0.06	0.147	0	CD8	IKZF4		0	-4.02747	0.006	0.119	0	CD4 Naive	CD70		1.5092e-217	-1.41464	0.067	0.112	3.82175e-213	No CD3/CD28 +CBD -TAC	CD40
	0	-1.31831	0.061	0.145	0	CD8	RGS1		0	-0.853075	0.106	0.207	0	CD4 Naive	CD40LG		2.24529e-211	-0.342921	0.039	0.077	5.68576e-207	No CD3/CD28 +CBD -TAC	GZMH
	0	3.14091	0.136	0.055	0	CD8	GZMH		0	-8.14872	0.001	0.093	0	CD4 Naive	GZMH		7.2447e-153	0.607312	0.053	0.03	1.83458e-148	No CD3/CD28 +CBD -TAC	FCGR3A
	0	2.96345	0.093	0.028	0	CD8	KLRC2		0	-1.21034	0.061	0.151	0	CD4 Naive	RGS1		5.73332e-110	-1.85941	0.013	0.03	1.45185e-105	No CD3/CD28 +CBD -TAC	NCAM1
	0	-2.32762	0.011	0.067	0	CD8	FOXP3		0	-4.06594	0.006	0.086	0	CD4 Naive	GZMK		5.16166e-96	-0.176077	0.754	0.736	1.30709e-91	No CD3/CD28 +CBD -TAC	CD3D
	0	-5.36146	0.002	0.054	0	CD8	CD19		0	-0.771495	0.103	0.175	0	CD4 Naive	KLRG1		7.14261e-82	0.212063	0.196	0.249	1.80872e-77	No CD3/CD28 +CBD -TAC	CCL5
	0	-5.64581	0.002	0.05	0	CD8	FCER2		0	-4.37799	0.003	0.073	0	CD4 Naive	FOXP3		1.38512e-80	-0.606871	0.029	0.047	3.50753e-76	No CD3/CD28 +CBD -TAC	CD19
	0	0.494127	0.566	0.526	0	CD8	TCF7		0	-5.18915	0.001	0.057	0	CD4 Naive	CD19		1.54563e-74	-0.800319	0.014	0.027	3.914e-70	No CD3/CD28 +CBD -TAC	SLC4A10
	0	-3.18775	0.013	0.048	0	CD8	CD68		0	-6.60153	0.001	0.054	0	CD4 Naive	FCER2		7.16871e-72	-0.264164	0.091	0.119	1.81533e-67	No CD3/CD28 +CBD -TAC	MS4A1
	0	3.42851	0.051	0.018	0	CD8	SLC4A10		0	-7.739	0	0.053	0	CD4 Naive	KLRC2		9.38012e-70	-0.00899456	0.141	0.177	2.37533e-65	No CD3/CD28 +CBD -TAC	CD8A
	0	-0.279409	0.049	0.101	0	CD8	CD70		0	-4.30005	0.005	0.053	0	CD4 Naive	CD68		1.34818e-64	-1.30895	0.123	0.148	3.41399e-60	No CD3/CD28 +CBD -TAC	GZMA
	5.49924e-290	-0.208612	0.473	0.608	1.39257e-285	CD8	CCR7		0	-7.62092	0	0.045	0	CD4 Naive	FCGR3A		1.62158e-44	-0.296512	0.126	0.151	4.10633e-40	No CD3/CD28 +CBD -TAC	DPP4
	5.24223e-275	-5.14771	0.001	0.022	1.32749e-270	CD8	KCNG1		0	-5.82131	0.001	0.035	0	CD4 Naive	NCAM1		1.30461e-37	-0.704327	0.415	0.426	3.30368e-33	No CD3/CD28 +CBD -TAC	MAL
	8.27308e-180	-5.0789	0.004	0.021	2.09499e-175	CD8	CD14		0	-5.44528	0	0.024	0	CD4 Naive	KCNG1		1.51307e-36	-0.373288	0.031	0.043	3.83154e-32	No CD3/CD28 +CBD -TAC	KLRC2
	3.9595e-121	-0.0629487	0.461	0.567	1.00266e-116	CD8	SELL		6.99472e-298	-2.38301	0.007	0.031	1.77127e-293	CD4 Naive	SLC4A10		3.25496e-22	0.465108	0.011	0.007	8.24253e-18	No CD3/CD28 +CBD -TAC	CCR2
	1.31626e-58	-1.15505	0.018	0.029	3.33316e-54	CD8	NCAM1		8.86547e-280	0.978465	0.255	0.222	2.245e-275	CD4 Naive	CD4		7.44119e-21	1.93532	0.048	0.04	1.88433e-16	No CD3/CD28 +CBD -TAC	CD68
	5.12445e-42	0.754991	0.043	0.032	1.29766e-37	CD8	FCGR3A		2.2994e-243	0.1041	0.822	0.713	5.82277e-239	CD4 Naive	CD3D		5.20225e-13	0.41374	0.228	0.231	1.31737e-08	No CD3/CD28 +CBD -TAC	CD4
	2.96302e-30	0.438549	0.168	0.197	7.50326e-26	CD8	GZMB		4.20928e-236	-4.88096	0.004	0.022	1.06592e-231	CD4 Naive	CD14		1.64217e-12	0.329685	0.014	0.019	4.15847e-08	No CD3/CD28 +CBD -TAC	KCNG1
	5.07736e-11	0.104986	0.392	0.431	1.28574e-06	CD8	MAL		2.39003e-171	-6.10386	0	0.01	6.05228e-167	CD4 Naive	CCR2		0.000404231	0.335404	0.203	0.208	1	No CD3/CD28 +CBD -TAC	CD8B
	6.70534e-09	0.327023	0.006	0.008	0.000169799	CD8	CCR2		1.0573e-80	0.772481	0.161	0.143	2.67739e-76	CD4 Naive	DPP4		0.000461711	0.0153075	0.07	0.066	1	No CD3/CD28 +CBD -TAC	GZMK
	0.000669647	-4.40539	0	0	1	CD8	VPREB1		7.52627e-05	-4.84315	0	0	1	CD4 Naive	VPREB1		0.00146511	1.20884	0	0	1	No CD3/CD28 +CBD -TAC	VPREB1
	0.00161849	0.206565	0.541	0.629	1	CD8	LEF1		0	3.22507	0.813	0.144	0	CD8 Naive	CD8B		0	0.858793	0.467	0.253	0	CD3/CD28 +CBD -TAC	IL2RA
	0	4.88365	0.843	0.105	0	NK	GZMA		0	1.12664	0.889	0.583	0	CD8 Naive	LEF1		0	-0.984544	0.433	0.557	0	CD3/CD28 +CBD -TAC	TCF7
	0	-2.73947	0.104	0.775	0	NK	CD3D		0	-5.08153	0.025	0.321	0	CD8 Naive	IL2RA		0	0.604059	0.38	0.266	0	CD3/CD28 +CBD -TAC	PCNA
	0	-4.05317	0.057	0.643	0	NK	LEF1		0	1.4248	0.438	0.143	0	CD8 Naive	CD8A		0	0.707145	0.232	0.134	0	CD3/CD28 +CBD -TAC	MKI67
	0	-4.45127	0.034	0.613	0	NK	CCR7		0	1.09904	0.798	0.506	0	CD8 Naive	TCF7		0	-0.453004	0.476	0.563	0	CD3/CD28 +CBD -TAC	SELL
	0	2.96463	0.784	0.21	0	NK	CCL5		0	0.935657	0.67	0.398	0	CD8 Naive	MAL		0	0.7667	0.251	0.167	0	CD3/CD28 +CBD -TAC	CD40LG
	0	-0.964344	0.338	0.845	0	NK	LTB		0	0.811584	0.762	0.524	0	CD8 Naive	SELL		0	0.281268	0.257	0.176	0	CD3/CD28 +CBD -TAC	GZMB
	0	-1.78862	0.137	0.569	0	NK	SELL		0	-3.74028	0.022	0.252	0	CD8 Naive	CD4		0	0.968641	0.195	0.114	0	CD3/CD28 +CBD -TAC	RGS1
	0	-2.69866	0.051	0.445	0	NK	MAL		0	0.740658	0.789	0.561	0	CD8 Naive	CCR7		0	0.367533	0.262	0.188	0	CD3/CD28 +CBD -TAC	CTLA4
	0	-1.44161	0.188	0.552	0	NK	TCF7		0	-3.34414	0.062	0.258	0	CD8 Naive	CCL5		0	0.424968	0.182	0.118	0	CD3/CD28 +CBD -TAC	IKZF4
	0	2.01377	0.511	0.174	0	NK	GZMB		0	-4.94542	0.01	0.201	0	CD8 Naive	CD40LG		0	0.754548	0.133	0.082	0	CD3/CD28 +CBD -TAC	CD70
	0	6.23896	0.262	0.014	0	NK	NCAM1		0	-2.37849	0.115	0.305	0	CD8 Naive	PCNA		0	-0.597752	0.581	0.619	0	CD3/CD28 +CBD -TAC	LEF1
	0	-4.88931	0.007	0.243	0	NK	CD4		0	-5.93412	0.024	0.209	0	CD8 Naive	GZMB		1.39409e-223	0.353786	0.829	0.816	3.53024e-219	CD3/CD28 +CBD -TAC	LTB
	0	-2.86759	0.07	0.306	0	NK	IL2RA		0	0.202578	0.882	0.725	0	CD8 Naive	CD3D		5.15902e-222	-0.229225	0.553	0.589	1.30642e-217	CD3/CD28 +CBD -TAC	CCR7
	0	4.35539	0.241	0.023	0	NK	FCGR3A		0	-4.36867	0.014	0.167	0	CD8 Naive	MKI67		2.15034e-170	-5.33684	0.004	0.021	5.4453e-166	CD3/CD28 +CBD -TAC	CD14
	0	-4.21058	0.009	0.213	0	NK	CTLA4		0	-5.53553	0.025	0.156	0	CD8 Naive	GZMA		4.60195e-162	0.175922	0.288	0.229	1.16535e-157	CD3/CD28 +CBD -TAC	CCL5
	0	-1.1822	0.105	0.297	0	NK	PCNA		0	-7.50043	0.004	0.125	0	CD8 Naive	MS4A1		1.77886e-155	0.526233	0.079	0.051	4.50461e-151	CD3/CD28 +CBD -TAC	FOXP3
	0	-2.86778	0.027	0.217	0	NK	CD8B		0	-2.45893	0.038	0.139	0	CD8 Naive	RGS1		3.58995e-145	0.166523	0.752	0.737	9.09082e-141	CD3/CD28 +CBD -TAC	CD3D
	0	-3.54877	0.009	0.193	0	NK	CD40LG		0	-3.70683	0.018	0.113	0	CD8 Naive	CD40		8.00136e-119	0.481366	0.093	0.065	2.02618e-114	CD3/CD28 +CBD -TAC	GZMH
	0	-2.22871	0.021	0.16	0	NK	MKI67		0	-3.37215	0.011	0.1	0	CD8 Naive	CD70		3.01653e-99	0.897146	0.17	0.138	7.63877e-95	CD3/CD28 +CBD -TAC	GZMA
	0	2.47979	0.197	0.063	0	NK	GZMH		0	-8.2042	0.001	0.078	0	CD8 Naive	GZMH		1.55545e-93	0.745687	0.056	0.037	3.93888e-89	CD3/CD28 +CBD -TAC	FCER2
	0	2.81285	0.162	0.034	0	NK	KLRC2		0	-3.83547	0.004	0.062	0	CD8 Naive	FOXP3		5.95457e-69	0.399371	0.124	0.1	1.50787e-64	CD3/CD28 +CBD -TAC	CD40
	0	-1.32111	0.02	0.136	0	NK	IKZF4		4.62144e-305	-5.20057	0.001	0.048	1.17029e-300	CD8 Naive	CD19		8.97694e-68	0.39717	0.453	0.417	2.27323e-63	CD3/CD28 +CBD -TAC	MAL
	0	-5.29348	0.008	0.12	0	NK	MS4A1		1.15958e-285	-5.92297	0.001	0.045	2.93641e-281	CD8 Naive	FCER2		1.36586e-47	-0.301874	0.14	0.162	3.45878e-43	CD3/CD28 +CBD -TAC	KLRG1
	0	-2.53984	0.016	0.109	0	NK	CD40		4.05787e-254	-2.50521	0.02	0.071	1.02757e-249	CD8 Naive	GZMK		4.05638e-44	0.41298	0.079	0.064	1.0272e-39	CD3/CD28 +CBD -TAC	GZMK
	1.4398e-303	-0.965711	0.044	0.153	3.646e-299	NK	DPP4		2.39605e-247	-7.69586	0	0.038	6.06752e-243	CD8 Naive	FCGR3A		1.54242e-36	0.515019	0.035	0.025	3.90587e-32	CD3/CD28 +CBD -TAC	NCAM1
	8.34163e-274	0.774435	0.133	0.063	2.11235e-269	NK	GZMK		3.15598e-180	-0.260632	0.072	0.136	7.9919e-176	CD8 Naive	IKZF4		5.12771e-33	0.0105451	0.19	0.166	1.29849e-28	CD3/CD28 +CBD -TAC	CD8A
	1.32289e-220	-1.2635	0.021	0.095	3.34995e-216	NK	CD70		2.73114e-179	-6.12375	0.001	0.03	6.91606e-175	CD8 Naive	NCAM1		1.85996e-31	-0.302064	0.026	0.036	4.70997e-27	CD3/CD28 +CBD -TAC	FCGR3A
	3.66432e-207	-3.81256	0.003	0.059	9.27916e-203	NK	FOXP3		1.14006e-173	-0.569264	0.865	0.814	2.88698e-169	CD8 Naive	LTB		7.61352e-23	-0.997298	0.005	0.009	1.92797e-18	CD3/CD28 +CBD -TAC	CCR2
	3.04585e-167	-4.58114	0.001	0.046	7.71299e-163	NK	CD19		9.82179e-165	-3.61441	0.011	0.045	2.48717e-160	CD8 Naive	CD68		4.23069e-22	0.127996	0.161	0.144	1.07134e-17	CD3/CD28 +CBD -TAC	DPP4
	3.6529e-156	-4.60498	0.001	0.043	9.25025e-152	NK	FCER2		1.86338e-126	-0.766602	0.146	0.208	4.71864e-122	CD8 Naive	CTLA4		3.71555e-20	-1.94094	0.049	0.04	9.40888e-16	CD3/CD28 +CBD -TAC	CD68
	1.01149e-140	-0.710979	0.062	0.133	2.56139e-136	NK	RGS1		2.69289e-126	-6.09678	0	0.02	6.8192e-122	CD8 Naive	KCNG1		4.37664e-11	-0.442293	0.231	0.23	1.1083e-06	CD3/CD28 +CBD -TAC	CD4
	5.09807e-107	-2.70185	0.008	0.044	1.29098e-102	NK	CD68		8.2306e-107	-3.11697	0.017	0.043	2.08424e-102	CD8 Naive	KLRC2		1.35257e-06	-0.457035	0.022	0.025	0.0342512	CD3/CD28 +CBD -TAC	SLC4A10
	1.21885e-100	-0.108023	0.102	0.175	3.08649e-96	NK	CD8A		1.81289e-83	-2.25127	0.008	0.026	4.59077e-79	CD8 Naive	SLC4A10		0.000307478	0.01969	0.047	0.043	1	CD3/CD28 +CBD -TAC	CD19
	6.46793e-69	-4.96441	0	0.019	1.63787e-64	NK	KCNG1		3.35077e-65	-4.59761	0.005	0.019	8.48517e-61	CD8 Naive	CD14		0.00071975	-4.38857	0	0	1	CD3/CD28 +CBD -TAC	VPREB1
	1.47094e-59	-5.36807	0.001	0.018	3.72487e-55	NK	CD14		9.7344e-56	-5.47673	0	0.009	2.46504e-51	CD8 Naive	CCR2		0.00381625	0.0248678	0.118	0.113	1	CD3/CD28 +CBD -TAC	MS4A1
	1.07121e-15	-0.722144	0.002	0.008	2.71263e-11	NK	CCR2		2.18507e-30	-0.67876	0.135	0.16	5.53325e-26	CD8 Naive	KLRG1
	1.88907e-15	-0.157485	0.015	0.025	4.78368e-11	NK	SLC4A10		8.23742e-21	0.271904	0.163	0.145	2.08596e-16	CD8 Naive	DPP4
	0	8.76388	0.965	0.027	0	Myeloid	CD68		0	5.9302	0.928	0.019	0	T Proliferating	MKI67
	0	11.0071	0.855	0.004	0	Myeloid	CD14		0	3.18863	0.988	0.167	0	T Proliferating	PCNA
	0	1.69681	0.719	0.222	0	Myeloid	CD4		0	2.81244	0.983	0.176	0	T Proliferating	IL2RA
	0	-3.34964	0.252	0.747	0	Myeloid	CD3D		0	2.49774	0.653	0.112	0	T Proliferating	GZMB
	0	3.32627	0.522	0.027	0	Myeloid	FCGR3A		0	1.67182	0.613	0.109	0	T Proliferating	CD40LG
	0	-3.45667	0.158	0.619	0	Myeloid	LEF1		0	1.37217	0.552	0.058	0	T Proliferating	IKZF4
	0	-3.2545	0.156	0.589	0	Myeloid	CCR7		0	0.73558	0.587	0.136	0	T Proliferating	CTLA4
	0	-3.26522	0.394	0.825	0	Myeloid	LTB		0	-0.132755	0.545	0.176	0	T Proliferating	CD4
	0	-3.37269	0.17	0.552	0	Myeloid	SELL		0	2.37292	0.396	0.039	0	T Proliferating	CD70
	0	-3.87397	0.11	0.429	0	Myeloid	MAL		0	0.126469	0.995	0.696	0	T Proliferating	CD3D
	0	-2.87577	0.234	0.538	0	Myeloid	TCF7		0	-0.446654	0.383	0.135	0	T Proliferating	CD8A
	0	6.04793	0.282	0.004	0	Myeloid	CCR2		0	-0.877031	0.398	0.174	0	T Proliferating	CD8B
	0	0.425545	0.303	0.101	0	Myeloid	CD40		0	0.838775	0.228	0.027	0	T Proliferating	FOXP3
	0	1.08948	0.16	0.025	0	Myeloid	NCAM1		0	-2.05028	0.651	0.513	0	T Proliferating	TCF7
	2.95661e-233	-2.95603	0.095	0.297	7.48703e-229	Myeloid	IL2RA		0	-1.27088	0.262	0.127	0	T Proliferating	DPP4
	2.46805e-167	-5.09116	0.012	0.155	6.24985e-163	Myeloid	MKI67		0	-0.746263	0.929	0.799	0	T Proliferating	LTB
	8.93437e-167	-3.35156	0.048	0.205	2.26245e-162	Myeloid	CTLA4		0	-2.16775	0.179	0.052	0	T Proliferating	GZMH
	5.70494e-155	-3.42473	0.04	0.185	1.44466e-150	Myeloid	CD40LG		0	-1.80452	0.23	0.112	0	T Proliferating	RGS1
	1.49036e-131	-0.69713	0.576	0.283	3.77403e-127	Myeloid	PCNA		0	-2.29617	0.641	0.53	0	T Proliferating	SELL
	2.6077e-130	-3.14225	0.075	0.209	6.60347e-126	Myeloid	CD8B		0	-1.69816	0.189	0.09	0	T Proliferating	CD40
	7.96039e-82	-3.03584	0.092	0.193	2.01581e-77	Myeloid	GZMB		0	-2.81968	0.113	0.029	0	T Proliferating	CD68
	1.88632e-72	-2.7596	0.061	0.148	4.77672e-68	Myeloid	DPP4		0	-2.1938	0.079	0.035	0	T Proliferating	FCER2
	7.80981e-65	-3.48483	0.04	0.115	1.97768e-60	Myeloid	MS4A1		0	-0.840495	0.053	0.012	0	T Proliferating	KCNG1
	2.56607e-60	-2.39098	0.09	0.172	6.49805e-56	Myeloid	CD8A		0	-1.83009	0.057	0.019	0	T Proliferating	SLC4A10
	2.54952e-46	-2.63075	0.034	0.092	6.45614e-42	Myeloid	CD70		0	-2.15164	0.477	0.415	0	T Proliferating	MAL
	3.14901e-41	-2.88171	0.07	0.13	7.97425e-37	Myeloid	RGS1		0	-2.33507	0.246	0.142	0	T Proliferating	KLRG1
	3.11684e-21	-2.08405	0.026	0.057	7.89278e-17	Myeloid	FOXP3		8.9834e-244	-5.41906	0.033	0.072	2.27487e-239	T Proliferating	GZMK
	1.30395e-20	-3.09583	0.017	0.044	3.302e-16	Myeloid	CD19		2.87496e-206	-3.21972	0.069	0.036	7.28027e-202	T Proliferating	KLRC2
	4.56385e-11	-3.06998	0.006	0.018	1.1557e-06	Myeloid	KCNG1		1.11876e-183	-1.37658	0.881	0.566	2.83304e-179	T Proliferating	LEF1
	4.89499e-09	-1.86188	0.138	0.158	0.000123956	Myeloid	KLRG1		6.31538e-134	-5.28926	0.015	0.037	1.59924e-129	T Proliferating	FCGR3A
	2.34969e-05	-0.870997	0.053	0.041	0.595013	Myeloid	FCER2		4.26218e-94	-3.63666	0.335	0.223	1.07931e-89	T Proliferating	CCL5
	0.00562888	-2.8056	0.06	0.067	1	Myeloid	GZMK		4.39732e-80	-2.62345	0.063	0.041	1.11353e-75	T Proliferating	CD19
									1.69268e-55	-3.48329	0.102	0.116	4.28639e-51	T Proliferating	MS4A1
									1.02001e-43	-6.67532	0.01	0.019	2.58297e-39	T Proliferating	CD14
									6.23663e-25	-0.601489	0.853	0.536	1.5793e-20	T Proliferating	CCR7
									1.76805e-19	-2.90549	0.144	0.144	4.47722e-15	T Proliferating	GZMA
									4.92935e-08	-3.25833	0.006	0.008	0.00124826	T Proliferating	CCR2
									1.69384e-05	-3.47773	0.031	0.027	0.428931	T Proliferating	NCAM1
									0	-3.83919	0.023	0.19	0	TCM	MKI67
									0	-6.26433	0.008	0.144	0	TCM	MS4A1
									0	-1.21536	0.107	0.236	0	TCM	CD8B
									0	0.37053	0.833	0.713	0	TCM	CD3D
									0	-2.17727	0.099	0.218	0	TCM	GZMB
									0	-1.45202	0.08	0.197	0	TCM	CD8A
									0	-1.61614	0.154	0.265	0	TCM	CCL5
									0	-3.08121	0.059	0.168	0	TCM	GZMA
									0	-3.65903	0.022	0.128	0	TCM	CD40
									0	0.857531	0.899	0.795	0	TCM	LTB
									0	1.71323	0.206	0.107	0	TCM	RGS1
									0	0.430103	0.497	0.403	0	TCM	MAL
									0	0.316653	0.362	0.274	0	TCM	IL2RA
									0	1.38247	0.249	0.164	0	TCM	CD40LG
									0	-3.25243	0.019	0.085	0	TCM	GZMH
									0	-0.542964	0.047	0.104	0	TCM	CD70
									0	-5.16594	0.002	0.056	0	TCM	CD19
									0	1.12472	0.244	0.19	0	TCM	CTLA4
									0	-5.52793	0.003	0.052	0	TCM	FCER2
									0	-2.92812	0.01	0.049	0	TCM	KLRC2
									0	-3.38976	0.014	0.05	0	TCM	CD68
									0	-3.25076	0.008	0.042	0	TCM	FCGR3A
									1.41915e-304	-3.29871	0.007	0.033	3.59372e-300	TCM	NCAM1
									1.73526e-291	0.0573237	0.085	0.143	4.39419e-287	TCM	IKZF4
									3.35642e-284	-3.89973	0.002	0.022	8.49946e-280	TCM	KCNG1
									3.20454e-262	0.783446	0.265	0.22	8.11487e-258	TCM	CD4
									1.84264e-257	-0.652554	0.251	0.298	4.66612e-253	TCM	PCNA
									6.65111e-239	-5.41964	0.003	0.022	1.68426e-234	TCM	CD14
									2.10386e-206	0.134308	0.665	0.597	5.3276e-202	TCM	LEF1
									6.93587e-163	-0.404626	0.035	0.063	1.75637e-158	TCM	FOXP3
									7.15319e-155	-1.21858	0.045	0.073	1.8114e-150	TCM	GZMK
									1.36051e-139	-0.461527	0.126	0.167	3.44521e-135	TCM	KLRG1
									1.78152e-94	-1.31874	0.014	0.028	4.51133e-90	TCM	SLC4A10
									2.28507e-57	-0.0426637	0.547	0.592	5.78649e-53	TCM	CCR7
									1.08198e-29	0.0361801	0.504	0.558	2.73989e-25	TCM	SELL
									1.78278e-25	0.47305	0.155	0.145	4.51454e-21	TCM	DPP4
									5.09705e-25	-0.371435	0.005	0.009	1.29073e-20	TCM	CCR2
									0.000635347	-3.65183	0	0	1	TCM	VPREB1
									0	3.45344	0.933	0.177	0	TEM	CCL5
									0	-2.0989	0.179	0.619	0	TEM	CCR7
									0	-1.6104	0.227	0.647	0	TEM	LEF1
									0	-1.59932	0.183	0.579	0	TEM	SELL
									0	1.95254	0.504	0.111	0	TEM	GZMA
									0	-0.461151	0.497	0.847	0	TEM	LTB
									0	3.29089	0.48	0.143	0	TEM	CD8A
									0	-1.27137	0.134	0.45	0	TEM	MAL
									0	4.01398	0.338	0.042	0	TEM	GZMK
									0	4.48646	0.308	0.049	0	TEM	GZMH
									0	1.97188	0.422	0.187	0	TEM	CD8B
									0	-0.576239	0.326	0.552	0	TEM	TCF7
									0	2.5478	0.345	0.141	0	TEM	KLRG1
									0	-1.64209	0.055	0.246	0	TEM	CD4
									0	4.23602	0.192	0.027	0	TEM	KLRC2
									0	1.61297	0.342	0.178	0	TEM	GZMB
									0	-1.85089	0.044	0.195	0	TEM	CD40LG
									0	-0.653292	0.169	0.298	0	TEM	PCNA
									0	-0.394252	0.177	0.304	0	TEM	IL2RA
									0	-0.799945	0.091	0.212	0	TEM	CTLA4
									0	-1.80715	0.043	0.162	0	TEM	MKI67
									0	-3.92979	0.023	0.122	0	TEM	MS4A1
									0	-1.19271	0.058	0.155	0	TEM	DPP4
									0	-3.08944	0.02	0.112	0	TEM	CD40
									0	0.731076	0.811	0.733	0	TEM	CD3D
									0	2.11309	0.096	0.029	0	TEM	FCGR3A
									7.77057e-304	-0.312214	0.052	0.137	1.96774e-299	TEM	IKZF4
									4.65846e-264	-5.4157	0.002	0.048	1.17966e-259	TEM	CD19
									9.7601e-242	-5.45969	0.002	0.044	2.47155e-237	TEM	FCER2
									3.47144e-170	-1.55368	0.018	0.06	8.79072e-166	TEM	FOXP3
									1.23359e-108	-2.67785	0.015	0.044	3.12382e-104	TEM	CD68
									1.59517e-104	-0.520074	0.084	0.133	4.03946e-100	TEM	RGS1
									5.53305e-101	-4.34329	0.001	0.019	1.40114e-96	TEM	KCNG1
									2.62982e-84	-5.31958	0.002	0.019	6.65949e-80	TEM	CD14
									4.13707e-37	-1.27069	0.013	0.026	1.04763e-32	TEM	SLC4A10
									4.39521e-21	0.116477	0.036	0.026	1.113e-16	TEM	NCAM1
									0	5.19857	0.39	0.047	0	Treg	FOXP3
									0	3.00633	0.37	0.123	0	Treg	RGS1
									0	1.17263	0.523	0.287	0	Treg	IL2RA
									0	-4.5446	0.036	0.245	0	Treg	CCL5
									0	-2.86475	0.027	0.212	0	Treg	CD8B
									0	2.14101	0.378	0.197	0	Treg	CTLA4
									0	-5.2118	0.023	0.196	0	Treg	GZMB
									0	0.874208	0.927	0.815	0	Treg	LTB
									0	-1.80296	0.099	0.292	0	Treg	PCNA
									0	-3.79381	0.014	0.175	0	Treg	CD8A
									0	-5.07622	0.005	0.156	2.92782e-306	Treg	MKI67
									2.52217e-246	-5.05599	0.016	0.147	6.38689e-242	Treg	GZMA
									6.72386e-241	-1.86996	0.041	0.187	1.70268e-236	Treg	CD40LG
									2.04432e-221	-6.53802	0.004	0.117	5.17683e-217	Treg	MS4A1
									2.67582e-181	0.531442	0.681	0.61	6.77598e-177	Treg	LEF1
									1.49734e-168	0.666471	0.612	0.545	3.79172e-164	Treg	SELL
									3.08807e-157	-2.96792	0.015	0.107	7.81992e-153	Treg	CD40
									2.96356e-135	-6.15925	0.002	0.072	7.50461e-131	Treg	GZMH
									6.87951e-96	2.45221	0.187	0.129	1.7421e-91	Treg	IKZF4
									8.93627e-85	-6.50594	0	0.045	2.26293e-80	Treg	CD19
									3.07798e-79	0.342968	0.794	0.738	7.79436e-75	Treg	CD3D
									4.50703e-73	-4.4879	0.002	0.042	1.14131e-68	Treg	KLRC2
									1.25877e-72	-4.95838	0.002	0.042	3.18758e-68	Treg	FCER2
									6.54053e-70	-0.753873	0.084	0.16	1.65626e-65	Treg	KLRG1
									1.19729e-69	-0.283122	0.442	0.586	3.0319e-65	Treg	CCR7
									2.778e-67	-1.85266	0.02	0.068	7.03473e-63	Treg	GZMK
									3.16242e-64	-6.58917	0.001	0.035	8.0082e-60	Treg	FCGR3A
									2.37755e-62	-0.0840112	0.037	0.093	6.02068e-58	Treg	CD70
									1.01153e-46	-4.67854	0.002	0.028	2.56149e-42	Treg	NCAM1
									7.30254e-43	-2.81857	0.012	0.043	1.84922e-38	Treg	CD68
									2.34844e-38	-0.237992	0.093	0.149	5.94696e-34	Treg	DPP4
									3.92241e-34	-5.1423	0	0.018	9.93271e-30	Treg	KCNG1
									6.20262e-34	0.222507	0.454	0.423	1.57069e-29	Treg	MAL
									3.1675e-33	-2.62318	0.004	0.025	8.02107e-29	Treg	SLC4A10
									9.24784e-26	-4.87525	0.003	0.018	2.34183e-21	Treg	CD14
									1.34571e-23	-0.123381	0.439	0.536	3.40775e-19	Treg	TCF7
									2.73969e-11	-1.90704	0.001	0.008	6.93772e-07	Treg	CCR2
									2.1159e-08	0.763044	0.23	0.23	0.000535809	Treg	CD4
									0	2.27518	0.951	0.229	0	MAIT	CCL5
									0	3.55465	0.683	0.057	0	MAIT	GZMK
									0	7.01902	0.54	0.017	0	MAIT	SLC4A10
									0	-3.19341	0.1	0.62	0	MAIT	LEF1
									0	1.56376	0.633	0.137	0	MAIT	GZMA
									0	-2.86724	0.118	0.589	0	MAIT	CCR7
									0	-2.77027	0.11	0.553	0	MAIT	SELL
									0	2.59383	0.519	0.152	0	MAIT	KLRG1
									0	-3.1092	0.081	0.429	0	MAIT	MAL
									0	2.60059	0.45	0.143	0	MAIT	DPP4
									0	0.715996	0.878	0.737	0	MAIT	CD3D
									6.64417e-176	-5.32289	0.004	0.155	1.6825e-171	MAIT	MKI67
									5.82811e-145	-1.51978	0.068	0.233	1.47585e-140	MAIT	CD4
									1.21764e-127	-1.13983	0.134	0.296	3.08344e-123	MAIT	IL2RA
									6.80204e-125	-0.883208	0.058	0.204	1.72248e-120	MAIT	CTLA4
									8.80093e-120	1.30291	0.843	0.818	2.22866e-115	MAIT	LTB
									2.84823e-114	1.16702	0.279	0.169	7.21258e-110	MAIT	CD8A
									6.46647e-109	-1.24431	0.146	0.29	1.6375e-104	MAIT	PCNA
									4.9682e-107	2.92687	0.036	0.007	1.2581e-102	MAIT	CCR2
									8.00458e-98	-1.45746	0.025	0.132	2.027e-93	MAIT	IKZF4
									6.02653e-94	-3.56794	0.013	0.106	1.5261e-89	MAIT	CD40
									3.2564e-71	-3.47384	0.033	0.115	8.24618e-67	MAIT	MS4A1
									2.23278e-48	-0.601305	0.095	0.184	5.65406e-44	MAIT	CD40LG
									8.49941e-46	-4.07083	0.002	0.045	2.15231e-41	MAIT	CD19
									2.29001e-40	-3.88652	0.003	0.042	5.79899e-36	MAIT	FCER2
									7.6404e-35	0.741681	0.114	0.192	1.93478e-30	MAIT	GZMB
									7.75093e-29	-0.357188	0.437	0.535	1.96277e-24	MAIT	TCF7
									1.50307e-28	-0.892519	0.019	0.057	3.80622e-24	MAIT	FOXP3
									6.28674e-28	-0.63679	0.139	0.208	1.59199e-23	MAIT	CD8B
									2.89021e-23	-1.27252	0.033	0.071	7.31888e-19	MAIT	GZMH
									1.44492e-22	-0.738106	0.08	0.13	3.65897e-18	MAIT	RGS1
									2.32379e-22	-2.29283	0.013	0.042	5.88452e-18	MAIT	CD68
									1.41341e-19	-3.96147	0	0.018	3.57918e-15	MAIT	KCNG1
									3.24881e-14	-4.95516	0.003	0.018	8.22696e-10	MAIT	CD14
									7.6819e-14	-1.98295	0.015	0.035	1.94529e-09	MAIT	FCGR3A
									1.83128e-07	-1.47747	0.015	0.027	0.00463736	MAIT	NCAM1
									3.38157e-07	0.278895	0.067	0.092	0.00856314	MAIT	CD70
									9.57139e-07	-1.13998	0.026	0.041	0.0242376	MAIT	KLRC2
									0	4.61195	0.885	0.109	0	NK	GZMA
									0	-2.67362	0.101	0.769	0	NK	CD3D
									0	3.17396	0.856	0.211	0	NK	CCL5
									0	-4.79151	0.03	0.639	0	NK	LEF1
									0	-5.26795	0.018	0.608	0	NK	CCR7
									0	-1.49057	0.268	0.844	0	NK	LTB
									0	-2.58833	0.082	0.568	0	NK	SELL
									0	-4.3632	0.018	0.443	0	NK	MAL
									0	-1.69793	0.153	0.551	0	NK	TCF7
									0	1.87946	0.515	0.176	0	NK	GZMB
									0	-3.44438	0.04	0.305	0	NK	IL2RA
									0	4.56764	0.277	0.023	0	NK	FCGR3A
									0	-5.08732	0.005	0.241	0	NK	CD4
									0	-1.50226	0.079	0.297	0	NK	PCNA
									0	-4.43146	0.006	0.211	0	NK	CTLA4
									0	-2.76791	0.027	0.215	0	NK	CD8B
									0	4.50756	0.206	0.019	0	NK	NCAM1
									0	-3.94387	0.005	0.191	0	NK	CD40LG
									0	-4.3248	0.004	0.159	0	NK	MKI67
									0	2.62839	0.208	0.064	0	NK	GZMH
									0	-2.07706	0.016	0.153	0	NK	DPP4
									0	-1.38112	0.015	0.135	0	NK	IKZF4
									0	2.79896	0.151	0.035	0	NK	KLRC2
									0	-5.46988	0.006	0.119	0	NK	MS4A1
									2.50969e-261	-2.40916	0.016	0.108	6.35528e-257	NK	CD40
									4.29555e-192	-1.19911	0.02	0.095	1.08776e-187	NK	CD70
									7.99553e-179	-3.87701	0.002	0.059	2.02471e-174	NK	FOXP3
									2.77464e-154	-0.911416	0.053	0.133	7.02622e-150	NK	RGS1
									3.31176e-140	-4.37318	0.001	0.046	8.38637e-136	NK	CD19
									4.7331e-131	-4.37343	0.001	0.043	1.19856e-126	NK	FCER2
									9.95277e-96	-2.73136	0.007	0.043	2.52034e-91	NK	CD68
									3.01436e-63	0.0581336	0.11	0.174	7.63326e-59	NK	CD8A
									3.15613e-58	-4.74413	0	0.019	7.99227e-54	NK	KCNG1
									2.93225e-49	-5.15853	0.001	0.018	7.42534e-45	NK	CD14
									3.22522e-37	0.135791	0.093	0.065	8.16724e-33	NK	GZMK
									5.21926e-28	-0.492932	0.011	0.025	1.32167e-23	NK	SLC4A10
									2.01931e-23	-2.40521	0.001	0.008	5.11351e-19	NK	CCR2
									1.71771e-08	1.06008	0.16	0.157	0.000434977	NK	KLRG1
									0	-3.03018	0.121	0.745	0	NK CD56hi	CD3D
									0	5.66746	0.576	0.023	0	NK CD56hi	NCAM1
									0	3.57436	0.613	0.14	0	NK CD56hi	GZMA
									0	-2.61809	0.125	0.586	0	NK CD56hi	CCR7
									0	-2.29739	0.204	0.615	0	NK CD56hi	LEF1
									0	2.22938	0.488	0.189	0	NK CD56hi	GZMB
									0	2.27887	0.356	0.064	0	NK CD56hi	GZMK
									0	2.18787	0.224	0.039	0	NK CD56hi	KLRC2
									1.79951e-140	-3.99611	0.019	0.232	4.5569e-136	NK CD56hi	CD4
									5.12135e-112	-3.42123	0.026	0.208	1.29688e-107	NK CD56hi	CD8B
									2.19257e-107	-3.27057	0.026	0.204	5.55223e-103	NK CD56hi	CTLA4
									7.15391e-89	-2.24795	0.028	0.184	1.81158e-84	NK CD56hi	CD40LG
									1.5279e-55	-0.37994	0.236	0.425	3.8691e-51	NK CD56hi	MAL
									8.87933e-55	-0.353023	0.39	0.239	2.24851e-50	NK CD56hi	CCL5
									1.0306e-54	-4.47062	0.017	0.114	2.60979e-50	NK CD56hi	MS4A1
									1.25849e-49	-3.39634	0.015	0.105	3.18687e-45	NK CD56hi	CD40
									3.47005e-47	-1.57052	0.062	0.172	8.78722e-43	NK CD56hi	CD8A
									2.52724e-43	0.672479	0.139	0.07	6.39974e-39	NK CD56hi	GZMH
									2.35329e-41	-0.463423	0.38	0.535	5.95924e-37	NK CD56hi	TCF7
									2.0558e-35	-0.952607	0.045	0.131	5.2059e-31	NK CD56hi	IKZF4
									6.83773e-28	-1.56995	0.029	0.092	1.73152e-23	NK CD56hi	CD70
									1.17682e-27	-3.32154	0.007	0.057	2.98005e-23	NK CD56hi	FOXP3
									1.61149e-26	-6.15481	0.001	0.044	4.08079e-22	NK CD56hi	CD19
									9.706e-25	-6.9796	0.001	0.041	2.45785e-20	NK CD56hi	FCER2
									1.33147e-22	-1.30392	0.238	0.294	3.37169e-18	NK CD56hi	IL2RA
									2.00928e-19	-0.694733	0.09	0.158	5.08809e-15	NK CD56hi	KLRG1
									7.37367e-18	1.0624	0.198	0.147	1.86723e-13	NK CD56hi	DPP4
									3.25241e-12	-2.4232	0.014	0.042	8.23607e-08	NK CD56hi	CD68
									2.25102e-11	-5.52376	0	0.018	5.70026e-07	NK CD56hi	KCNG1
									4.25101e-11	-7.07759	0	0.018	1.07648e-06	NK CD56hi	CD14
									6.24164e-10	0.00855119	0.437	0.547	1.58057e-05	NK CD56hi	SELL
									4.8815e-08	0.943449	0.041	0.025	0.00123614	NK CD56hi	SLC4A10
									8.59037e-06	0.219032	0.116	0.153	0.217534	NK CD56hi	MKI67
									0.000265305	-0.0694757	0.251	0.288	1	NK CD56hi	PCNA
									0.00160246	-0.197202	0.046	0.034	1	NK CD56hi	FCGR3A
									0.00289846	1.60226	0.013	0.008	1	NK CD56hi	CCR2
									0	8.76388	0.965	0.027	0	Myeloid	CD68
									0	11.0071	0.855	0.004	0	Myeloid	CD14
									0	1.69681	0.719	0.222	0	Myeloid	CD4
									0	-3.34964	0.252	0.747	0	Myeloid	CD3D
									0	3.32627	0.522	0.027	0	Myeloid	FCGR3A
									0	-3.45667	0.158	0.619	0	Myeloid	LEF1
									0	-3.2545	0.156	0.589	0	Myeloid	CCR7
									0	-3.26522	0.394	0.825	0	Myeloid	LTB
									0	-3.37269	0.17	0.552	0	Myeloid	SELL
									0	-3.87397	0.11	0.429	0	Myeloid	MAL
									0	-2.87577	0.234	0.538	0	Myeloid	TCF7
									0	6.04793	0.282	0.004	0	Myeloid	CCR2
									0	0.425545	0.303	0.101	0	Myeloid	CD40
									0	1.08948	0.16	0.025	0	Myeloid	NCAM1
									2.95661e-233	-2.95603	0.095	0.297	7.48703e-229	Myeloid	IL2RA
									2.46805e-167	-5.09116	0.012	0.155	6.24985e-163	Myeloid	MKI67
									8.93437e-167	-3.35156	0.048	0.205	2.26245e-162	Myeloid	CTLA4
									5.70494e-155	-3.42473	0.04	0.185	1.44466e-150	Myeloid	CD40LG
									1.49036e-131	-0.69713	0.576	0.283	3.77403e-127	Myeloid	PCNA
									2.6077e-130	-3.14225	0.075	0.209	6.60347e-126	Myeloid	CD8B
									7.96039e-82	-3.03584	0.092	0.193	2.01581e-77	Myeloid	GZMB
									1.88632e-72	-2.7596	0.061	0.148	4.77672e-68	Myeloid	DPP4
									7.80981e-65	-3.48483	0.04	0.115	1.97768e-60	Myeloid	MS4A1
									2.56607e-60	-2.39098	0.09	0.172	6.49805e-56	Myeloid	CD8A
									2.54952e-46	-2.63075	0.034	0.092	6.45614e-42	Myeloid	CD70
									3.14901e-41	-2.88171	0.07	0.13	7.97425e-37	Myeloid	RGS1
									3.11684e-21	-2.08405	0.026	0.057	7.89278e-17	Myeloid	FOXP3
									1.30395e-20	-3.09583	0.017	0.044	3.302e-16	Myeloid	CD19
									4.56385e-11	-3.06998	0.006	0.018	1.1557e-06	Myeloid	KCNG1
									4.89499e-09	-1.86188	0.138	0.158	0.000123956	Myeloid	KLRG1
									2.34969e-05	-0.870997	0.053	0.041	0.595013	Myeloid	FCER2
									0.00562888	-2.8056	0.06	0.067	1	Myeloid	GZMK

## Sheet: SuppTable4
Cell Proportion Forest Plot pre-CBD versus post-CBD
No CD3/CD28 in Pre-CBD and Post-CBD							CD3/CD28 in Pre-CBD and Post-CBD No TAC
cell	low	est	high	p.value	odds.raio		cell	low	est	high	p.value	odds.raio
B naïve	-0.193919	-0.152539	-0.11116	3.70292e-13	0.858525		B naive	-0.142625	-0.0975778	-0.052531	2.12128e-05	0.907032
B CD70hi	-0.33267	-0.259726	-0.186783	1.62474e-12	0.771263		B CD70hi	-0.219172	-0.173739	-0.128306	4.31981e-14	0.840516
CD4 Naive	0.0168306	0.0387811	0.0607317	0.000552784	1.03954		CD4 Naive	0.0887454	0.117547	0.146349	1.61669e-15	1.12473
TCM	0.138852	0.165772	0.192691	4.31717e-15	0.41366		TCM	0.230222	0.252757	0.275292	3.04413e-106	1.28757
T Proliferating	-1.12042	-0.882711	-0.644998	2.60885e-33	1.1803		T Proliferating	-0.389221	-0.366019	-0.342817	6.34326e-215	0.69349
CD8 Naive	-0.140078	-0.109549	-0.0790189	1.77782e-12	0.896239		CD8 Naive	-0.0669279	-0.0210377	0.0248526	0.374959	0.979182
TEM	0.0776962	0.115591	0.153486	2.63287e-09	1.12254		TEM	0.180196	0.215747	0.251298	3.12068e-32	1.24079
Treg	-0.163446	-0.102333	-0.0412209	0.00104635	0.902729		Treg	0.0819544	0.14969	0.217425	1.7373e-05	1.16147
NK	-0.538865	-0.482306	-0.425748	1.73318e-66	0.617358		NK	-0.0544402	-0.00672421	0.0409917	0.789048	0.993298
NK CD56hi	-0.482385	-0.311062	-0.13974	0.000340704	0.732668		NK CD56hi	-0.0835287	0.0102584	0.104045	0.829302	1.01031
MAIT	-0.335286	-0.253712	-0.172138	7.32825e-10	0.775915		MAIT	-0.0211097	0.0714668	0.164043	0.133049	1.07408
Myeloid	0.461634	0.52276	0.583886	2.22127e-62	1.68668		Myeloid	0.140874	0.297919	0.454963	0.000225736	1.34705

## Sheet: Supp Table 5
Volcano plot for Supplemental Figure 2 Level 1 and Level 2 Annotation for CD3/CD28ulated (CD3/CD28) CBD versus No CBD condition.	Volcano Plots CD3/CD28 +CBD -TAC versus CD3/CD28 -CBD -TAC
avg_log2FC>0 up +CBD	p_val	avg_log2FC	pct.1	pct.2	p_val_adj	gene	group	Level	group	Cell State
	0.0113494	-0.0477785	0.44	0.458	1	CXCR4	B	Level 1	B	CD3/CD28
	0	0.428624	0.995	0.992	0	RPS29	B	Level 1	B	CD3/CD28
	0	0.447252	0.992	0.995	0	RPL39	B	Level 1	B	CD3/CD28
	0	0.448522	0.994	0.992	0	RPL37	B	Level 1	B	CD3/CD28
	0	0.482981	0.993	0.994	0	RPS28	B	Level 1	B	CD3/CD28
	0	0.46557	0.992	0.992	0	RPS21	B	Level 1	B	CD3/CD28
	0	0.416701	0.997	0.997	0	RPS27	B	Level 1	B	CD3/CD28
	1.101e-303	0.354097	0.995	0.997	2.78807e-299	RPL41	B	Level 1	B	CD3/CD28
	4.64549e-298	0.398801	0.991	0.993	1.17638e-293	RPL34	B	Level 1	B	CD3/CD28
	1.04862e-287	-0.466064	0.999	0.995	2.65541e-283	MT-ATP6	B	Level 1	B	CD3/CD28
	2.06127e-282	0.38729	0.989	0.989	5.21974e-278	RPL36	B	Level 1	B	CD3/CD28
	9.9962e-230	0.385732	0.973	0.951	2.53134e-225	RPL38	B	Level 1	B	CD3/CD28
	1.04311e-209	-0.476752	0.954	0.961	2.64148e-205	MT-ND2	B	Level 1	B	CD3/CD28
	1.30823e-190	0.531595	0.99	0.99	3.31283e-186	TMSB10	B	Level 1	B	CD3/CD28
	2.82675e-190	0.498806	0.974	0.953	7.15818e-186	ATP5F1E	B	Level 1	B	CD3/CD28
	1.9571e-176	-0.485218	0.982	0.973	4.95597e-172	MT-CYB	B	Level 1	B	CD3/CD28
	6.87752e-174	-0.437836	0.953	0.949	1.74159e-169	MT-ND1	B	Level 1	B	CD3/CD28
	1.76812e-173	0.356939	0.976	0.96	4.47741e-169	RPL36A	B	Level 1	B	CD3/CD28
	1.57433e-166	0.314674	0.986	0.97	3.98669e-162	RPL37A	B	Level 1	B	CD3/CD28
	3.53098e-155	-0.320012	0.99	0.986	8.9415e-151	MT-ND4	B	Level 1	B	CD3/CD28
	5.04607e-146	-0.353774	0.995	0.988	1.27782e-141	MT-CO3	B	Level 1	B	CD3/CD28
	1.90875e-142	1.04525	0.453	0.275	4.83353e-138	IFITM1	B	Level 1	B	CD3/CD28
	5.63285e-140	0.423134	0.891	0.817	1.42641e-135	TOMM7	B	Level 1	B	CD3/CD28
	1.94871e-139	0.26615	0.985	0.985	4.93472e-135	RPL35A	B	Level 1	B	CD3/CD28
	1.10928e-124	0.664185	0.655	0.517	2.80903e-120	NDUFB1	B	Level 1	B	CD3/CD28
	1.68431e-122	0.231111	0.99	0.994	4.26517e-118	RPS15A	B	Level 1	B	CD3/CD28
	1.83572e-113	0.233534	0.985	0.986	4.64861e-109	RPS25	B	Level 1	B	CD3/CD28
	7.79866e-108	0.42044	0.884	0.814	1.97485e-103	TMA7	B	Level 1	B	CD3/CD28
	3.85955e-106	0.347545	0.923	0.878	9.77353e-102	COX7C	B	Level 1	B	CD3/CD28
	3.91979e-102	-0.320719	0.943	0.964	9.92609e-98	RPLP0	B	Level 1	B	CD3/CD28
	3.27379e-101	0.201086	0.988	0.987	8.29021e-97	RPLP2	B	Level 1	B	CD3/CD28
	6.99866e-101	0.38435	0.965	0.908	1.77227e-96	HLA-DRB1	B	Level 1	B	CD3/CD28
	6.89873e-89	0.491927	0.694	0.587	1.74696e-84	NDUFA1	B	Level 1	B	CD3/CD28
	5.33014e-87	-0.21483	0.999	0.999	1.34975e-82	MT-CO1	B	Level 1	B	CD3/CD28
	1.18148e-86	0.440543	0.894	0.816	2.99187e-82	HLA-DQA1	B	Level 1	B	CD3/CD28
	1.21342e-85	0.32746	0.951	0.921	3.07273e-81	SERF2	B	Level 1	B	CD3/CD28
	2.47324e-85	-0.264204	0.948	0.961	6.26299e-81	RPL13A	B	Level 1	B	CD3/CD28
	8.61488e-85	-0.406514	0.762	0.801	2.18155e-80	PABPC1	B	Level 1	B	CD3/CD28
	1.06806e-84	0.19909	0.988	0.992	2.70465e-80	FAU	B	Level 1	B	CD3/CD28
	2.01038e-84	0.341424	0.948	0.913	5.09089e-80	RPS26	B	Level 1	B	CD3/CD28
	4.54773e-83	0.822399	0.457	0.325	1.15162e-78	MT2A	B	Level 1	B	CD3/CD28
	1.5184e-82	0.458635	0.743	0.65	3.84504e-78	UQCR11	B	Level 1	B	CD3/CD28
	1.81942e-82	0.205949	0.977	0.968	4.60733e-78	RPL22	B	Level 1	B	CD3/CD28
	2.81188e-80	0.200039	0.99	0.994	7.12051e-76	RPL30	B	Level 1	B	CD3/CD28
	4.28621e-79	-0.787505	0.246	0.389	1.0854e-74	HLA-DQA2	B	Level 1	B	CD3/CD28
	2.38885e-78	0.634277	0.554	0.442	6.04927e-74	NDUFA3	B	Level 1	B	CD3/CD28
	8.49263e-78	0.426687	0.757	0.675	2.15059e-73	OST4	B	Level 1	B	CD3/CD28
	6.47292e-77	0.215341	0.986	0.985	1.63914e-72	RPL35	B	Level 1	B	CD3/CD28
	9.29273e-77	0.460814	0.69	0.589	2.3532e-72	ATP5ME	B	Level 1	B	CD3/CD28
	2.43821e-75	0.416071	0.798	0.71	6.17428e-71	COMMD6	B	Level 1	B	CD3/CD28
	8.5359e-75	-0.364099	0.703	0.766	2.16155e-70	EEF2	B	Level 1	B	CD3/CD28
	1.69482e-73	0.515562	0.632	0.54	4.29178e-69	TMEM258	B	Level 1	B	CD3/CD28
	7.37271e-72	0.518524	0.597	0.486	1.86699e-67	PET100	B	Level 1	B	CD3/CD28
	2.10723e-71	0.546216	0.548	0.42	5.33614e-67	TSTD1	B	Level 1	B	CD3/CD28
	3.45232e-71	-0.943219	0.18	0.3	8.74232e-67	RPS4Y1	B	Level 1	B	CD3/CD28
	5.6948e-70	0.572586	0.505	0.371	1.44209e-65	PLAAT4	B	Level 1	B	CD3/CD28
	2.50012e-69	0.394795	0.776	0.704	6.33104e-65	UBL5	B	Level 1	B	CD3/CD28
	3.22312e-69	0.334504	0.995	0.996	8.16189e-65	TMSB4X	B	Level 1	B	CD3/CD28
	1.14828e-68	0.342967	0.861	0.8	2.90779e-64	ATP5MG	B	Level 1	B	CD3/CD28
	2.81824e-67	0.144559	0.994	0.996	7.13663e-63	RPS23	B	Level 1	B	CD3/CD28
	9.82745e-67	-0.680412	0.498	0.583	2.48861e-62	PPP1R14B	B	Level 1	B	CD3/CD28
	1.02675e-65	0.408878	0.704	0.606	2.60003e-61	TRMT112	B	Level 1	B	CD3/CD28
	1.128e-64	-0.281108	0.99	0.994	2.85643e-60	FTL	B	Level 1	B	CD3/CD28
	2.13723e-64	0.704849	0.573	0.455	5.41211e-60	ISG15	B	Level 1	B	CD3/CD28
	5.94927e-64	0.419807	0.731	0.649	1.50653e-59	ATP5MK	B	Level 1	B	CD3/CD28
	1.78076e-61	0.580939	0.515	0.397	4.50941e-57	S100A6	B	Level 1	B	CD3/CD28
	1.2056e-60	0.409102	0.671	0.563	3.05293e-56	CSTB	B	Level 1	B	CD3/CD28
	1.56415e-60	0.552677	0.554	0.435	3.9609e-56	IFI44L	B	Level 1	B	CD3/CD28
	1.50055e-59	0.248774	0.914	0.878	3.79983e-55	RPL36AL	B	Level 1	B	CD3/CD28
	1.80496e-59	1.24716	0.126	0.057	4.5707e-55	SCIMP	B	Level 1	B	CD3/CD28
	2.01823e-59	1.28827	0.152	0.076	5.11076e-55	FCRL5	B	Level 1	B	CD3/CD28
	5.71315e-58	0.519524	0.559	0.47	1.44674e-53	ROMO1	B	Level 1	B	CD3/CD28
	8.96313e-58	0.915725	0.243	0.15	2.26973e-53	C1orf56	B	Level 1	B	CD3/CD28
	3.44384e-56	0.480202	0.667	0.564	8.72082e-52	CD52	B	Level 1	B	CD3/CD28
	3.49842e-56	0.318925	0.799	0.722	8.85906e-52	COX7A2	B	Level 1	B	CD3/CD28
	8.28419e-56	0.209656	0.988	0.991	2.0978e-51	RPS24	B	Level 1	B	CD3/CD28
	2.14936e-55	0.127392	0.991	0.994	5.44284e-51	RPS8	B	Level 1	B	CD3/CD28
	9.60091e-55	0.539349	0.497	0.378	2.43124e-50	ADAM7-AS1	B	Level 1	B	CD3/CD28
	4.74088e-54	0.344174	0.769	0.702	1.20053e-49	COX6B1	B	Level 1	B	CD3/CD28
	8.47794e-54	0.1284	0.992	0.993	2.14687e-49	RPS15	B	Level 1	B	CD3/CD28
	1.27194e-52	0.479372	0.44	0.323	3.22094e-48	VAMP5	B	Level 1	B	CD3/CD28
	3.08304e-52	-0.275574	0.862	0.89	7.80718e-48	UBC	B	Level 1	B	CD3/CD28
	4.84452e-51	0.631532	0.397	0.296	1.22678e-46	TMEM256	B	Level 1	B	CD3/CD28
	8.64489e-51	0.405833	0.679	0.601	2.18915e-46	ATP5MF	B	Level 1	B	CD3/CD28
	1.90769e-50	0.494218	0.464	0.35	4.83085e-46	EVI2B	B	Level 1	B	CD3/CD28
	5.90438e-50	0.520421	0.51	0.419	1.49517e-45	NDUFC1	B	Level 1	B	CD3/CD28
	1.38347e-49	-0.267834	0.897	0.88	3.50336e-45	MT-ND5	B	Level 1	B	CD3/CD28
	3.67523e-48	-1.12676	0.153	0.243	9.30679e-44	CCDC200	B	Level 1	B	CD3/CD28
	5.28994e-48	0.125584	0.992	0.996	1.33957e-43	RPL32	B	Level 1	B	CD3/CD28
	7.5915e-47	-0.176429	0.979	0.983	1.9224e-42	RPL5	B	Level 1	B	CD3/CD28
	1.96065e-46	0.419704	0.517	0.407	4.96497e-42	CLEC2B	B	Level 1	B	CD3/CD28
	2.37489e-46	-0.375163	0.742	0.799	6.01393e-42	TALDO1	B	Level 1	B	CD3/CD28
	6.22065e-46	-0.167364	0.985	0.99	1.57525e-41	RPL8	B	Level 1	B	CD3/CD28
	1.93308e-45	0.252424	0.916	0.869	4.89514e-41	PSMB9	B	Level 1	B	CD3/CD28
	2.8937e-43	0.113027	0.992	0.994	7.32772e-39	RPL26	B	Level 1	B	CD3/CD28
	4.0397e-43	0.715068	0.226	0.144	1.02297e-38	PYCARD	B	Level 1	B	CD3/CD28
	5.61495e-43	-0.530234	0.475	0.541	1.42187e-38	ODC1	B	Level 1	B	CD3/CD28
	1.36054e-42	0.692326	0.258	0.174	3.4453e-38	HERC5	B	Level 1	B	CD3/CD28
	3.49479e-42	0.418545	0.61	0.536	8.84986e-38	POLR2L	B	Level 1	B	CD3/CD28
	4.01371e-42	-0.182467	0.993	0.992	1.01639e-37	RPS2	B	Level 1	B	CD3/CD28
	9.8834e-42	0.319369	0.676	0.601	2.50277e-37	SEM1	B	Level 1	B	CD3/CD28
	1.4342e-41	0.409341	0.681	0.589	3.63182e-37	EAF2	B	Level 1	B	CD3/CD28
	2.46641e-41	-0.17699	0.912	0.928	6.2457e-37	EEF1G	B	Level 1	B	CD3/CD28
	1.07626e-40	0.432714	0.442	0.336	2.7254e-36	LINC02397	B	Level 1	B	CD3/CD28
	2.17289e-40	0.374642	0.655	0.591	5.5024e-36	SEC61G	B	Level 1	B	CD3/CD28
	2.32851e-40	-0.390271	0.782	0.81	5.8965e-36	NCL	B	Level 1	B	CD3/CD28
	7.28007e-40	0.703829	0.315	0.229	1.84353e-35	IFI6	B	Level 1	B	CD3/CD28
	1.03012e-39	0.347709	0.658	0.59	2.60858e-35	COX17	B	Level 1	B	CD3/CD28
	1.10836e-39	0.655316	0.263	0.181	2.80669e-35	CARD16	B	Level 1	B	CD3/CD28
	3.124e-39	-0.198698	0.966	0.976	7.9109e-35	EIF1	B	Level 1	B	CD3/CD28
	3.20118e-39	0.491032	0.562	0.474	8.10634e-35	S100A11	B	Level 1	B	CD3/CD28
	1.011e-38	0.620324	0.239	0.16	2.56015e-34	DPM3	B	Level 1	B	CD3/CD28
	1.86749e-38	0.163816	0.966	0.96	4.72905e-34	RPL27	B	Level 1	B	CD3/CD28
	2.037e-38	0.095652	0.995	0.998	5.15829e-34	RPS12	B	Level 1	B	CD3/CD28
	2.2352e-38	-0.233159	0.917	0.933	5.66019e-34	EEF1D	B	Level 1	B	CD3/CD28
	2.75884e-38	0.1028	0.992	0.995	6.9862e-34	RPL28	B	Level 1	B	CD3/CD28
	3.88289e-38	0.438726	0.386	0.291	9.83263e-34	STAT2	B	Level 1	B	CD3/CD28
	9.42632e-38	0.354743	0.724	0.657	2.38703e-33	SNRPG	B	Level 1	B	CD3/CD28
	1.49986e-37	0.434673	0.477	0.388	3.79808e-33	EIF2AK2	B	Level 1	B	CD3/CD28
	1.95218e-37	-0.227574	0.896	0.91	4.94349e-33	RPL7	B	Level 1	B	CD3/CD28
	2.07973e-37	0.524561	0.395	0.309	5.26649e-33	CRIP1	B	Level 1	B	CD3/CD28
	2.82628e-37	1.07973	0.105	0.053	7.15699e-33	LINC01480	B	Level 1	B	CD3/CD28
	5.24115e-37	0.230962	0.884	0.87	1.32722e-32	RPS10	B	Level 1	B	CD3/CD28
	5.33986e-37	0.5584	0.304	0.218	1.35221e-32	CD72	B	Level 1	B	CD3/CD28
	7.981e-37	0.376482	0.608	0.53	2.02103e-32	HNRNPH1	B	Level 1	B	CD3/CD28
	1.09522e-36	-0.374815	0.524	0.611	2.77343e-32	TXNRD1	B	Level 1	B	CD3/CD28
	1.58794e-36	-1.00466	0.102	0.172	4.02114e-32	EIF1AY	B	Level 1	B	CD3/CD28
	1.78184e-36	1.68392	0.126	0.071	4.51215e-32	HSPA1A	B	Level 1	B	CD3/CD28
	6.4678e-36	0.359321	0.649	0.582	1.63784e-31	ATP5MJ	B	Level 1	B	CD3/CD28
	9.18851e-36	1.00118	0.114	0.061	2.32681e-31	SLC35F1	B	Level 1	B	CD3/CD28
	9.62012e-36	0.302384	0.635	0.552	2.4361e-31	C4orf3	B	Level 1	B	CD3/CD28
	1.00998e-35	-0.245643	0.811	0.823	2.55756e-31	HNRNPA1	B	Level 1	B	CD3/CD28
	1.18819e-35	0.30609	0.865	0.805	3.00884e-31	MEF2C	B	Level 1	B	CD3/CD28
	1.88977e-35	0.51659	0.409	0.323	4.78546e-31	GLRX	B	Level 1	B	CD3/CD28
	2.72042e-35	0.501915	0.523	0.442	6.88892e-31	SYNE2	B	Level 1	B	CD3/CD28
	3.87077e-35	0.436321	0.409	0.32	9.80194e-31	XAF1	B	Level 1	B	CD3/CD28
	5.56331e-35	0.364611	0.538	0.454	1.4088e-30	MITD1	B	Level 1	B	CD3/CD28
	9.42993e-35	0.408237	0.69	0.635	2.38794e-30	GBP2	B	Level 1	B	CD3/CD28
	2.73855e-34	0.257476	0.729	0.667	6.93484e-30	UQCRB	B	Level 1	B	CD3/CD28
	4.64488e-34	0.758031	0.183	0.117	1.17622e-29	OAS1	B	Level 1	B	CD3/CD28
	7.12345e-34	-0.343195	0.902	0.92	1.80387e-29	NPM1	B	Level 1	B	CD3/CD28
	1.48846e-33	0.709033	0.188	0.121	3.76922e-29	MX2	B	Level 1	B	CD3/CD28
	1.77502e-33	0.622019	0.388	0.31	4.49489e-29	INPP5F	B	Level 1	B	CD3/CD28
	2.48409e-33	1.16704	0.108	0.059	6.29045e-29	MT1F	B	Level 1	B	CD3/CD28
	5.33763e-33	-0.410752	0.49	0.556	1.35165e-28	VCP	B	Level 1	B	CD3/CD28
	6.78206e-33	-0.362624	0.592	0.629	1.71742e-28	HNRNPM	B	Level 1	B	CD3/CD28
	7.79453e-33	-0.156418	0.972	0.978	1.97381e-28	RPL6	B	Level 1	B	CD3/CD28
	1.29839e-32	0.417266	0.47	0.389	3.2879e-28	GSTK1	B	Level 1	B	CD3/CD28
	1.81792e-32	0.289191	0.723	0.662	4.60352e-28	UQCR10	B	Level 1	B	CD3/CD28
	2.12577e-32	0.111216	0.991	0.99	5.3831e-28	RPL21	B	Level 1	B	CD3/CD28
	2.99686e-32	0.0954977	0.988	0.992	7.58896e-28	RPS13	B	Level 1	B	CD3/CD28
	5.2083e-32	0.562649	0.255	0.182	1.3189e-27	SLFN12L	B	Level 1	B	CD3/CD28
	5.31636e-32	0.280796	0.714	0.65	1.34626e-27	COX5B	B	Level 1	B	CD3/CD28
	6.43428e-32	1.13677	0.184	0.122	1.62935e-27	GNG8	B	Level 1	B	CD3/CD28
	1.0728e-31	0.278347	0.625	0.545	2.71666e-27	ZRANB2	B	Level 1	B	CD3/CD28
	1.07983e-31	0.29404	0.599	0.531	2.73446e-27	NDUFB4	B	Level 1	B	CD3/CD28
	1.31922e-31	0.3169	0.604	0.533	3.34067e-27	BLOC1S1	B	Level 1	B	CD3/CD28
	2.27135e-31	0.0996802	0.98	0.98	5.75175e-27	UBA52	B	Level 1	B	CD3/CD28
	3.20565e-31	0.371294	0.666	0.589	8.11767e-27	RNF19A	B	Level 1	B	CD3/CD28
	5.83644e-31	0.641156	0.189	0.124	1.47796e-26	CACNA1A	B	Level 1	B	CD3/CD28
	7.00636e-31	0.383845	0.576	0.513	1.77422e-26	MRPL52	B	Level 1	B	CD3/CD28
	1.61606e-30	-0.376545	0.548	0.612	4.09234e-26	RFTN1	B	Level 1	B	CD3/CD28
	1.77526e-30	-0.181396	0.887	0.888	4.49549e-26	DDX5	B	Level 1	B	CD3/CD28
	2.41761e-30	0.465103	0.246	0.172	6.12212e-26	LINC01857	B	Level 1	B	CD3/CD28
	3.61915e-30	0.38208	0.519	0.453	9.16477e-26	NDUFB3	B	Level 1	B	CD3/CD28
	4.75339e-30	0.296963	0.66	0.6	1.2037e-25	ATP5IF1	B	Level 1	B	CD3/CD28
	9.26658e-30	-0.6261	0.289	0.354	2.34658e-25	DKC1	B	Level 1	B	CD3/CD28
	1.1249e-29	0.412871	0.525	0.461	2.8486e-25	UQCRQ	B	Level 1	B	CD3/CD28
	1.15612e-29	-0.427627	0.501	0.557	2.92764e-25	RBMX	B	Level 1	B	CD3/CD28
	1.78299e-29	0.82075	0.181	0.123	4.51507e-25	LINC00486	B	Level 1	B	CD3/CD28
	2.34565e-29	-0.128777	0.985	0.99	5.93989e-25	RPL9	B	Level 1	B	CD3/CD28
	3.40857e-29	-0.117734	0.989	0.99	8.63153e-25	RPL3	B	Level 1	B	CD3/CD28
	3.70308e-29	0.321608	0.636	0.572	9.37732e-25	COX8A	B	Level 1	B	CD3/CD28
	5.37368e-29	-0.794979	0.201	0.272	1.36078e-24	CROCC	B	Level 1	B	CD3/CD28
	5.74535e-29	0.278891	0.792	0.746	1.4549e-24	COX6C	B	Level 1	B	CD3/CD28
	8.08105e-29	0.222536	0.856	0.799	2.04636e-24	GBP4	B	Level 1	B	CD3/CD28
	9.22403e-29	0.135272	0.999	1	2.3358e-24	MALAT1	B	Level 1	B	CD3/CD28
	1.55581e-28	0.319492	0.708	0.658	3.93978e-24	COX7B	B	Level 1	B	CD3/CD28
	2.05731e-28	0.381655	0.331	0.253	5.20973e-24	SAMD9	B	Level 1	B	CD3/CD28
	3.2361e-28	-0.147351	0.97	0.972	8.19479e-24	RPSA	B	Level 1	B	CD3/CD28
	3.70138e-28	0.674529	0.14	0.087	9.373e-24	ANXA2R	B	Level 1	B	CD3/CD28
	4.05614e-28	-0.655665	0.211	0.278	1.02714e-23	TFRC	B	Level 1	B	CD3/CD28
	6.2831e-28	0.222181	0.676	0.607	1.59107e-23	UXT	B	Level 1	B	CD3/CD28
	1.31734e-27	0.320311	0.493	0.407	3.3359e-23	POLD4	B	Level 1	B	CD3/CD28
	2.00412e-27	0.768675	0.129	0.078	5.07503e-23	ACSM1	B	Level 1	B	CD3/CD28
	2.06386e-27	-1.03894	0.091	0.148	5.22631e-23	GZMB	B	Level 1	B	CD3/CD28
	3.86635e-27	-0.594461	0.072	0.124	9.79077e-23	CSF2	B	Level 1	B	CD3/CD28
	4.06043e-27	-0.489722	0.348	0.423	1.02822e-22	MARCKS	B	Level 1	B	CD3/CD28
	4.28653e-27	0.800365	0.116	0.069	1.08548e-22	GRAMD1C	B	Level 1	B	CD3/CD28
	4.75134e-27	0.0954768	0.987	0.99	1.20318e-22	RPL12	B	Level 1	B	CD3/CD28
	7.88345e-27	0.409149	0.455	0.388	1.99633e-22	NAA38	B	Level 1	B	CD3/CD28
	1.39653e-26	0.368892	0.583	0.518	3.53643e-22	RAC2	B	Level 1	B	CD3/CD28
	2.57904e-26	-0.23197	0.801	0.807	6.5309e-22	RPL4	B	Level 1	B	CD3/CD28
	2.80167e-26	-0.350061	0.664	0.693	7.09467e-22	EIF4A1	B	Level 1	B	CD3/CD28
	2.82701e-26	0.544994	0.228	0.163	7.15883e-22	CD24	B	Level 1	B	CD3/CD28
	3.46337e-26	0.290128	0.574	0.504	8.7703e-22	RBIS	B	Level 1	B	CD3/CD28
	4.45877e-26	0.602374	0.136	0.085	1.12909e-21	BISPR	B	Level 1	B	CD3/CD28
	7.07201e-26	-0.117779	0.988	0.991	1.79085e-21	RPL15	B	Level 1	B	CD3/CD28
	1.273e-25	0.273739	0.684	0.617	3.22362e-21	PLCG2	B	Level 1	B	CD3/CD28
	1.71593e-25	0.411645	0.565	0.507	4.34524e-21	IFITM2	B	Level 1	B	CD3/CD28
	2.38376e-25	0.316462	0.431	0.353	6.03639e-21	IRF1-AS1	B	Level 1	B	CD3/CD28
	3.12649e-25	0.787606	0.237	0.18	7.91722e-21	MT1X	B	Level 1	B	CD3/CD28
	3.39189e-25	0.435006	0.342	0.275	8.58928e-21	IFI27L2	B	Level 1	B	CD3/CD28
	3.54553e-25	0.712544	0.142	0.091	8.97835e-21	VPREB3	B	Level 1	B	CD3/CD28
	3.78159e-25	-0.362755	0.51	0.556	9.57613e-21	SFPQ	B	Level 1	B	CD3/CD28
	4.62598e-25	0.297492	0.638	0.572	1.17144e-20	ARHGDIB	B	Level 1	B	CD3/CD28
	4.71054e-25	-0.702705	0.109	0.167	1.19285e-20	UTY	B	Level 1	B	CD3/CD28
	4.74955e-25	0.314034	0.517	0.456	1.20273e-20	COPS9	B	Level 1	B	CD3/CD28
	6.36891e-25	-0.400273	0.574	0.611	1.6128e-20	ENO1	B	Level 1	B	CD3/CD28
	8.49847e-25	-0.228425	0.76	0.763	2.15207e-20	HNRNPC	B	Level 1	B	CD3/CD28
	8.73357e-25	0.277147	0.709	0.659	2.2116e-20	ELOB	B	Level 1	B	CD3/CD28
	8.95533e-25	0.246184	0.667	0.595	2.26776e-20	SP110	B	Level 1	B	CD3/CD28
	1.25316e-24	-0.139213	0.965	0.969	3.17339e-20	RACK1	B	Level 1	B	CD3/CD28
	2.45931e-24	0.973469	0.15	0.101	6.2277e-20	C11orf98	B	Level 1	B	CD3/CD28
	2.78155e-24	0.265077	0.522	0.45	7.04373e-20	DDT	B	Level 1	B	CD3/CD28
	2.87374e-24	0.25583	0.647	0.584	7.27717e-20	PPDPF	B	Level 1	B	CD3/CD28
	2.92534e-24	0.299554	0.552	0.485	7.40784e-20	GMFG	B	Level 1	B	CD3/CD28
	3.11876e-24	0.169248	0.997	0.99	7.89763e-20	MT-ND3	B	Level 1	B	CD3/CD28
	4.28297e-24	-0.347086	0.521	0.567	1.08458e-19	EIF4G2	B	Level 1	B	CD3/CD28
	6.38553e-24	-0.127477	0.986	0.99	1.61701e-19	RPL29	B	Level 1	B	CD3/CD28
	6.48052e-24	0.642402	0.208	0.149	1.64106e-19	P2RY14	B	Level 1	B	CD3/CD28
	7.14032e-24	-0.214245	0.732	0.789	1.80814e-19	TXN	B	Level 1	B	CD3/CD28
	1.33783e-23	-0.615715	0.234	0.299	3.38778e-19	TEX14	B	Level 1	B	CD3/CD28
	1.52053e-23	-0.42891	0.423	0.472	3.85045e-19	PKM	B	Level 1	B	CD3/CD28
	1.54703e-23	0.306708	0.75	0.697	3.91753e-19	DBI	B	Level 1	B	CD3/CD28
	1.58542e-23	0.446012	0.294	0.228	4.01475e-19	ANKRD49	B	Level 1	B	CD3/CD28
	1.68295e-23	0.825947	0.108	0.065	4.26174e-19	USP18	B	Level 1	B	CD3/CD28
	1.77425e-23	0.30294	0.519	0.461	4.49292e-19	ATOX1	B	Level 1	B	CD3/CD28
	2.05661e-23	-0.26372	0.819	0.82	5.20797e-19	YBX1	B	Level 1	B	CD3/CD28
	2.08881e-23	0.288026	0.561	0.5	5.2895e-19	RPA3	B	Level 1	B	CD3/CD28
	2.35323e-23	0.514507	0.237	0.178	5.95907e-19	HSPB1	B	Level 1	B	CD3/CD28
	2.5347e-23	0.322118	0.427	0.351	6.41862e-19	PARP15	B	Level 1	B	CD3/CD28
	2.60652e-23	0.928165	0.107	0.065	6.6005e-19	ACP5	B	Level 1	B	CD3/CD28
	3.01547e-23	-0.25245	0.899	0.909	7.63608e-19	HSP90AB1	B	Level 1	B	CD3/CD28
	3.03406e-23	0.414798	0.403	0.338	7.68315e-19	CDC42SE1	B	Level 1	B	CD3/CD28
	4.29863e-23	0.328668	0.511	0.448	1.08854e-18	ATP5PD	B	Level 1	B	CD3/CD28
	5.02126e-23	0.543728	0.216	0.157	1.27153e-18	FRY	B	Level 1	B	CD3/CD28
	5.14474e-23	-0.391763	0.482	0.525	1.3028e-18	PRMT1	B	Level 1	B	CD3/CD28
	5.48724e-23	0.205931	0.746	0.686	1.38953e-18	IFI16	B	Level 1	B	CD3/CD28
	5.68816e-23	-0.156366	0.979	0.966	1.44041e-18	HLA-A	B	Level 1	B	CD3/CD28
	5.68872e-23	0.405276	0.763	0.736	1.44055e-18	NEAT1	B	Level 1	B	CD3/CD28
	7.15431e-23	0.268954	0.706	0.651	1.81169e-18	SELENOH	B	Level 1	B	CD3/CD28
	7.29855e-23	0.239204	0.691	0.643	1.84821e-18	GNG5	B	Level 1	B	CD3/CD28
	1.12458e-22	-0.349585	0.541	0.595	2.84777e-18	HERPUD1	B	Level 1	B	CD3/CD28
	1.12474e-22	0.33618	0.562	0.49	2.84818e-18	ADAM28	B	Level 1	B	CD3/CD28
	1.12728e-22	0.235521	0.584	0.508	2.85462e-18	SH3BGRL	B	Level 1	B	CD3/CD28
	1.78682e-22	0.251974	0.594	0.519	4.52476e-18	MDM4	B	Level 1	B	CD3/CD28
	3.53113e-22	-0.110635	0.996	0.997	8.94187e-18	RPL13	B	Level 1	B	CD3/CD28
	4.50919e-22	0.181117	0.896	0.852	1.14186e-17	PSME1	B	Level 1	B	CD3/CD28
	5.82481e-22	0.358302	0.363	0.298	1.47502e-17	IAH1	B	Level 1	B	CD3/CD28
	6.16013e-22	0.440182	0.262	0.202	1.55993e-17	TMEM35B	B	Level 1	B	CD3/CD28
	6.52692e-22	0.0719143	0.994	0.996	1.65281e-17	RPS19	B	Level 1	B	CD3/CD28
	8.32769e-22	-0.549307	0.385	0.426	2.10882e-17	CCND2	B	Level 1	B	CD3/CD28
	9.1343e-22	0.283674	0.519	0.459	2.31308e-17	MRPS21	B	Level 1	B	CD3/CD28
	1.41095e-21	0.335868	0.481	0.416	3.57295e-17	CHCHD10	B	Level 1	B	CD3/CD28
	2.32591e-21	0.346419	0.421	0.346	5.88991e-17	FCRL1	B	Level 1	B	CD3/CD28
	3.04733e-21	0.215611	0.826	0.77	7.71676e-17	EPSTI1	B	Level 1	B	CD3/CD28
	3.05118e-21	0.416639	0.214	0.156	7.72649e-17	IFI44	B	Level 1	B	CD3/CD28
	3.93428e-21	0.251595	0.751	0.705	9.96278e-17	XRN1	B	Level 1	B	CD3/CD28
	3.94755e-21	0.437687	0.34	0.282	9.99639e-17	CHCHD7	B	Level 1	B	CD3/CD28
	5.11967e-21	0.257478	0.658	0.606	1.29646e-16	NOP10	B	Level 1	B	CD3/CD28
	5.28158e-21	-0.0773293	0.999	0.999	1.33745e-16	MT-CO2	B	Level 1	B	CD3/CD28
	5.77549e-21	-0.111175	0.989	0.994	1.46253e-16	RPS3A	B	Level 1	B	CD3/CD28
	7.07179e-21	0.825947	0.168	0.12	1.79079e-16	S100A4	B	Level 1	B	CD3/CD28
	8.39193e-21	0.284974	0.56	0.504	2.12509e-16	PRDX5	B	Level 1	B	CD3/CD28
	9.21086e-21	0.455926	0.313	0.253	2.33247e-16	TAGAP	B	Level 1	B	CD3/CD28
	9.83301e-21	-0.553459	0.28	0.331	2.49001e-16	TOMM40	B	Level 1	B	CD3/CD28
	1.02509e-20	-0.550078	0.261	0.313	2.59583e-16	EIF4G1	B	Level 1	B	CD3/CD28
	1.19595e-20	-0.395751	0.466	0.502	3.02849e-16	CCT5	B	Level 1	B	CD3/CD28
	1.3269e-20	0.0995773	0.122	0.186	3.36011e-16	KIF5C-AS1	B	Level 1	B	CD3/CD28
	1.46511e-20	-0.3914	0.499	0.531	3.71011e-16	CCT6A	B	Level 1	B	CD3/CD28
	1.76977e-20	0.43007	0.518	0.453	4.48159e-16	H4C3	B	Level 1	B	CD3/CD28
	1.76993e-20	0.609989	0.355	0.292	4.482e-16	IFIT3	B	Level 1	B	CD3/CD28
	1.79442e-20	-0.31811	0.627	0.641	4.544e-16	VOPP1	B	Level 1	B	CD3/CD28
	1.94823e-20	-0.478046	0.296	0.351	4.9335e-16	EIF3B	B	Level 1	B	CD3/CD28
	2.26786e-20	0.292145	0.508	0.44	5.74291e-16	SAMD9L	B	Level 1	B	CD3/CD28
	2.72312e-20	0.325464	0.659	0.597	6.89576e-16	CCSER1	B	Level 1	B	CD3/CD28
	3.45601e-20	-0.470825	0.316	0.367	8.75166e-16	GPATCH4	B	Level 1	B	CD3/CD28
	3.54066e-20	0.244756	0.598	0.531	8.96602e-16	STX7	B	Level 1	B	CD3/CD28
	4.77709e-20	0.209887	0.714	0.654	1.2097e-15	COX6A1	B	Level 1	B	CD3/CD28
	6.18667e-20	0.479197	0.321	0.261	1.56665e-15	MX1	B	Level 1	B	CD3/CD28
	8.20966e-20	0.380477	0.254	0.194	2.07893e-15	MACROD2	B	Level 1	B	CD3/CD28
	9.6095e-20	-0.447472	0.326	0.379	2.43341e-15	ILF3	B	Level 1	B	CD3/CD28
	1.16445e-19	-0.249326	0.287	0.35	2.94874e-15	CXCL10	B	Level 1	B	CD3/CD28
	1.51379e-19	0.0703726	0.985	0.988	3.83337e-15	RPL14	B	Level 1	B	CD3/CD28
	1.61633e-19	0.432037	0.221	0.167	4.09304e-15	GPR174	B	Level 1	B	CD3/CD28
	1.62013e-19	-0.442928	0.309	0.364	4.10265e-15	MRTO4	B	Level 1	B	CD3/CD28
	1.65035e-19	0.270396	0.452	0.392	4.17917e-15	COX14	B	Level 1	B	CD3/CD28
	1.90903e-19	0.266463	0.525	0.463	4.83423e-15	PHF11	B	Level 1	B	CD3/CD28
	2.02213e-19	-0.628868	0.148	0.201	5.12065e-15	UBE2Q1	B	Level 1	B	CD3/CD28
	2.04411e-19	-0.719804	0.15	0.201	5.1763e-15	KSR1	B	Level 1	B	CD3/CD28
	2.04584e-19	0.277957	0.538	0.486	5.18069e-15	NDUFA2	B	Level 1	B	CD3/CD28
	2.0613e-19	0.163644	0.699	0.631	5.21984e-15	ERP29	B	Level 1	B	CD3/CD28
	2.12983e-19	-0.326619	0.259	0.323	5.39337e-15	CXCL9	B	Level 1	B	CD3/CD28
	2.17428e-19	-0.317018	0.564	0.591	5.50592e-15	HNRNPR	B	Level 1	B	CD3/CD28
	2.23827e-19	-0.49544	0.243	0.303	5.66796e-15	IQSEC1	B	Level 1	B	CD3/CD28
	2.72378e-19	0.333734	0.547	0.493	6.89742e-15	SLIRP	B	Level 1	B	CD3/CD28
	2.79128e-19	0.28669	0.313	0.247	7.06837e-15	BTG1-DT	B	Level 1	B	CD3/CD28
	3.11832e-19	-0.110348	0.98	0.978	7.89653e-15	RPS11	B	Level 1	B	CD3/CD28
	3.47899e-19	-0.389909	0.443	0.477	8.80986e-15	CCT2	B	Level 1	B	CD3/CD28
	3.78778e-19	0.290389	0.413	0.347	9.59179e-15	PCED1B	B	Level 1	B	CD3/CD28
	3.8544e-19	0.44313	0.314	0.257	9.76049e-15	NICOL1	B	Level 1	B	CD3/CD28
	4.63105e-19	0.223006	0.788	0.752	1.17272e-14	NDUFA4	B	Level 1	B	CD3/CD28
	4.99241e-19	0.244023	0.667	0.627	1.26423e-14	NDUFB2	B	Level 1	B	CD3/CD28
	5.27532e-19	0.379734	0.332	0.272	1.33587e-14	LYPLAL1	B	Level 1	B	CD3/CD28
	5.49186e-19	0.217793	0.491	0.418	1.3907e-14	NPC2	B	Level 1	B	CD3/CD28
	6.17802e-19	-0.232456	0.619	0.664	1.56446e-14	MAML2	B	Level 1	B	CD3/CD28
	6.8081e-19	0.258197	0.233	0.175	1.72402e-14	DDIT3	B	Level 1	B	CD3/CD28
	7.06049e-19	0.263469	0.749	0.71	1.78793e-14	TPM3	B	Level 1	B	CD3/CD28
	7.34259e-19	0.578165	0.167	0.12	1.85936e-14	FKBP2	B	Level 1	B	CD3/CD28
	7.90751e-19	0.249256	0.62	0.57	2.00242e-14	SNHG5	B	Level 1	B	CD3/CD28
	7.98514e-19	-0.151732	0.97	0.962	2.02208e-14	HLA-C	B	Level 1	B	CD3/CD28
	1.04584e-18	0.368613	0.372	0.311	2.64838e-14	BCAS4	B	Level 1	B	CD3/CD28
	1.15932e-18	-0.451877	0.334	0.381	2.93574e-14	PSMD2	B	Level 1	B	CD3/CD28
	1.17532e-18	0.274349	0.433	0.372	2.97626e-14	SMIM26	B	Level 1	B	CD3/CD28
	1.22844e-18	0.296462	0.425	0.368	3.11078e-14	DNPH1	B	Level 1	B	CD3/CD28
	1.66175e-18	-0.24706	0.62	0.643	4.20804e-14	SNRPB	B	Level 1	B	CD3/CD28
	1.69228e-18	0.148919	0.765	0.713	4.28535e-14	RNASEK	B	Level 1	B	CD3/CD28
	1.71363e-18	-0.408379	0.402	0.454	4.33942e-14	BRD2	B	Level 1	B	CD3/CD28
	1.77655e-18	0.101447	0.949	0.933	4.49876e-14	PFDN5	B	Level 1	B	CD3/CD28
	1.95572e-18	-0.372481	0.457	0.501	4.95247e-14	RAPGEF1	B	Level 1	B	CD3/CD28
	2.2299e-18	-0.489461	0.266	0.32	5.64678e-14	PTBP1	B	Level 1	B	CD3/CD28
	2.52062e-18	0.75161	0.108	0.07	6.38296e-14	LMO2	B	Level 1	B	CD3/CD28
	4.15403e-18	0.165174	0.846	0.827	1.05193e-13	SNHG6	B	Level 1	B	CD3/CD28
	4.30312e-18	0.918482	0.258	0.212	1.08968e-13	ITGB2	B	Level 1	B	CD3/CD28
	4.45923e-18	-0.385938	0.512	0.547	1.12921e-13	LDHA	B	Level 1	B	CD3/CD28
	4.92205e-18	-0.320689	0.596	0.633	1.24641e-13	PDE4B	B	Level 1	B	CD3/CD28
	5.43319e-18	0.145155	0.925	0.906	1.37585e-13	SRP14	B	Level 1	B	CD3/CD28
	5.50123e-18	-0.464511	0.411	0.46	1.39308e-13	HSPA5	B	Level 1	B	CD3/CD28
	5.89149e-18	0.211268	0.888	0.855	1.4919e-13	MS4A1	B	Level 1	B	CD3/CD28
	6.75722e-18	0.33176	0.829	0.808	1.71113e-13	MYL12A	B	Level 1	B	CD3/CD28
	7.36453e-18	-0.550748	0.195	0.247	1.86492e-13	SMARCA4	B	Level 1	B	CD3/CD28
	9.12682e-18	0.283515	0.451	0.393	2.31118e-13	MRPS36	B	Level 1	B	CD3/CD28
	9.63504e-18	0.0461541	0.998	0.997	2.43988e-13	RPLP1	B	Level 1	B	CD3/CD28
	1.08192e-17	0.333623	0.408	0.35	2.73976e-13	IGFLR1	B	Level 1	B	CD3/CD28
	1.11364e-17	0.303896	0.437	0.376	2.82006e-13	NMI	B	Level 1	B	CD3/CD28
	1.14361e-17	0.261083	0.661	0.609	2.89596e-13	BCL2	B	Level 1	B	CD3/CD28
	1.17745e-17	0.226097	0.533	0.476	2.98166e-13	LSM8	B	Level 1	B	CD3/CD28
	1.22741e-17	0.338999	0.421	0.365	3.10816e-13	NDUFA7	B	Level 1	B	CD3/CD28
	1.38963e-17	-0.71637	0.146	0.196	3.51896e-13	PFKFB3	B	Level 1	B	CD3/CD28
	1.45374e-17	0.330688	0.362	0.301	3.68131e-13	LINC00926	B	Level 1	B	CD3/CD28
	1.47573e-17	-0.452956	0.315	0.369	3.73699e-13	ECE1	B	Level 1	B	CD3/CD28
	1.4878e-17	-0.389908	0.437	0.47	3.76757e-13	HSPA9	B	Level 1	B	CD3/CD28
	1.72925e-17	-0.457938	0.365	0.406	4.37899e-13	SRM	B	Level 1	B	CD3/CD28
	1.83636e-17	0.125014	0.993	0.986	4.65021e-13	CD74	B	Level 1	B	CD3/CD28
	1.99783e-17	0.319012	0.49	0.433	5.05911e-13	LY6E	B	Level 1	B	CD3/CD28
	2.17426e-17	0.319518	0.569	0.518	5.50589e-13	SNRPF	B	Level 1	B	CD3/CD28
	2.49652e-17	0.351013	0.202	0.151	6.32193e-13	TNFSF13B	B	Level 1	B	CD3/CD28
	2.61278e-17	0.716765	0.114	0.077	6.61634e-13	GCSAM	B	Level 1	B	CD3/CD28
	2.63661e-17	-0.240676	0.692	0.701	6.67669e-13	SERBP1	B	Level 1	B	CD3/CD28
	2.68742e-17	-0.556203	0.228	0.281	6.80535e-13	EHD1	B	Level 1	B	CD3/CD28
	3.28433e-17	0.74927	0.113	0.076	8.3169e-13	RSAD2	B	Level 1	B	CD3/CD28
	3.50277e-17	0.0667313	0.993	0.992	8.87006e-13	RPS14	B	Level 1	B	CD3/CD28
	3.52497e-17	0.212144	0.641	0.58	8.92628e-13	CAST	B	Level 1	B	CD3/CD28
	3.54664e-17	-0.34594	0.412	0.457	8.98117e-13	SND1	B	Level 1	B	CD3/CD28
	4.44854e-17	0.32611	0.334	0.274	1.1265e-12	IRF7	B	Level 1	B	CD3/CD28
	4.87536e-17	0.312634	0.139	0.096	1.23459e-12	DLGAP1-AS1	B	Level 1	B	CD3/CD28
	5.14098e-17	0.201594	0.699	0.642	1.30185e-12	MEF2A	B	Level 1	B	CD3/CD28
	5.89869e-17	-0.161114	0.849	0.836	1.49372e-12	HNRNPA2B1	B	Level 1	B	CD3/CD28
	6.43444e-17	0.234337	0.388	0.327	1.62939e-12	C6orf62	B	Level 1	B	CD3/CD28
	6.76145e-17	0.216623	0.799	0.74	1.7122e-12	SOCS1	B	Level 1	B	CD3/CD28
	7.64156e-17	-0.261999	0.582	0.609	1.93507e-12	FUS	B	Level 1	B	CD3/CD28
	8.19574e-17	-0.272033	0.581	0.61	2.07541e-12	SRSF2	B	Level 1	B	CD3/CD28
	9.29595e-17	-0.28503	0.582	0.614	2.35401e-12	EZR	B	Level 1	B	CD3/CD28
	1.0319e-16	0.293445	0.387	0.327	2.61307e-12	CCDC18-AS1	B	Level 1	B	CD3/CD28
	1.14123e-16	0.200107	0.272	0.212	2.88993e-12	LY96	B	Level 1	B	CD3/CD28
	1.21255e-16	0.216291	0.515	0.449	3.07053e-12	HVCN1	B	Level 1	B	CD3/CD28
	1.24041e-16	-0.36249	0.41	0.46	3.14108e-12	MTHFD2	B	Level 1	B	CD3/CD28
	1.41717e-16	-0.275946	0.729	0.732	3.58871e-12	AFF3	B	Level 1	B	CD3/CD28
	1.45947e-16	-0.656407	0.127	0.173	3.69581e-12	VAV2	B	Level 1	B	CD3/CD28
	1.62011e-16	-0.250471	0.629	0.658	4.10261e-12	SWAP70	B	Level 1	B	CD3/CD28
	1.62087e-16	-0.498065	0.216	0.268	4.10453e-12	DUSP2	B	Level 1	B	CD3/CD28
	1.63951e-16	0.791206	0.149	0.108	4.15174e-12	TCTN1	B	Level 1	B	CD3/CD28
	1.68939e-16	0.245959	0.545	0.498	4.27805e-12	LSM6	B	Level 1	B	CD3/CD28
	1.75684e-16	0.458958	0.144	0.102	4.44884e-12	HEXIM2-AS1	B	Level 1	B	CD3/CD28
	2.18429e-16	-0.414205	0.306	0.359	5.53129e-12	NFKB2	B	Level 1	B	CD3/CD28
	2.4732e-16	-0.225234	0.638	0.669	6.26287e-12	RBM8A	B	Level 1	B	CD3/CD28
	2.49922e-16	0.428538	0.137	0.096	6.32879e-12	TTC32	B	Level 1	B	CD3/CD28
	3.04038e-16	-0.394981	0.443	0.477	7.69916e-12	PPA1	B	Level 1	B	CD3/CD28
	3.04978e-16	0.159188	0.333	0.267	7.72297e-12	YPEL3	B	Level 1	B	CD3/CD28
	3.27654e-16	0.565442	0.119	0.082	8.29717e-12	KANSL1-AS1	B	Level 1	B	CD3/CD28
	3.48403e-16	-0.33433	0.488	0.53	8.82261e-12	EHMT1	B	Level 1	B	CD3/CD28
	3.49362e-16	-0.21518	0.659	0.676	8.84689e-12	XRCC5	B	Level 1	B	CD3/CD28
	4.10524e-16	-0.457156	0.332	0.374	1.03957e-11	TKT	B	Level 1	B	CD3/CD28
	4.32423e-16	-0.60717	0.111	0.155	1.09503e-11	MREG	B	Level 1	B	CD3/CD28
	4.59399e-16	0.282207	0.321	0.267	1.16334e-11	ARF5	B	Level 1	B	CD3/CD28
	4.63321e-16	-0.286021	0.51	0.552	1.17327e-11	MSN	B	Level 1	B	CD3/CD28
	4.97787e-16	0.430017	0.415	0.365	1.26054e-11	SAMSN1	B	Level 1	B	CD3/CD28
	5.36589e-16	-0.593193	0.14	0.186	1.3588e-11	BOP1	B	Level 1	B	CD3/CD28
	5.43723e-16	-0.538358	0.265	0.309	1.37687e-11	NOLC1	B	Level 1	B	CD3/CD28
	6.26821e-16	0.14537	0.796	0.748	1.5873e-11	BST2	B	Level 1	B	CD3/CD28
	6.28635e-16	-0.739315	0.136	0.182	1.59189e-11	TXNDC5	B	Level 1	B	CD3/CD28
	6.45726e-16	-0.345444	0.397	0.44	1.63517e-11	DHX9	B	Level 1	B	CD3/CD28
	6.80941e-16	0.81757	0.112	0.077	1.72435e-11	IFITM3	B	Level 1	B	CD3/CD28
	7.15668e-16	0.0426037	0.995	0.996	1.81229e-11	RPS27A	B	Level 1	B	CD3/CD28
	8.3358e-16	0.332588	0.269	0.217	2.11087e-11	TRAPPC6A	B	Level 1	B	CD3/CD28
	8.84263e-16	-0.323993	0.501	0.532	2.23922e-11	RAB10	B	Level 1	B	CD3/CD28
	9.84486e-16	0.389601	0.299	0.247	2.49301e-11	LINC01138	B	Level 1	B	CD3/CD28
	1.03421e-15	-0.196353	0.739	0.755	2.61893e-11	RBM39	B	Level 1	B	CD3/CD28
	1.17395e-15	-0.488998	0.237	0.287	2.9728e-11	WDR46	B	Level 1	B	CD3/CD28
	1.3704e-15	-0.464148	0.218	0.268	3.47026e-11	TRAF4	B	Level 1	B	CD3/CD28
	1.39972e-15	0.354654	0.327	0.271	3.5445e-11	ID3	B	Level 1	B	CD3/CD28
	1.55765e-15	0.282703	0.288	0.231	3.94444e-11	CD38	B	Level 1	B	CD3/CD28
	1.78852e-15	-0.133468	0.771	0.781	4.52907e-11	TNFAIP8	B	Level 1	B	CD3/CD28
	2.0922e-15	-0.537347	0.196	0.244	5.29808e-11	IFRD2	B	Level 1	B	CD3/CD28
	2.31304e-15	-0.761011	0.113	0.154	5.8573e-11	LMNA	B	Level 1	B	CD3/CD28
	2.487e-15	-0.101221	0.983	0.986	6.29783e-11	RPL17	B	Level 1	B	CD3/CD28
	2.62046e-15	-0.26125	0.578	0.607	6.63578e-11	NFKBIA	B	Level 1	B	CD3/CD28
	2.91144e-15	0.163932	0.709	0.66	7.37263e-11	ANAPC16	B	Level 1	B	CD3/CD28
	2.96509e-15	-0.318239	0.587	0.609	7.5085e-11	NFKB1	B	Level 1	B	CD3/CD28
	3.18826e-15	0.784277	0.142	0.104	8.07364e-11	PRR34-AS1	B	Level 1	B	CD3/CD28
	3.34096e-15	-0.218499	0.627	0.648	8.46031e-11	HNRNPD	B	Level 1	B	CD3/CD28
	3.53245e-15	0.263745	0.406	0.352	8.94523e-11	CHMP5	B	Level 1	B	CD3/CD28
	4.09275e-15	-0.305184	0.361	0.4	1.03641e-10	TRAF1	B	Level 1	B	CD3/CD28
	4.19672e-15	0.232964	0.348	0.288	1.06274e-10	IRAG2	B	Level 1	B	CD3/CD28
	4.9805e-15	0.149016	0.644	0.593	1.26121e-10	CHURC1	B	Level 1	B	CD3/CD28
	5.23915e-15	0.400754	0.236	0.187	1.32671e-10	TESK2	B	Level 1	B	CD3/CD28
	5.33165e-15	0.168635	0.73	0.672	1.35013e-10	CD47	B	Level 1	B	CD3/CD28
	5.33358e-15	-0.468748	0.279	0.323	1.35062e-10	EBNA1BP2	B	Level 1	B	CD3/CD28
	5.3672e-15	0.406596	0.173	0.13	1.35914e-10	CIMAP1B	B	Level 1	B	CD3/CD28
	5.56739e-15	0.226852	0.517	0.464	1.40983e-10	HMGN3	B	Level 1	B	CD3/CD28
	6.36767e-15	-0.615477	0.147	0.191	1.61249e-10	POLR1E	B	Level 1	B	CD3/CD28
	6.49698e-15	-0.27971	0.529	0.553	1.64523e-10	EIF5	B	Level 1	B	CD3/CD28
	7.38765e-15	-0.75877	0.141	0.183	1.87077e-10	TNFRSF18	B	Level 1	B	CD3/CD28
	7.74414e-15	0.176599	0.691	0.635	1.96105e-10	KTN1	B	Level 1	B	CD3/CD28
	8.15347e-15	0.386448	0.211	0.166	2.0647e-10	FMC1	B	Level 1	B	CD3/CD28
	8.36041e-15	-0.503031	0.104	0.146	2.11711e-10	LINC00910	B	Level 1	B	CD3/CD28
	8.38812e-15	-0.348186	0.36	0.405	2.12412e-10	NME1	B	Level 1	B	CD3/CD28
	8.79395e-15	0.371596	0.384	0.332	2.22689e-10	PLAC8	B	Level 1	B	CD3/CD28
	8.86217e-15	0.628299	0.183	0.142	2.24417e-10	HCST	B	Level 1	B	CD3/CD28
	9.72305e-15	-0.700555	0.111	0.152	2.46217e-10	TRIP10	B	Level 1	B	CD3/CD28
	1.02249e-14	-0.378922	0.364	0.405	2.58924e-10	KIF5B	B	Level 1	B	CD3/CD28
	1.03443e-14	0.16934	0.614	0.557	2.61948e-10	SYF2	B	Level 1	B	CD3/CD28
	1.13332e-14	0.206091	0.27	0.215	2.86992e-10	ZFP36	B	Level 1	B	CD3/CD28
	1.22152e-14	-0.674827	0.102	0.143	3.09325e-10	TMEM63B	B	Level 1	B	CD3/CD28
	1.27769e-14	0.166719	0.629	0.576	3.2355e-10	TCEA1	B	Level 1	B	CD3/CD28
	1.30795e-14	-0.325282	0.506	0.533	3.31211e-10	HUWE1	B	Level 1	B	CD3/CD28
	1.3837e-14	-0.236596	0.574	0.615	3.50394e-10	ANKRD11	B	Level 1	B	CD3/CD28
	1.59976e-14	-0.311239	0.483	0.516	4.05106e-10	ASXL1	B	Level 1	B	CD3/CD28
	1.63571e-14	-0.364089	0.401	0.435	4.1421e-10	SYNCRIP	B	Level 1	B	CD3/CD28
	1.99307e-14	-0.433077	0.3	0.343	5.04705e-10	ATP1B3	B	Level 1	B	CD3/CD28
	2.19023e-14	0.166575	0.682	0.622	5.54631e-10	FOXN3	B	Level 1	B	CD3/CD28
	2.47407e-14	0.225531	0.502	0.448	6.26508e-10	IK	B	Level 1	B	CD3/CD28
	2.65724e-14	0.272941	0.572	0.519	6.72893e-10	MITA1	B	Level 1	B	CD3/CD28
	2.69641e-14	-0.433274	0.277	0.323	6.82811e-10	BZW2	B	Level 1	B	CD3/CD28
	3.23375e-14	0.820687	0.13	0.095	8.18883e-10	PPP1R14A	B	Level 1	B	CD3/CD28
	3.35794e-14	0.149227	0.751	0.705	8.5033e-10	NSA2	B	Level 1	B	CD3/CD28
	3.36453e-14	0.315326	0.421	0.376	8.51999e-10	TIMM8B	B	Level 1	B	CD3/CD28
	3.37404e-14	0.16409	0.605	0.549	8.54408e-10	LUC7L3	B	Level 1	B	CD3/CD28
	3.62762e-14	0.221568	0.534	0.485	9.18622e-10	IL2RG	B	Level 1	B	CD3/CD28
	4.11612e-14	-0.495118	0.214	0.258	1.04233e-09	PTGES2	B	Level 1	B	CD3/CD28
	4.17805e-14	0.188806	0.671	0.628	1.05801e-09	DDX24	B	Level 1	B	CD3/CD28
	4.50901e-14	-0.284777	0.39	0.436	1.14182e-09	NAMPT	B	Level 1	B	CD3/CD28
	4.76204e-14	0.2548	0.203	0.156	1.20589e-09	KLHL24	B	Level 1	B	CD3/CD28
	4.89113e-14	0.363389	0.34	0.295	1.23858e-09	MTLN	B	Level 1	B	CD3/CD28
	4.89529e-14	-0.457013	0.195	0.239	1.23963e-09	MYO1G	B	Level 1	B	CD3/CD28
	5.07044e-14	-0.338875	0.317	0.366	1.28399e-09	CLEC16A	B	Level 1	B	CD3/CD28
	5.38029e-14	0.289154	0.333	0.278	1.36245e-09	LINC02245	B	Level 1	B	CD3/CD28
	5.45232e-14	-0.271093	0.525	0.559	1.38069e-09	STAT3	B	Level 1	B	CD3/CD28
	5.4798e-14	0.42995	0.184	0.142	1.38765e-09	MIR29B2CHG	B	Level 1	B	CD3/CD28
	5.53688e-14	0.165949	0.601	0.558	1.40211e-09	GPX4	B	Level 1	B	CD3/CD28
	6.30169e-14	0.544115	0.218	0.176	1.59578e-09	CAPG	B	Level 1	B	CD3/CD28
	7.22559e-14	-0.695967	0.121	0.161	1.82974e-09	ATAD3B	B	Level 1	B	CD3/CD28
	7.33339e-14	0.191071	0.434	0.378	1.85703e-09	THUMPD3-AS1	B	Level 1	B	CD3/CD28
	7.4116e-14	0.194215	0.49	0.434	1.87684e-09	HIGD2A	B	Level 1	B	CD3/CD28
	8.11789e-14	-0.428016	0.277	0.321	2.05569e-09	ETF1	B	Level 1	B	CD3/CD28
	8.32252e-14	0.0741918	0.982	0.978	2.10751e-09	RPL23A	B	Level 1	B	CD3/CD28
	8.43806e-14	-0.134724	0.821	0.82	2.13677e-09	SET	B	Level 1	B	CD3/CD28
	8.69743e-14	0.382891	0.264	0.217	2.20245e-09	LGALS9	B	Level 1	B	CD3/CD28
	1.03451e-13	-0.365247	0.37	0.407	2.61969e-09	GSPT1	B	Level 1	B	CD3/CD28
	1.12282e-13	-0.164634	0.778	0.776	2.84332e-09	SRSF3	B	Level 1	B	CD3/CD28
	1.18155e-13	-0.527123	0.126	0.168	2.99204e-09	SOCS3	B	Level 1	B	CD3/CD28
	1.18168e-13	-0.490659	0.214	0.259	2.99236e-09	RRP1	B	Level 1	B	CD3/CD28
	1.36145e-13	0.181893	0.29	0.235	3.44759e-09	FCMR	B	Level 1	B	CD3/CD28
	1.57874e-13	0.227125	0.445	0.395	3.99784e-09	DYNLRB1	B	Level 1	B	CD3/CD28
	1.61379e-13	-0.486888	0.147	0.19	4.0866e-09	ABTB2	B	Level 1	B	CD3/CD28
	1.64877e-13	0.532729	0.147	0.11	4.17518e-09	SMIM27	B	Level 1	B	CD3/CD28
	1.66495e-13	-0.446462	0.263	0.305	4.21614e-09	PRPF31	B	Level 1	B	CD3/CD28
	1.67199e-13	-0.376227	0.277	0.319	4.23399e-09	P4HB	B	Level 1	B	CD3/CD28
	1.71027e-13	-0.337029	0.337	0.382	4.33093e-09	EIF4H	B	Level 1	B	CD3/CD28
	1.80097e-13	0.653969	0.11	0.077	4.56059e-09	PYHIN1	B	Level 1	B	CD3/CD28
	1.92748e-13	0.323128	0.136	0.098	4.88095e-09	ZMAT1	B	Level 1	B	CD3/CD28
	1.94066e-13	-0.522735	0.102	0.14	4.91434e-09	CCL22	B	Level 1	B	CD3/CD28
	1.94306e-13	0.213738	0.42	0.368	4.9204e-09	RNF181	B	Level 1	B	CD3/CD28
	1.94677e-13	-0.404206	0.27	0.318	4.92979e-09	AGPAT3	B	Level 1	B	CD3/CD28
	2.149e-13	0.169094	0.691	0.635	5.44191e-09	PSMB10	B	Level 1	B	CD3/CD28
	2.25347e-13	0.219503	0.45	0.403	5.70647e-09	SNRPD3	B	Level 1	B	CD3/CD28
	2.28765e-13	-0.549252	0.123	0.163	5.79302e-09	DUS3L	B	Level 1	B	CD3/CD28
	2.39035e-13	-0.232358	0.645	0.663	6.05308e-09	EIF5A	B	Level 1	B	CD3/CD28
	2.46832e-13	0.472244	0.137	0.101	6.25053e-09	C2orf74-DT	B	Level 1	B	CD3/CD28
	2.72698e-13	0.321411	0.382	0.333	6.90554e-09	S100A10	B	Level 1	B	CD3/CD28
	2.80597e-13	-0.35393	0.373	0.42	7.10555e-09	RELB	B	Level 1	B	CD3/CD28
	2.86575e-13	0.186217	0.514	0.463	7.25694e-09	MICOS13	B	Level 1	B	CD3/CD28
	3.14832e-13	-0.170913	0.737	0.742	7.97248e-09	HNRNPK	B	Level 1	B	CD3/CD28
	3.15857e-13	0.199931	0.465	0.412	7.99846e-09	SCAND1	B	Level 1	B	CD3/CD28
	3.68777e-13	0.118906	0.645	0.595	9.33854e-09	DRAP1	B	Level 1	B	CD3/CD28
	4.34141e-13	-0.52221	0.149	0.19	1.09937e-08	WDR3	B	Level 1	B	CD3/CD28
	4.59834e-13	-0.326564	0.419	0.46	1.16444e-08	DNAJC7	B	Level 1	B	CD3/CD28
	4.71276e-13	0.35987	0.23	0.186	1.19341e-08	LILRB1	B	Level 1	B	CD3/CD28
	4.79534e-13	0.500708	0.112	0.08	1.21432e-08	OAS3	B	Level 1	B	CD3/CD28
	4.82135e-13	-0.32288	0.421	0.452	1.22091e-08	DDX39A	B	Level 1	B	CD3/CD28
	5.1694e-13	0.170615	0.501	0.445	1.30905e-08	NT5C3A	B	Level 1	B	CD3/CD28
	5.33319e-13	-0.20431	0.656	0.676	1.35052e-08	PDIA3	B	Level 1	B	CD3/CD28
	5.41465e-13	0.140768	0.612	0.561	1.37115e-08	KRTCAP2	B	Level 1	B	CD3/CD28
	6.37587e-13	0.359829	0.333	0.286	1.61456e-08	PLSCR1	B	Level 1	B	CD3/CD28
	6.42602e-13	-0.521198	0.213	0.254	1.62726e-08	IPO5	B	Level 1	B	CD3/CD28
	6.57715e-13	-0.390134	0.315	0.357	1.66553e-08	UBTF	B	Level 1	B	CD3/CD28
	7.10322e-13	0.296043	0.375	0.328	1.79875e-08	MRPS31	B	Level 1	B	CD3/CD28
	7.15531e-13	0.30539	0.248	0.202	1.81194e-08	MMP24OS	B	Level 1	B	CD3/CD28
	7.16123e-13	0.236831	0.241	0.195	1.81344e-08	ODF2L	B	Level 1	B	CD3/CD28
	7.38955e-13	-0.237242	0.517	0.561	1.87126e-08	LAT2	B	Level 1	B	CD3/CD28
	8.37027e-13	-0.529945	0.099	0.136	2.1196e-08	ELL	B	Level 1	B	CD3/CD28
	8.3871e-13	-0.345505	0.3	0.348	2.12387e-08	MKNK2	B	Level 1	B	CD3/CD28
	8.59592e-13	-0.333429	0.386	0.426	2.17675e-08	CUL1	B	Level 1	B	CD3/CD28
	9.18464e-13	-0.44619	0.378	0.42	2.32583e-08	BTG2	B	Level 1	B	CD3/CD28
	9.75044e-13	-0.618835	0.09	0.125	2.4691e-08	SNAPC4	B	Level 1	B	CD3/CD28
	1.00426e-12	0.19669	0.469	0.417	2.5431e-08	GSTO1	B	Level 1	B	CD3/CD28
	1.01582e-12	-0.510878	0.181	0.223	2.57235e-08	CDKN1A	B	Level 1	B	CD3/CD28
	1.05087e-12	-0.287541	0.537	0.554	2.66111e-08	CCT3	B	Level 1	B	CD3/CD28
	1.06097e-12	-0.733877	0.084	0.118	2.68668e-08	FSCN1	B	Level 1	B	CD3/CD28
	1.17745e-12	0.290863	0.347	0.296	2.98166e-08	GMDS-DT	B	Level 1	B	CD3/CD28
	1.18074e-12	0.252381	0.114	0.081	2.98999e-08	KMT2E-AS1	B	Level 1	B	CD3/CD28
	1.21955e-12	-0.236325	0.527	0.557	3.08826e-08	BZW1	B	Level 1	B	CD3/CD28
	1.22651e-12	-0.138455	0.821	0.826	3.10589e-08	PSMA7	B	Level 1	B	CD3/CD28
	1.28397e-12	-0.414814	0.298	0.336	3.25141e-08	EED	B	Level 1	B	CD3/CD28
	1.30999e-12	0.168704	0.706	0.654	3.31728e-08	PSMB8	B	Level 1	B	CD3/CD28
	1.33456e-12	-0.268628	0.508	0.534	3.3795e-08	EIF4B	B	Level 1	B	CD3/CD28
	1.44976e-12	0.485766	0.165	0.128	3.67122e-08	HLA-DOB	B	Level 1	B	CD3/CD28
	1.47408e-12	-0.299914	0.442	0.471	3.73283e-08	OLA1	B	Level 1	B	CD3/CD28
	1.50625e-12	-0.33825	0.366	0.408	3.81427e-08	NAA15	B	Level 1	B	CD3/CD28
	1.50911e-12	0.189547	0.573	0.524	3.82152e-08	MICOS10	B	Level 1	B	CD3/CD28
	1.56395e-12	-0.262877	0.52	0.549	3.9604e-08	TRAF3	B	Level 1	B	CD3/CD28
	1.58084e-12	-0.317507	0.453	0.478	4.00317e-08	NOP58	B	Level 1	B	CD3/CD28
	1.61999e-12	0.357833	0.258	0.214	4.10229e-08	SLFN5	B	Level 1	B	CD3/CD28
	1.75062e-12	-0.330255	0.379	0.421	4.43309e-08	RNH1	B	Level 1	B	CD3/CD28
	1.77055e-12	-0.489158	0.278	0.317	4.48355e-08	PABPC4	B	Level 1	B	CD3/CD28
	1.82862e-12	0.236226	0.294	0.245	4.63061e-08	H1-4	B	Level 1	B	CD3/CD28
	1.92881e-12	0.321994	0.186	0.145	4.88431e-08	ZSCAN16-AS1	B	Level 1	B	CD3/CD28
	2.07242e-12	-0.383895	0.259	0.303	5.24798e-08	TCOF1	B	Level 1	B	CD3/CD28
	2.07824e-12	-0.183122	0.794	0.793	5.26274e-08	NME2	B	Level 1	B	CD3/CD28
	2.10725e-12	-0.139526	0.83	0.829	5.33619e-08	GNAS	B	Level 1	B	CD3/CD28
	2.21203e-12	-0.210663	0.675	0.687	5.60152e-08	PARK7	B	Level 1	B	CD3/CD28
	2.45601e-12	0.481125	0.15	0.114	6.21936e-08	TP53TG1	B	Level 1	B	CD3/CD28
	2.52698e-12	-0.445511	0.257	0.298	6.39906e-08	TRIM28	B	Level 1	B	CD3/CD28
	2.5685e-12	-0.183464	0.449	0.484	6.50422e-08	MIR155HG	B	Level 1	B	CD3/CD28
	2.58147e-12	-0.663226	0.12	0.156	6.53706e-08	URB1	B	Level 1	B	CD3/CD28
	2.65341e-12	0.232836	0.277	0.23	6.71924e-08	PSENEN	B	Level 1	B	CD3/CD28
	2.88218e-12	0.180389	0.545	0.492	7.29856e-08	TRAPPC5	B	Level 1	B	CD3/CD28
	2.95332e-12	0.140077	0.522	0.462	7.4787e-08	CASP4	B	Level 1	B	CD3/CD28
	3.06897e-12	0.209146	0.475	0.423	7.77155e-08	PARP9	B	Level 1	B	CD3/CD28
	3.07786e-12	0.10423	0.762	0.72	7.79406e-08	ATP6V1G1	B	Level 1	B	CD3/CD28
	3.1384e-12	-0.391005	0.318	0.357	7.94736e-08	CDK6	B	Level 1	B	CD3/CD28
	3.2793e-12	-0.541289	0.111	0.147	8.30417e-08	MYBBP1A	B	Level 1	B	CD3/CD28
	3.33729e-12	-0.393982	0.265	0.308	8.45102e-08	STAT5A	B	Level 1	B	CD3/CD28
	3.63126e-12	0.195253	0.535	0.479	9.19543e-08	JAK2	B	Level 1	B	CD3/CD28
	3.70563e-12	0.142511	0.345	0.288	9.38376e-08	SMIM14	B	Level 1	B	CD3/CD28
	3.71667e-12	-0.569396	0.074	0.106	9.41172e-08	HMSD	B	Level 1	B	CD3/CD28
	3.82683e-12	-0.280256	0.45	0.486	9.69068e-08	PSMD14	B	Level 1	B	CD3/CD28
	3.85696e-12	0.159953	0.623	0.574	9.76697e-08	NDUFB11	B	Level 1	B	CD3/CD28
	4.10993e-12	-0.302546	0.228	0.275	1.04076e-07	IL2RA	B	Level 1	B	CD3/CD28
	4.34564e-12	-0.462704	0.273	0.317	1.10045e-07	OXNAD1	B	Level 1	B	CD3/CD28
	4.75917e-12	0.153303	0.485	0.435	1.20516e-07	XBP1	B	Level 1	B	CD3/CD28
	4.79621e-12	0.356501	0.166	0.128	1.21454e-07	SIGIRR	B	Level 1	B	CD3/CD28
	4.8012e-12	-0.337484	0.433	0.454	1.21581e-07	CCT7	B	Level 1	B	CD3/CD28
	5.32023e-12	0.365917	0.199	0.158	1.34724e-07	SCPEP1	B	Level 1	B	CD3/CD28
	5.48687e-12	0.13508	0.501	0.446	1.38944e-07	CIR1	B	Level 1	B	CD3/CD28
	5.73875e-12	0.177099	0.504	0.452	1.45322e-07	SHOC2	B	Level 1	B	CD3/CD28
	5.82432e-12	0.217305	0.474	0.422	1.47489e-07	DYNLT1	B	Level 1	B	CD3/CD28
	6.08769e-12	0.410477	0.157	0.121	1.54158e-07	CASP1	B	Level 1	B	CD3/CD28
	6.86021e-12	0.324943	0.103	0.072	1.73721e-07	HACD4	B	Level 1	B	CD3/CD28
	6.96382e-12	0.293512	0.289	0.245	1.76345e-07	CKLF	B	Level 1	B	CD3/CD28
	7.13136e-12	0.326716	0.273	0.231	1.80587e-07	PSMG4	B	Level 1	B	CD3/CD28
	7.14036e-12	-0.477401	0.207	0.245	1.80815e-07	TSR1	B	Level 1	B	CD3/CD28
	7.53662e-12	-0.542069	0.134	0.171	1.9085e-07	VARS1	B	Level 1	B	CD3/CD28
	7.92462e-12	0.49415	0.148	0.113	2.00675e-07	GLIPR2	B	Level 1	B	CD3/CD28
	8.59633e-12	0.35376	0.219	0.178	2.17685e-07	DDX60	B	Level 1	B	CD3/CD28
	9.07807e-12	-0.370893	0.32	0.357	2.29884e-07	RPL7L1	B	Level 1	B	CD3/CD28
	9.25405e-12	0.158766	0.495	0.442	2.3434e-07	DTX3L	B	Level 1	B	CD3/CD28
	9.39097e-12	0.413994	0.165	0.13	2.37807e-07	LRRC75A	B	Level 1	B	CD3/CD28
	1.00287e-11	0.147722	0.433	0.379	2.53956e-07	RSRP1	B	Level 1	B	CD3/CD28
	1.08401e-11	-0.335607	0.355	0.395	2.74503e-07	RAD23B	B	Level 1	B	CD3/CD28
	1.13672e-11	0.48947	0.117	0.085	2.87852e-07	OCEL1	B	Level 1	B	CD3/CD28
	1.16595e-11	-0.61536	0.089	0.123	2.95255e-07	USP9Y	B	Level 1	B	CD3/CD28
	1.16713e-11	0.428005	0.187	0.149	2.95552e-07	DDX60L	B	Level 1	B	CD3/CD28
	1.24966e-11	-0.292924	0.445	0.479	3.16452e-07	PITPNB	B	Level 1	B	CD3/CD28
	1.26252e-11	0.181696	0.743	0.71	3.19708e-07	CALM1	B	Level 1	B	CD3/CD28
	1.29666e-11	-0.708501	0.136	0.172	3.28354e-07	SLC43A2	B	Level 1	B	CD3/CD28
	1.34789e-11	-0.293937	0.705	0.725	3.41327e-07	CD69	B	Level 1	B	CD3/CD28
	1.43582e-11	-0.35188	0.269	0.317	3.63592e-07	RABEP2	B	Level 1	B	CD3/CD28
	1.50203e-11	0.265417	0.36	0.314	3.8036e-07	MTIF3	B	Level 1	B	CD3/CD28
	1.56979e-11	0.107102	0.671	0.617	3.97518e-07	CD53	B	Level 1	B	CD3/CD28
	1.74689e-11	-0.304947	0.365	0.406	4.42366e-07	NUP153	B	Level 1	B	CD3/CD28
	1.7807e-11	0.385623	0.217	0.178	4.50927e-07	ZNG1E	B	Level 1	B	CD3/CD28
	1.92177e-11	0.141849	0.604	0.563	4.8665e-07	MZT2B	B	Level 1	B	CD3/CD28
	1.99335e-11	0.260032	0.292	0.247	5.04775e-07	SLAMF6	B	Level 1	B	CD3/CD28
	2.00454e-11	-0.279632	0.47	0.492	5.07609e-07	EIF3I	B	Level 1	B	CD3/CD28
	2.0616e-11	-0.174847	0.696	0.703	5.22058e-07	HNRNPF	B	Level 1	B	CD3/CD28
	2.11317e-11	-0.279568	0.474	0.497	5.35119e-07	XRCC6	B	Level 1	B	CD3/CD28
	2.13077e-11	-0.657039	0.129	0.164	5.39576e-07	DHX33	B	Level 1	B	CD3/CD28
	2.19356e-11	-0.589208	0.151	0.189	5.55475e-07	SLC7A5	B	Level 1	B	CD3/CD28
	2.21028e-11	0.237586	0.282	0.233	5.59709e-07	TMEM154	B	Level 1	B	CD3/CD28
	2.24582e-11	0.443835	0.21	0.172	5.6871e-07	C22orf39	B	Level 1	B	CD3/CD28
	2.24957e-11	-0.376808	0.336	0.367	5.69657e-07	GTPBP4	B	Level 1	B	CD3/CD28
	2.2511e-11	0.198952	0.445	0.395	5.70046e-07	IFI35	B	Level 1	B	CD3/CD28
	2.25528e-11	0.189975	0.454	0.412	5.71104e-07	MRPL33	B	Level 1	B	CD3/CD28
	2.27821e-11	0.141196	0.658	0.603	5.7691e-07	DOCK10	B	Level 1	B	CD3/CD28
	2.40384e-11	-0.605914	0.077	0.108	6.08724e-07	CLUH	B	Level 1	B	CD3/CD28
	2.59845e-11	-0.392887	0.166	0.207	6.58006e-07	CXCR5	B	Level 1	B	CD3/CD28
	2.6544e-11	-0.410701	0.241	0.283	6.72174e-07	CXXC5	B	Level 1	B	CD3/CD28
	2.65534e-11	-0.447722	0.174	0.214	6.72411e-07	G6PD	B	Level 1	B	CD3/CD28
	2.71575e-11	0.192771	0.46	0.412	6.87708e-07	RBCK1	B	Level 1	B	CD3/CD28
	2.76004e-11	-0.337695	0.331	0.372	6.98924e-07	RAB11FIP1	B	Level 1	B	CD3/CD28
	2.86656e-11	-0.273526	0.561	0.594	7.259e-07	HSP90B1	B	Level 1	B	CD3/CD28
	3.02243e-11	0.158376	0.691	0.653	7.6537e-07	SRRM1	B	Level 1	B	CD3/CD28
	3.89124e-09	0.219544	0.544	0.48	9.8538e-05	HDAC9	B CD70hi	Level 2	B CD70hi	CD3/CD28
	3.10883e-11	0.116265	0.864	0.838	7.87249e-07	RPL31	B	Level 1	B	CD3/CD28
	3.11315e-11	-0.17806	0.625	0.64	7.88344e-07	SRRM2	B	Level 1	B	CD3/CD28
	3.15328e-11	-0.175552	0.714	0.723	7.98506e-07	DNAJA1	B	Level 1	B	CD3/CD28
	3.5033e-11	-0.176408	0.756	0.776	8.8714e-07	GAPDH	B	Level 1	B	CD3/CD28
	3.57436e-11	-0.420269	0.212	0.254	9.05136e-07	SAFB2	B	Level 1	B	CD3/CD28
	3.71061e-11	-0.272086	0.417	0.461	9.39637e-07	SRGN	B	Level 1	B	CD3/CD28
	4.02674e-11	0.333859	0.316	0.273	1.01969e-06	APOBEC3C	B	Level 1	B	CD3/CD28
	4.06596e-11	-0.661442	0.115	0.148	1.02962e-06	ATAD3A	B	Level 1	B	CD3/CD28
	4.27364e-11	-0.418461	0.172	0.211	1.08221e-06	RRP9	B	Level 1	B	CD3/CD28
	4.33062e-11	-0.498504	0.183	0.22	1.09664e-06	CTPS1	B	Level 1	B	CD3/CD28
	4.4909e-11	0.311631	0.144	0.109	1.13723e-06	TSBP1-AS1	B	Level 1	B	CD3/CD28
	4.56411e-11	-0.336851	0.358	0.391	1.15577e-06	NOP56	B	Level 1	B	CD3/CD28
	5.00817e-11	0.26967	0.311	0.268	1.26822e-06	TAF11	B	Level 1	B	CD3/CD28
	5.02858e-11	-0.384796	0.214	0.257	1.27339e-06	NR6A1	B	Level 1	B	CD3/CD28
	5.20563e-11	0.528268	0.309	0.268	1.31822e-06	ACSM3	B	Level 1	B	CD3/CD28
	5.20573e-11	-0.263184	0.49	0.515	1.31825e-06	PRPF40A	B	Level 1	B	CD3/CD28
	5.23663e-11	-0.499182	0.105	0.139	1.32607e-06	RMDN3	B	Level 1	B	CD3/CD28
	5.69501e-11	-0.271919	0.45	0.478	1.44215e-06	MYH9	B	Level 1	B	CD3/CD28
	5.73139e-11	-0.24755	0.507	0.526	1.45136e-06	EIF3A	B	Level 1	B	CD3/CD28
	5.75775e-11	0.152439	0.536	0.488	1.45803e-06	LAMTOR4	B	Level 1	B	CD3/CD28
	5.82965e-11	0.40309	0.213	0.174	1.47624e-06	BIN1	B	Level 1	B	CD3/CD28
	5.90786e-11	0.15102	0.616	0.569	1.49605e-06	SEPTIN6	B	Level 1	B	CD3/CD28
	5.91997e-11	0.136778	0.85	0.799	1.49911e-06	MT-ND4L	B	Level 1	B	CD3/CD28
	6.374e-11	-0.480848	0.191	0.23	1.61409e-06	RGS16	B	Level 1	B	CD3/CD28
	6.5095e-11	0.201029	0.481	0.434	1.6484e-06	KLF6	B	Level 1	B	CD3/CD28
	6.76289e-11	-0.3407	0.405	0.44	1.71257e-06	TARS1	B	Level 1	B	CD3/CD28
	6.87342e-11	0.483035	0.14	0.108	1.74056e-06	TMEM238	B	Level 1	B	CD3/CD28
	6.90093e-11	-0.297283	0.457	0.48	1.74752e-06	PHB1	B	Level 1	B	CD3/CD28
	6.94914e-11	-0.358033	0.324	0.361	1.75973e-06	DCTPP1	B	Level 1	B	CD3/CD28
	7.18968e-11	-0.408936	0.246	0.286	1.82064e-06	RIOK1	B	Level 1	B	CD3/CD28
	7.63276e-11	-0.349845	0.204	0.247	1.93284e-06	TMEM259	B	Level 1	B	CD3/CD28
	7.93897e-11	0.540436	0.114	0.085	2.01038e-06	APOBEC3D	B	Level 1	B	CD3/CD28
	8.05936e-11	-0.397155	0.224	0.265	2.04087e-06	DDB1	B	Level 1	B	CD3/CD28
	8.35909e-11	0.192164	0.562	0.526	2.11677e-06	NDUFS5	B	Level 1	B	CD3/CD28
	8.68676e-11	-0.437433	0.189	0.227	2.19975e-06	CD320	B	Level 1	B	CD3/CD28
	8.70797e-11	0.36914	0.235	0.195	2.20512e-06	SRGAP2	B	Level 1	B	CD3/CD28
	8.91918e-11	0.153475	0.9	0.871	2.25861e-06	ISG20	B	Level 1	B	CD3/CD28
	9.04011e-11	0.311044	0.199	0.161	2.28923e-06	EVI2A	B	Level 1	B	CD3/CD28
	9.05631e-11	0.154724	0.485	0.437	2.29333e-06	GABARAPL2	B	Level 1	B	CD3/CD28
	9.25622e-11	0.137884	0.533	0.483	2.34395e-06	IRF2	B	Level 1	B	CD3/CD28
	9.56321e-11	-0.364318	0.298	0.337	2.42169e-06	USP7	B	Level 1	B	CD3/CD28
	1.0448e-10	-0.224804	0.61	0.62	2.64574e-06	SLAMF1	B	Level 1	B	CD3/CD28
	1.06951e-10	-0.462824	0.181	0.218	2.70833e-06	SLC39A1	B	Level 1	B	CD3/CD28
	1.07357e-10	0.554993	0.199	0.163	2.7186e-06	LINC01572	B	Level 1	B	CD3/CD28
	1.09665e-10	-0.429869	0.209	0.249	2.77704e-06	SLC25A33	B	Level 1	B	CD3/CD28
	1.1071e-10	-0.466172	0.136	0.173	2.80352e-06	DDX31	B	Level 1	B	CD3/CD28
	1.12121e-10	-0.167174	0.711	0.725	2.83924e-06	PSMA3	B	Level 1	B	CD3/CD28
	1.15019e-10	-0.233666	0.441	0.479	2.91262e-06	JUNB	B	Level 1	B	CD3/CD28
	1.16624e-10	-0.26865	0.492	0.517	2.95326e-06	CELF2	B	Level 1	B	CD3/CD28
	1.18823e-10	-0.177934	0.91	0.907	3.00894e-06	IGHM	B	Level 1	B	CD3/CD28
	1.22576e-10	0.329813	0.274	0.232	3.10398e-06	KMO	B	Level 1	B	CD3/CD28
	1.23532e-10	0.179243	0.525	0.482	3.12821e-06	VAMP8	B	Level 1	B	CD3/CD28
	1.291e-10	-0.393863	0.231	0.27	3.26919e-06	FLNA	B	Level 1	B	CD3/CD28
	1.32345e-10	0.431339	0.126	0.095	3.35137e-06	CEACAM21	B	Level 1	B	CD3/CD28
	1.54008e-10	-0.351079	0.277	0.319	3.89996e-06	EBI3	B	Level 1	B	CD3/CD28
	1.56811e-10	-0.11033	0.783	0.795	3.97093e-06	ARID1B	B	Level 1	B	CD3/CD28
	1.59466e-10	-0.196639	0.638	0.662	4.03815e-06	SLC38A1	B	Level 1	B	CD3/CD28
	1.60475e-10	0.179687	0.399	0.356	4.06371e-06	DNAJC19	B	Level 1	B	CD3/CD28
	1.61838e-10	-0.341421	0.338	0.376	4.09823e-06	DDX10	B	Level 1	B	CD3/CD28
	1.61897e-10	0.107011	0.799	0.752	4.09972e-06	SON	B	Level 1	B	CD3/CD28
	1.65864e-10	-0.435926	0.142	0.178	4.20018e-06	POLR1B	B	Level 1	B	CD3/CD28
	1.66855e-10	-0.455935	0.092	0.124	4.22528e-06	IL12RB2	B	Level 1	B	CD3/CD28
	1.7214e-10	0.0723667	0.683	0.622	4.3591e-06	ITM2B	B	Level 1	B	CD3/CD28
	1.72442e-10	0.177151	0.214	0.172	4.36674e-06	ABCB4	B	Level 1	B	CD3/CD28
	1.76154e-10	-0.322541	0.363	0.397	4.46076e-06	DDX39B	B	Level 1	B	CD3/CD28
	1.7762e-10	-0.0793829	0.99	0.99	4.49786e-06	RPL7A	B	Level 1	B	CD3/CD28
	1.84931e-10	-0.60828	0.154	0.187	4.68301e-06	UCK2	B	Level 1	B	CD3/CD28
	1.86052e-10	-0.562735	0.074	0.103	4.71139e-06	ZBED1	B	Level 1	B	CD3/CD28
	1.86995e-10	-0.275058	0.259	0.302	4.73527e-06	ICAM1	B	Level 1	B	CD3/CD28
	1.89077e-10	-0.451987	0.163	0.201	4.78799e-06	POLR1A	B	Level 1	B	CD3/CD28
	1.96761e-10	-0.140537	0.699	0.708	4.98258e-06	ACTR3	B	Level 1	B	CD3/CD28
	1.97567e-10	1.05078	0.104	0.076	5.00299e-06	IGHG2	B	Level 1	B	CD3/CD28
	1.99001e-10	-0.531467	0.157	0.192	5.0393e-06	TRAP1	B	Level 1	B	CD3/CD28
	2.04545e-10	0.225183	0.408	0.369	5.17969e-06	NDUFA6	B	Level 1	B	CD3/CD28
	2.06635e-10	0.130764	0.205	0.164	5.23262e-06	AMN1	B	Level 1	B	CD3/CD28
	2.16838e-10	-0.301207	0.441	0.462	5.49098e-06	ATP5F1B	B	Level 1	B	CD3/CD28
	2.34372e-10	0.120562	0.4	0.345	5.935e-06	STAP1	B	Level 1	B	CD3/CD28
	2.40073e-10	-0.137825	0.746	0.752	6.07936e-06	SLC25A6	B	Level 1	B	CD3/CD28
	2.51977e-10	-0.317838	0.427	0.451	6.38081e-06	CHCHD3	B	Level 1	B	CD3/CD28
	2.72153e-10	0.229661	0.491	0.454	6.89174e-06	SRI	B	Level 1	B	CD3/CD28
	2.78322e-10	-0.334641	0.228	0.27	7.04795e-06	ADIPOR2	B	Level 1	B	CD3/CD28
	2.79642e-10	-0.434468	0.123	0.157	7.08137e-06	ELAC2	B	Level 1	B	CD3/CD28
	2.80739e-10	-0.390363	0.137	0.174	7.10917e-06	OPA3	B	Level 1	B	CD3/CD28
	2.90969e-10	0.313751	0.382	0.339	7.36822e-06	TNFSF10	B	Level 1	B	CD3/CD28
	3.0771e-10	0.139587	0.294	0.246	7.79214e-06	TMEM156	B	Level 1	B	CD3/CD28
	3.14039e-10	0.191403	0.409	0.37	7.95242e-06	IFT25	B	Level 1	B	CD3/CD28
	3.19263e-10	-0.523264	0.144	0.179	8.0847e-06	POLR3H	B	Level 1	B	CD3/CD28
	3.22274e-10	-0.296872	0.428	0.456	8.16093e-06	PSMC1	B	Level 1	B	CD3/CD28
	3.22716e-10	0.282508	0.234	0.196	8.17214e-06	HINT2	B	Level 1	B	CD3/CD28
	3.27775e-10	-0.30866	0.353	0.388	8.30023e-06	SCFD2	B	Level 1	B	CD3/CD28
	3.3324e-10	-0.493681	0.166	0.2	8.43864e-06	SLC43A3	B	Level 1	B	CD3/CD28
	3.40111e-10	-0.366327	0.294	0.331	8.61263e-06	NOL10	B	Level 1	B	CD3/CD28
	3.47564e-10	-0.294735	0.544	0.564	8.80137e-06	TYMP	B	Level 1	B	CD3/CD28
	3.70898e-10	0.257742	0.324	0.283	9.39225e-06	CIAO2A	B	Level 1	B	CD3/CD28
	3.78083e-10	-0.465977	0.149	0.184	9.57421e-06	MTHFD1	B	Level 1	B	CD3/CD28
	3.80432e-10	0.154789	0.573	0.52	9.63367e-06	RPS27L	B	Level 1	B	CD3/CD28
	3.80859e-10	-0.608215	0.13	0.165	9.64449e-06	SULF2	B	Level 1	B	CD3/CD28
	3.81069e-10	-0.0804604	0.991	0.991	9.64981e-06	RPS9	B	Level 1	B	CD3/CD28
	3.89565e-10	-0.382568	0.269	0.309	9.86495e-06	RAF1	B	Level 1	B	CD3/CD28
	3.94433e-10	0.0831743	0.272	0.224	9.98822e-06	LRRK2	B	Level 1	B	CD3/CD28
	4.13438e-10	0.186862	0.318	0.275	1.04695e-05	ITGB3BP	B	Level 1	B	CD3/CD28
	4.23931e-10	0.0527759	0.715	0.672	1.07352e-05	LSM7	B	Level 1	B	CD3/CD28
	4.24057e-10	0.196945	0.353	0.301	1.07384e-05	XIST	B	Level 1	B	CD3/CD28
	4.25828e-10	0.3105	0.192	0.156	1.07833e-05	TPP1	B	Level 1	B	CD3/CD28
	4.3311e-10	0.314205	0.231	0.193	1.09677e-05	PLPP5	B	Level 1	B	CD3/CD28
	4.38004e-10	0.407648	0.149	0.117	1.10916e-05	H2AC20	B	Level 1	B	CD3/CD28
	4.46665e-10	-0.35106	0.291	0.327	1.13109e-05	RRP1B	B	Level 1	B	CD3/CD28
	4.50256e-10	-0.265262	0.328	0.369	1.14018e-05	IL21R	B	Level 1	B	CD3/CD28
	4.74365e-10	-0.274182	0.487	0.505	1.20123e-05	RSL1D1	B	Level 1	B	CD3/CD28
	4.77166e-10	-0.397908	0.189	0.227	1.20833e-05	SURF6	B	Level 1	B	CD3/CD28
	5.19695e-10	-0.405361	0.215	0.252	1.31602e-05	NIP7	B	Level 1	B	CD3/CD28
	5.39586e-10	0.171274	0.723	0.696	1.36639e-05	RBX1	B	Level 1	B	CD3/CD28
	5.67253e-10	-0.454681	0.094	0.125	1.43646e-05	TBL3	B	Level 1	B	CD3/CD28
	5.6766e-10	-0.248424	0.535	0.566	1.43749e-05	PRDM2	B	Level 1	B	CD3/CD28
	5.95796e-10	0.205568	0.252	0.213	1.50873e-05	MED31	B	Level 1	B	CD3/CD28
	6.46904e-10	-0.288232	0.376	0.412	1.63815e-05	UBA2	B	Level 1	B	CD3/CD28
	6.54714e-10	0.216492	0.127	0.096	1.65793e-05	EFCAB13	B	Level 1	B	CD3/CD28
	7.0189e-10	-0.328697	0.288	0.326	1.7774e-05	MRPL4	B	Level 1	B	CD3/CD28
	7.30453e-10	-0.434284	0.298	0.328	1.84973e-05	PVT1	B	Level 1	B	CD3/CD28
	7.35426e-10	-0.256118	0.454	0.485	1.86232e-05	TMEM123	B	Level 1	B	CD3/CD28
	7.56572e-10	-0.2966	0.399	0.43	1.91587e-05	WDR43	B	Level 1	B	CD3/CD28
	7.76666e-10	-0.310571	0.553	0.579	1.96675e-05	TCL1A	B	Level 1	B	CD3/CD28
	7.86518e-10	-0.362467	0.27	0.309	1.9917e-05	ALCAM	B	Level 1	B	CD3/CD28
	8.2228e-10	0.408491	0.129	0.099	2.08226e-05	CRTAP	B	Level 1	B	CD3/CD28
	8.33716e-10	0.384334	0.159	0.125	2.11122e-05	FCRL3	B	Level 1	B	CD3/CD28
	8.3967e-10	-0.315876	0.339	0.375	2.1263e-05	UTP6	B	Level 1	B	CD3/CD28
	8.45563e-10	-0.461134	0.145	0.178	2.14122e-05	MAP3K20	B	Level 1	B	CD3/CD28
	8.68595e-10	0.178352	0.306	0.265	2.19954e-05	DHRS7	B	Level 1	B	CD3/CD28
	8.80368e-10	-0.359168	0.212	0.25	2.22936e-05	DDX54	B	Level 1	B	CD3/CD28
	8.91416e-10	-0.553503	0.114	0.145	2.25733e-05	DOHH	B	Level 1	B	CD3/CD28
	8.95652e-10	-0.336118	0.309	0.344	2.26806e-05	SRPK1	B	Level 1	B	CD3/CD28
	9.04998e-10	-0.360334	0.234	0.273	2.29173e-05	MTMR4	B	Level 1	B	CD3/CD28
	9.11633e-10	0.144299	0.799	0.767	2.30853e-05	SH3BGRL3	B	Level 1	B	CD3/CD28
	9.14195e-10	0.22609	0.36	0.318	2.31502e-05	FKBP3	B	Level 1	B	CD3/CD28
	9.32889e-10	-0.43571	0.166	0.202	2.36235e-05	NCOR2	B	Level 1	B	CD3/CD28
	9.58485e-10	-0.25101	0.393	0.436	2.42717e-05	ZNF407	B	Level 1	B	CD3/CD28
	9.65875e-10	0.211907	0.229	0.191	2.44588e-05	H1-3	B	Level 1	B	CD3/CD28
	1.00579e-09	-0.436016	0.168	0.204	2.54697e-05	IRAK1	B	Level 1	B	CD3/CD28
	1.06943e-09	-0.302106	0.394	0.424	2.70812e-05	EPRS1	B	Level 1	B	CD3/CD28
	1.07608e-09	-0.500644	0.144	0.178	2.72495e-05	RPS6KA1	B	Level 1	B	CD3/CD28
	1.09279e-09	0.176639	0.27	0.228	2.76728e-05	LRIF1	B	Level 1	B	CD3/CD28
	1.09728e-09	-0.270518	0.523	0.55	2.77865e-05	REL	B	Level 1	B	CD3/CD28
	1.11517e-09	0.344215	0.275	0.238	2.82394e-05	SYAP1	B	Level 1	B	CD3/CD28
	1.13126e-09	0.253048	0.361	0.319	2.86469e-05	HYCC1	B	Level 1	B	CD3/CD28
	1.16796e-09	-0.343025	0.331	0.366	2.95763e-05	EIF4A3	B	Level 1	B	CD3/CD28
	1.17102e-09	0.241161	0.322	0.28	2.96538e-05	PIN4	B	Level 1	B	CD3/CD28
	1.1729e-09	-0.108091	0.988	0.982	2.97013e-05	HLA-DRA	B	Level 1	B	CD3/CD28
	1.18248e-09	0.233151	0.153	0.119	2.99439e-05	ZFP14	B	Level 1	B	CD3/CD28
	1.26762e-09	-0.43885	0.204	0.242	3.21e-05	ZNF92	B	Level 1	B	CD3/CD28
	1.27895e-09	-0.437654	0.218	0.253	3.23869e-05	PPAN	B	Level 1	B	CD3/CD28
	1.2889e-09	-0.249252	0.569	0.59	3.26387e-05	CHST11	B	Level 1	B	CD3/CD28
	1.33531e-09	0.475796	0.113	0.085	3.3814e-05	MSRB2	B	Level 1	B	CD3/CD28
	1.37472e-09	-0.247718	0.416	0.447	3.4812e-05	MT-ND6	B	Level 1	B	CD3/CD28
	1.38885e-09	-0.480604	0.112	0.143	3.51699e-05	CLN6	B	Level 1	B	CD3/CD28
	1.48717e-09	0.137022	0.684	0.642	3.76596e-05	ATP5PF	B	Level 1	B	CD3/CD28
	1.52756e-09	-0.330269	0.166	0.204	3.86824e-05	SEMA7A	B	Level 1	B	CD3/CD28
	1.58222e-09	0.369334	0.152	0.12	4.00665e-05	ATP2B1-AS1	B	Level 1	B	CD3/CD28
	1.60398e-09	0.191177	0.478	0.44	4.06175e-05	MRPL57	B	Level 1	B	CD3/CD28
	1.61019e-09	0.485956	0.103	0.076	4.07749e-05	LINC02576	B	Level 1	B	CD3/CD28
	1.6392e-09	-0.223053	0.682	0.701	4.15095e-05	H2AZ1	B	Level 1	B	CD3/CD28
	1.67156e-09	-0.4684	0.239	0.272	4.23289e-05	MYC	B	Level 1	B	CD3/CD28
	1.68113e-09	0.116977	0.611	0.57	4.25712e-05	ST13	B	Level 1	B	CD3/CD28
	1.76755e-09	-0.383111	0.198	0.234	4.47596e-05	NOC2L	B	Level 1	B	CD3/CD28
	1.76988e-09	0.0715494	0.693	0.648	4.48188e-05	GABARAP	B	Level 1	B	CD3/CD28
	1.78684e-09	-0.326689	0.305	0.341	4.52482e-05	IPO7	B	Level 1	B	CD3/CD28
	1.82495e-09	-0.282644	0.318	0.356	4.62132e-05	YBX3	B	Level 1	B	CD3/CD28
	1.902e-09	-0.343776	0.264	0.301	4.81644e-05	PSMD3	B	Level 1	B	CD3/CD28
	1.91046e-09	0.202558	0.494	0.461	4.83786e-05	MRPS18C	B	Level 1	B	CD3/CD28
	1.92254e-09	-0.413291	0.202	0.239	4.86844e-05	NSUN2	B	Level 1	B	CD3/CD28
	1.92398e-09	-0.18852	0.757	0.755	4.87211e-05	RAN	B	Level 1	B	CD3/CD28
	1.96439e-09	0.636559	0.201	0.168	4.97443e-05	GAB1	B	Level 1	B	CD3/CD28
	2.02079e-09	0.221148	0.36	0.319	5.11724e-05	ECH1	B	Level 1	B	CD3/CD28
	2.15126e-09	0.1877	0.217	0.179	5.44763e-05	RWDD3	B	Level 1	B	CD3/CD28
	2.22637e-09	-0.326309	0.245	0.284	5.63784e-05	TTC27	B	Level 1	B	CD3/CD28
	2.24139e-09	-0.216379	0.525	0.549	5.67588e-05	CSNK1A1	B	Level 1	B	CD3/CD28
	2.2543e-09	-0.129119	0.925	0.929	5.70858e-05	HINT1	B	Level 1	B	CD3/CD28
	2.28787e-09	-0.511035	0.134	0.167	5.79356e-05	ABCC4	B	Level 1	B	CD3/CD28
	2.29313e-09	0.2578	0.303	0.263	5.80689e-05	COMMD3	B	Level 1	B	CD3/CD28
	2.30392e-09	0.284431	0.227	0.189	5.83421e-05	EPB41L5	B	Level 1	B	CD3/CD28
	2.33368e-09	-0.388062	0.273	0.309	5.90958e-05	PITPNA	B	Level 1	B	CD3/CD28
	3.72963e-10	0.409182	0.155	0.144	9.44455e-06	HDAC5	CD4	Level 1	CD4	CD3/CD28
	2.43618e-09	-0.555843	0.127	0.159	6.16913e-05	DUSP5	B	Level 1	B	CD3/CD28
	2.44731e-09	0.194493	0.237	0.196	6.19732e-05	LINC02422	B	Level 1	B	CD3/CD28
	2.51262e-09	-0.251143	0.443	0.479	6.3627e-05	PUM1	B	Level 1	B	CD3/CD28
	2.52258e-09	-0.388732	0.255	0.29	6.38794e-05	CD82	B	Level 1	B	CD3/CD28
	2.66046e-09	0.234871	0.197	0.161	6.73708e-05	FAM30A	B	Level 1	B	CD3/CD28
	2.72623e-09	0.179217	0.487	0.444	6.90364e-05	AIMP1	B	Level 1	B	CD3/CD28
	2.72799e-09	-0.173923	0.65	0.667	6.90809e-05	STAG1	B	Level 1	B	CD3/CD28
	2.77e-09	-0.396182	0.135	0.168	7.01448e-05	KCNN4	B	Level 1	B	CD3/CD28
	2.80348e-09	0.111098	0.798	0.759	7.09924e-05	FAM107B	B	Level 1	B	CD3/CD28
	2.84667e-09	0.18843	0.595	0.545	7.20863e-05	RPL22L1	B	Level 1	B	CD3/CD28
	2.85298e-09	-0.333458	0.277	0.312	7.22461e-05	RARS1	B	Level 1	B	CD3/CD28
	2.92271e-09	-0.463277	0.188	0.223	7.40118e-05	SNHG17	B	Level 1	B	CD3/CD28
	2.92719e-09	-0.333194	0.346	0.384	7.41252e-05	RAB21	B	Level 1	B	CD3/CD28
	2.9441e-09	-0.0851837	0.93	0.926	7.45534e-05	H3-3B	B	Level 1	B	CD3/CD28
	3.11121e-09	0.132054	0.943	0.917	7.87852e-05	HLA-DPA1	B	Level 1	B	CD3/CD28
	3.17377e-09	-0.50343	0.157	0.19	8.03694e-05	GPN1	B	Level 1	B	CD3/CD28
	3.43562e-09	-0.359796	0.325	0.357	8.70002e-05	MTHFD1L	B	Level 1	B	CD3/CD28
	3.47716e-09	-0.44024	0.182	0.216	8.80522e-05	SLC35F2	B	Level 1	B	CD3/CD28
	3.54589e-09	0.0903419	0.771	0.732	8.97924e-05	N4BP2L2	B	Level 1	B	CD3/CD28
	3.58219e-09	0.134066	0.512	0.466	9.07117e-05	PAIP2	B	Level 1	B	CD3/CD28
	3.59288e-09	0.157613	0.498	0.457	9.09825e-05	ATP6V1F	B	Level 1	B	CD3/CD28
	3.6865e-09	0.206077	0.289	0.25	9.33533e-05	PRKACB	B	Level 1	B	CD3/CD28
	3.72446e-09	0.159338	0.457	0.413	9.43145e-05	RNMT	B	Level 1	B	CD3/CD28
	3.729e-09	0.341563	0.152	0.121	9.44294e-05	SRGAP2C	B	Level 1	B	CD3/CD28
	3.79282e-09	0.154713	0.407	0.362	9.60455e-05	SERPINB1	B	Level 1	B	CD3/CD28
	3.98021e-09	-0.401799	0.207	0.242	0.000100791	MCM3	B	Level 1	B	CD3/CD28
	4.01944e-09	0.282068	0.117	0.089	0.000101784	GBP3	B	Level 1	B	CD3/CD28
	4.07211e-09	0.232567	0.17	0.136	0.000103118	CCDC28A	B	Level 1	B	CD3/CD28
	4.10976e-09	0.127843	0.517	0.474	0.000104071	RTF1	B	Level 1	B	CD3/CD28
	4.20856e-09	-0.366543	0.215	0.252	0.000106573	NUS1	B	Level 1	B	CD3/CD28
	4.23017e-09	-0.269377	0.354	0.393	0.000107121	INTS6	B	Level 1	B	CD3/CD28
	4.32028e-09	-0.158305	0.761	0.799	0.000109402	NOP53	B	Level 1	B	CD3/CD28
	4.3513e-09	0.12996	0.931	0.904	0.000110188	ARPC3	B	Level 1	B	CD3/CD28
	4.53908e-09	0.145108	0.565	0.518	0.000114943	UPF2	B	Level 1	B	CD3/CD28
	4.56408e-09	0.261485	0.265	0.227	0.000115576	CCS	B	Level 1	B	CD3/CD28
	4.58066e-09	0.190833	0.184	0.15	0.000115996	SERPINB6	B	Level 1	B	CD3/CD28
	4.64543e-09	0.197076	0.404	0.364	0.000117636	ABRACL	B	Level 1	B	CD3/CD28
	4.72588e-09	-0.524329	0.099	0.129	0.000119673	RAB13	B	Level 1	B	CD3/CD28
	4.81948e-09	-0.369243	0.257	0.293	0.000122044	MDN1	B	Level 1	B	CD3/CD28
	4.84178e-09	-0.246201	0.455	0.478	0.000122608	PARP1	B	Level 1	B	CD3/CD28
	4.91203e-09	-0.562328	0.101	0.131	0.000124387	MLST8	B	Level 1	B	CD3/CD28
	5.02128e-09	0.156443	0.858	0.82	0.000127154	MIF	B	Level 1	B	CD3/CD28
	5.29757e-09	-0.235944	0.506	0.531	0.00013415	PICALM	B	Level 1	B	CD3/CD28
	5.30008e-09	0.182544	0.402	0.355	0.000134214	PKIG	B	Level 1	B	CD3/CD28
	5.38005e-09	-0.281256	0.468	0.485	0.000136239	DDX3X	B	Level 1	B	CD3/CD28
	5.71196e-09	-0.485523	0.089	0.117	0.000144644	MGLL	B	Level 1	B	CD3/CD28
	5.84067e-09	-0.368137	0.282	0.316	0.000147903	WDR74	B	Level 1	B	CD3/CD28
	5.88068e-09	-0.416056	0.156	0.189	0.000148916	MBD3	B	Level 1	B	CD3/CD28
	6.1143e-09	-0.269761	0.39	0.423	0.000154832	ACBD6	B	Level 1	B	CD3/CD28
	6.11594e-09	-0.505204	0.14	0.173	0.000154874	SMG5	B	Level 1	B	CD3/CD28
	6.12579e-09	-0.502339	0.131	0.163	0.000155123	CHERP	B	Level 1	B	CD3/CD28
	6.20025e-09	0.247114	0.344	0.308	0.000157009	POLE3	B	Level 1	B	CD3/CD28
	6.43539e-09	-0.388117	0.207	0.242	0.000162963	CBX6	B	Level 1	B	CD3/CD28
	6.71681e-09	0.179617	0.475	0.435	0.00017009	TAF10	B	Level 1	B	CD3/CD28
	6.88752e-09	-0.293921	0.387	0.415	0.000174413	RAB5IF	B	Level 1	B	CD3/CD28
	6.90169e-09	0.0955284	0.644	0.599	0.000174772	TRIM22	B	Level 1	B	CD3/CD28
	7.04197e-09	-0.393271	0.14	0.173	0.000178324	BLMH	B	Level 1	B	CD3/CD28
	7.10699e-09	0.299001	0.212	0.178	0.00017997	DCLRE1C	B	Level 1	B	CD3/CD28
	7.11563e-09	-0.432603	0.189	0.223	0.000180189	NOP2	B	Level 1	B	CD3/CD28
	7.22579e-09	-0.434	0.173	0.206	0.000182979	RANGAP1	B	Level 1	B	CD3/CD28
	7.48356e-09	0.387714	0.115	0.088	0.000189506	TICAM2-AS1	B	Level 1	B	CD3/CD28
	7.57192e-09	-0.467022	0.255	0.286	0.000191744	EZH2	B	Level 1	B	CD3/CD28
	7.59695e-09	0.239072	0.367	0.328	0.000192378	GOLGB1	B	Level 1	B	CD3/CD28
	7.72933e-09	0.193387	0.369	0.33	0.00019573	CTNNB1	B	Level 1	B	CD3/CD28
	7.77057e-09	-0.276738	0.381	0.411	0.000196774	ILF2	B	Level 1	B	CD3/CD28
	7.92914e-09	0.222846	0.175	0.141	0.00020079	ZC3H6	B	Level 1	B	CD3/CD28
	8.16425e-09	0.117969	0.435	0.39	0.000206743	CDC40	B	Level 1	B	CD3/CD28
	8.18055e-09	-0.389444	0.132	0.163	0.000207156	GEMIN5	B	Level 1	B	CD3/CD28
	8.21019e-09	-0.39237	0.215	0.251	0.000207907	RUBCN	B	Level 1	B	CD3/CD28
	8.23747e-09	-0.345437	0.287	0.321	0.000208597	POLR2H	B	Level 1	B	CD3/CD28
	8.23973e-09	0.295893	0.24	0.203	0.000208655	IL7	B	Level 1	B	CD3/CD28
	8.34092e-09	-0.350964	0.243	0.276	0.000211217	SSRP1	B	Level 1	B	CD3/CD28
	8.73484e-09	-0.417265	0.168	0.201	0.000221192	RRS1	B	Level 1	B	CD3/CD28
	8.78683e-09	-0.434503	0.217	0.25	0.000222509	PINX1	B	Level 1	B	CD3/CD28
	9.12177e-09	-0.589205	0.124	0.153	0.000230991	PRMT5	B	Level 1	B	CD3/CD28
	9.26673e-09	-0.0943918	0.852	0.855	0.000234661	RPS20	B	Level 1	B	CD3/CD28
	9.26806e-09	-0.544122	0.096	0.124	0.000234695	CCDC86	B	Level 1	B	CD3/CD28
	9.5118e-09	-0.400885	0.131	0.163	0.000240867	CORO7	B	Level 1	B	CD3/CD28
	9.72184e-09	0.177219	0.507	0.466	0.000246186	SKAP2	B	Level 1	B	CD3/CD28
	9.94006e-09	-0.519872	0.106	0.136	0.000251712	TRMT61A	B	Level 1	B	CD3/CD28
	1.03126e-08	0.142793	0.419	0.373	0.000261145	ACYP2	B	Level 1	B	CD3/CD28
	1.03628e-08	-0.19311	0.593	0.611	0.000262418	MTDH	B	Level 1	B	CD3/CD28
	1.04554e-08	-0.488351	0.14	0.172	0.000264763	NCLN	B	Level 1	B	CD3/CD28
	1.04883e-08	0.211376	0.242	0.204	0.000265594	CALHM6	B	Level 1	B	CD3/CD28
	1.06192e-08	-0.189303	0.487	0.521	0.000268911	SPIDR	B	Level 1	B	CD3/CD28
	1.0672e-08	0.104831	0.632	0.583	0.000270248	VPS13C	B	Level 1	B	CD3/CD28
	1.07012e-08	0.0931868	0.754	0.694	0.000270986	RALGPS2	B	Level 1	B	CD3/CD28
	1.08198e-08	-0.399815	0.134	0.166	0.00027399	LANCL2	B	Level 1	B	CD3/CD28
	1.13644e-08	-0.23831	0.477	0.505	0.00028778	RPS19BP1	B	Level 1	B	CD3/CD28
	1.22805e-08	-0.407606	0.133	0.165	0.000310978	MAP7D1	B	Level 1	B	CD3/CD28
	1.23616e-08	-0.452895	0.162	0.195	0.000313034	ELOA	B	Level 1	B	CD3/CD28
	1.25889e-08	-0.328515	0.133	0.165	0.000318788	TNPO2	B	Level 1	B	CD3/CD28
	1.4233e-08	0.142304	0.484	0.438	0.000360422	PGLS	B	Level 1	B	CD3/CD28
	1.5158e-08	0.215644	0.187	0.154	0.000383845	BLVRB	B	Level 1	B	CD3/CD28
	1.56728e-08	-0.271016	0.386	0.415	0.000396882	HTT	B	Level 1	B	CD3/CD28
	1.5703e-08	0.264456	0.295	0.257	0.000397647	UCP2	B	Level 1	B	CD3/CD28
	1.5796e-08	0.0622444	0.993	0.993	0.000400002	TPT1	B	Level 1	B	CD3/CD28
	1.59383e-08	-0.388267	0.161	0.193	0.000403605	TBRG4	B	Level 1	B	CD3/CD28
	1.59453e-08	0.282873	0.129	0.101	0.000403784	CARMIL1	B	Level 1	B	CD3/CD28
	1.60733e-08	0.13455	0.68	0.65	0.000407023	SOD1	B	Level 1	B	CD3/CD28
	1.61296e-08	-0.187397	0.687	0.701	0.000408449	CIRBP	B	Level 1	B	CD3/CD28
	1.62436e-08	-0.265935	0.263	0.301	0.000411336	TP53BP2	B	Level 1	B	CD3/CD28
	1.63955e-08	-0.4976	0.093	0.12	0.000415182	IPO4	B	Level 1	B	CD3/CD28
	1.69229e-08	0.234216	0.182	0.149	0.000428537	USP28	B	Level 1	B	CD3/CD28
	1.71584e-08	0.132278	0.851	0.841	0.000434502	GSTP1	B	Level 1	B	CD3/CD28
	1.76627e-08	0.13879	0.35	0.307	0.000447273	CD99	B	Level 1	B	CD3/CD28
	1.77068e-08	-0.277674	0.302	0.34	0.000448391	DNM2	B	Level 1	B	CD3/CD28
	1.78154e-08	0.227317	0.3	0.263	0.00045114	N4BP1	B	Level 1	B	CD3/CD28
	1.80022e-08	0.198253	0.724	0.689	0.000455869	ARPC1B	B	Level 1	B	CD3/CD28
	1.8234e-08	0.185902	0.318	0.279	0.000461738	MGST3	B	Level 1	B	CD3/CD28
	1.93775e-08	-0.147275	0.653	0.663	0.000490697	CALR	B	Level 1	B	CD3/CD28
	2.11945e-08	-0.14737	0.738	0.736	0.000536708	SRSF7	B	Level 1	B	CD3/CD28
	2.1841e-08	0.132992	0.373	0.323	0.000553078	ANGPTL1	B	Level 1	B	CD3/CD28
	2.19807e-08	0.437329	0.104	0.079	0.000556617	SP2-DT	B	Level 1	B	CD3/CD28
	2.20126e-08	-0.422541	0.1	0.129	0.000557425	INTS1	B	Level 1	B	CD3/CD28
	2.22126e-08	0.306075	0.228	0.194	0.00056249	RIGI	B	Level 1	B	CD3/CD28
	2.22166e-08	-0.306195	0.351	0.383	0.000562591	EWSR1	B	Level 1	B	CD3/CD28
	2.32504e-08	0.18691	0.298	0.258	0.000588769	ARHGEF3	B	Level 1	B	CD3/CD28
	2.37993e-08	-0.430024	0.12	0.15	0.00060267	YTHDF1	B	Level 1	B	CD3/CD28
	2.3962e-08	-0.358748	0.199	0.232	0.00060679	TXLNA	B	Level 1	B	CD3/CD28
	2.50518e-08	-0.394259	0.154	0.186	0.000634388	LONP1	B	Level 1	B	CD3/CD28
	2.66992e-08	-0.0820967	0.981	0.987	0.000676104	RPS5	B	Level 1	B	CD3/CD28
	2.71891e-08	-0.367628	0.213	0.247	0.00068851	POLR1C	B	Level 1	B	CD3/CD28
	2.7651e-08	0.19533	0.411	0.371	0.000700207	MAP3K8	B	Level 1	B	CD3/CD28
	2.91611e-08	-0.319182	0.223	0.257	0.000738446	EFTUD2	B	Level 1	B	CD3/CD28
	2.95432e-08	0.140271	0.535	0.486	0.000748122	TCF4	B	Level 1	B	CD3/CD28
	2.9942e-08	-0.28231	0.414	0.442	0.00075822	MICAL3	B	Level 1	B	CD3/CD28
	3.0064e-08	-0.587662	0.105	0.133	0.00076131	FAM111B	B	Level 1	B	CD3/CD28
	3.04853e-08	0.190945	0.353	0.315	0.000771978	PHF21A	B	Level 1	B	CD3/CD28
	3.28165e-08	0.180994	0.294	0.253	0.000831012	TNFRSF13C	B	Level 1	B	CD3/CD28
	3.29727e-08	-0.352061	0.175	0.208	0.000834968	USP36	B	Level 1	B	CD3/CD28
	3.3879e-08	0.141257	0.455	0.418	0.000857917	UFM1	B	Level 1	B	CD3/CD28
	3.42618e-08	-0.174742	0.611	0.63	0.000867611	RBM3	B	Level 1	B	CD3/CD28
	3.44482e-08	0.098761	0.896	0.856	0.000872331	ZCCHC7	B	Level 1	B	CD3/CD28
	3.45794e-08	0.315022	0.106	0.081	0.000875653	YPEL2	B	Level 1	B	CD3/CD28
	3.49751e-08	0.132903	0.39	0.347	0.000885676	WASHC3	B	Level 1	B	CD3/CD28
	3.59591e-08	-0.289406	0.348	0.378	0.000910593	AATF	B	Level 1	B	CD3/CD28
	3.6288e-08	-0.416899	0.16	0.192	0.000918921	ZMIZ2	B	Level 1	B	CD3/CD28
	3.63622e-08	-0.173001	0.671	0.683	0.000920799	ZFAND3	B	Level 1	B	CD3/CD28
	3.68945e-08	0.189582	0.303	0.263	0.00093428	CDK19	B	Level 1	B	CD3/CD28
	3.87956e-08	0.547012	0.151	0.123	0.000982422	LST1	B	Level 1	B	CD3/CD28
	3.94713e-08	0.34154	0.115	0.089	0.000999531	PKHD1L1	B	Level 1	B	CD3/CD28
	3.95425e-08	0.141963	0.462	0.417	0.00100134	SYPL1	B	Level 1	B	CD3/CD28
	4.05045e-08	-0.444699	0.163	0.194	0.0010257	PRRC2A	B	Level 1	B	CD3/CD28
	4.09744e-08	-0.319044	0.318	0.351	0.00103759	NUFIP2	B	Level 1	B	CD3/CD28
	4.16143e-08	-0.496083	0.14	0.169	0.0010538	DUSP4	B	Level 1	B	CD3/CD28
	4.19829e-08	-0.437527	0.156	0.187	0.00106313	SRP68	B	Level 1	B	CD3/CD28
	4.21654e-08	0.0828091	0.374	0.333	0.00106775	SNHG25	B	Level 1	B	CD3/CD28
	4.34208e-08	0.174315	0.283	0.246	0.00109955	RAB30-DT	B	Level 1	B	CD3/CD28
	4.43509e-08	0.200794	0.251	0.215	0.0011231	MSL3	B	Level 1	B	CD3/CD28
	4.49353e-08	-0.345859	0.163	0.195	0.0011379	RBM10	B	Level 1	B	CD3/CD28
	4.52779e-08	-0.487127	0.077	0.102	0.00114657	RPP40	B	Level 1	B	CD3/CD28
	4.56797e-08	-0.351434	0.259	0.29	0.00115675	COPS3	B	Level 1	B	CD3/CD28
	4.62592e-08	-0.231628	0.475	0.498	0.00117142	PDAP1	B	Level 1	B	CD3/CD28
	4.69641e-08	0.140219	0.75	0.704	0.00118927	CLIC1	B	Level 1	B	CD3/CD28
	5.11029e-08	-0.447194	0.122	0.152	0.00129408	SMARCD2	B	Level 1	B	CD3/CD28
	5.1383e-08	0.317824	0.245	0.211	0.00130117	HMGA1P4	B	Level 1	B	CD3/CD28
	5.18443e-08	0.0986794	0.405	0.362	0.00131285	VAMP2	B	Level 1	B	CD3/CD28
	5.34793e-08	-0.370188	0.165	0.197	0.00135426	NUDT4	B	Level 1	B	CD3/CD28
	5.35772e-08	-0.306634	0.189	0.223	0.00135673	GRWD1	B	Level 1	B	CD3/CD28
	5.52347e-08	-0.357683	0.238	0.271	0.00139871	GFUS	B	Level 1	B	CD3/CD28
	5.53409e-08	0.340302	0.255	0.223	0.0014014	FUOM	B	Level 1	B	CD3/CD28
	5.58619e-08	0.123169	0.9	0.874	0.00141459	HMGB1	B	Level 1	B	CD3/CD28
	5.58656e-08	-0.332008	0.216	0.25	0.00141469	NELFCD	B	Level 1	B	CD3/CD28
	5.62511e-08	-0.459835	0.107	0.134	0.00142445	DPH2	B	Level 1	B	CD3/CD28
	5.74819e-08	0.156158	0.471	0.428	0.00145561	ALPK1	B	Level 1	B	CD3/CD28
	5.76576e-08	0.361979	0.104	0.08	0.00146006	PKD2L2-DT	B	Level 1	B	CD3/CD28
	5.91875e-08	-0.419095	0.128	0.158	0.00149881	IQCG	B	Level 1	B	CD3/CD28
	6.04966e-08	0.172472	0.56	0.523	0.00153195	PRR13	B	Level 1	B	CD3/CD28
	6.05254e-08	-0.355514	0.234	0.265	0.00153268	NOP14	B	Level 1	B	CD3/CD28
	6.05303e-08	-0.312748	0.23	0.264	0.00153281	NOP16	B	Level 1	B	CD3/CD28
	6.0863e-08	0.325431	0.189	0.159	0.00154123	AIM2	B	Level 1	B	CD3/CD28
	6.13571e-08	-0.450678	0.117	0.146	0.00155375	NADK	B	Level 1	B	CD3/CD28
	6.16856e-08	0.146937	0.348	0.31	0.00156206	ANKRD10	B	Level 1	B	CD3/CD28
	6.22132e-08	-0.322198	0.26	0.295	0.00157543	FILIP1L	B	Level 1	B	CD3/CD28
	6.251e-08	0.334979	0.112	0.086	0.00158294	SNED1	B	Level 1	B	CD3/CD28
	6.27259e-08	0.332876	0.194	0.163	0.00158841	SNHG26	B	Level 1	B	CD3/CD28
	6.34087e-08	0.137356	0.439	0.397	0.0016057	EAPP	B	Level 1	B	CD3/CD28
	6.36791e-08	-0.244447	0.471	0.494	0.00161255	MAPKAP1	B	Level 1	B	CD3/CD28
	6.42228e-08	0.26135	0.474	0.438	0.00162631	CDK13	B	Level 1	B	CD3/CD28
	6.71588e-08	0.109758	0.668	0.626	0.00170066	SNRPD2	B	Level 1	B	CD3/CD28
	6.77139e-08	-0.253384	0.384	0.415	0.00171472	NCK2	B	Level 1	B	CD3/CD28
	6.78195e-08	-0.366399	0.215	0.249	0.00171739	MIR3667HG	B	Level 1	B	CD3/CD28
	6.84249e-08	-0.0918181	0.888	0.884	0.00173272	BTF3	B	Level 1	B	CD3/CD28
	6.96218e-08	-0.345443	0.193	0.227	0.00176303	FBRS	B	Level 1	B	CD3/CD28
	7.01463e-08	-0.281107	0.361	0.389	0.00177631	MRPL3	B	Level 1	B	CD3/CD28
	7.19779e-08	0.0852888	0.784	0.745	0.0018227	SP100	B	Level 1	B	CD3/CD28
	7.20087e-08	-0.422106	0.179	0.21	0.00182348	DDX49	B	Level 1	B	CD3/CD28
	7.23654e-08	0.284603	0.254	0.222	0.00183251	PTRHD1	B	Level 1	B	CD3/CD28
	7.30475e-08	-0.164975	0.626	0.635	0.00184978	PRELID1	B	Level 1	B	CD3/CD28
	7.50736e-08	-0.296734	0.383	0.403	0.00190109	TCP1	B	Level 1	B	CD3/CD28
	7.75971e-08	-0.310143	0.346	0.379	0.00196499	INO80	B	Level 1	B	CD3/CD28
	7.95915e-08	-0.302292	0.267	0.301	0.0020155	PPP6R1	B	Level 1	B	CD3/CD28
	9.00988e-08	-0.340831	0.243	0.274	0.00228157	AK2	B	Level 1	B	CD3/CD28
	9.08828e-08	-0.297239	0.261	0.294	0.00230143	RPTOR	B	Level 1	B	CD3/CD28
	9.10406e-08	0.139916	0.238	0.202	0.00230542	ASAH1	B	Level 1	B	CD3/CD28
	9.31023e-08	0.114634	0.509	0.463	0.00235763	MPHOSPH8	B	Level 1	B	CD3/CD28
	9.49611e-08	-0.380812	0.133	0.161	0.0024047	IPO11	B	Level 1	B	CD3/CD28
	9.51536e-08	-0.363889	0.122	0.15	0.00240957	BYSL	B	Level 1	B	CD3/CD28
	9.55932e-08	-0.342672	0.198	0.23	0.00242071	ISOC2	B	Level 1	B	CD3/CD28
	1.00055e-07	0.0362524	0.982	0.982	0.0025337	RPL24	B	Level 1	B	CD3/CD28
	1.01399e-07	-0.357366	0.206	0.24	0.00256774	CEP83	B	Level 1	B	CD3/CD28
	1.04971e-07	0.144504	0.5	0.461	0.00265818	GYPC	B	Level 1	B	CD3/CD28
	1.05179e-07	-0.342669	0.151	0.182	0.00266346	SIRT7	B	Level 1	B	CD3/CD28
	1.05244e-07	-0.346873	0.225	0.257	0.0026651	HEATR1	B	Level 1	B	CD3/CD28
	1.08834e-07	-0.203745	0.551	0.557	0.002756	CNBP	B	Level 1	B	CD3/CD28
	1.0989e-07	-0.289695	0.313	0.345	0.00278275	UBE2S	B	Level 1	B	CD3/CD28
	1.10165e-07	-0.321422	0.217	0.249	0.00278972	PFKP	B	Level 1	B	CD3/CD28
	1.11509e-07	0.322574	0.123	0.098	0.00282375	GIMAP7	B	Level 1	B	CD3/CD28
	1.11734e-07	-0.39401	0.17	0.201	0.00282945	ATP2A3	B	Level 1	B	CD3/CD28
	1.1572e-07	-0.215377	0.427	0.458	0.00293037	NIFK	B	Level 1	B	CD3/CD28
	1.19949e-07	-0.273259	0.272	0.305	0.00303748	NUDCD1	B	Level 1	B	CD3/CD28
	1.21232e-07	-0.211632	0.475	0.501	0.00306996	SRSF4	B	Level 1	B	CD3/CD28
	1.23114e-07	-0.356983	0.298	0.324	0.00311762	PAICS	B	Level 1	B	CD3/CD28
	1.24553e-07	-0.345992	0.286	0.318	0.00315405	GTPBP6	B	Level 1	B	CD3/CD28
	1.24623e-07	-0.550342	0.11	0.137	0.00315582	POLR1G	B	Level 1	B	CD3/CD28
	1.28742e-07	-0.592735	0.093	0.118	0.00326014	TRMT2A	B	Level 1	B	CD3/CD28
	1.29138e-07	-0.486095	0.076	0.101	0.00327017	NOL6	B	Level 1	B	CD3/CD28
	1.3047e-07	-0.199365	0.512	0.529	0.0033039	NUDC	B	Level 1	B	CD3/CD28
	1.35025e-07	-0.357628	0.215	0.247	0.00341924	SDF4	B	Level 1	B	CD3/CD28
	1.36167e-07	-0.476076	0.111	0.138	0.00344817	FASN	B	Level 1	B	CD3/CD28
	1.37704e-07	-0.267218	0.372	0.395	0.00348708	EIF2S1	B	Level 1	B	CD3/CD28
	1.385e-07	-0.375471	0.251	0.283	0.00350723	FMNL1	B	Level 1	B	CD3/CD28
	1.39178e-07	-0.137422	0.693	0.703	0.00352442	CDV3	B	Level 1	B	CD3/CD28
	1.39894e-07	-0.410814	0.178	0.209	0.00354255	TENT5C	B	Level 1	B	CD3/CD28
	1.42817e-07	0.124998	0.153	0.124	0.00361656	HSD17B11	B	Level 1	B	CD3/CD28
	1.43611e-07	-0.442674	0.128	0.156	0.00363666	RABEPK	B	Level 1	B	CD3/CD28
	1.44315e-07	0.0922459	0.437	0.396	0.00365448	SSR3	B	Level 1	B	CD3/CD28
	1.44653e-07	-0.408865	0.156	0.185	0.00366305	XPO5	B	Level 1	B	CD3/CD28
	1.46438e-07	-0.346743	0.219	0.25	0.00370826	UTP20	B	Level 1	B	CD3/CD28
	1.46925e-07	-0.171421	0.621	0.626	0.00372058	SLC25A3	B	Level 1	B	CD3/CD28
	1.48283e-07	-0.266645	0.249	0.282	0.00375497	TNF	B	Level 1	B	CD3/CD28
	1.49471e-07	-0.327827	0.272	0.302	0.00378505	SNHG16	B	Level 1	B	CD3/CD28
	1.50377e-07	-0.413581	0.216	0.245	0.003808	FARSB	B	Level 1	B	CD3/CD28
	1.5098e-07	0.0909458	0.829	0.791	0.00382328	PARP14	B	Level 1	B	CD3/CD28
	1.56964e-07	-0.328749	0.098	0.125	0.00397481	SLC2A6	B	Level 1	B	CD3/CD28
	1.57289e-07	-0.357205	0.222	0.254	0.00398303	GFM1	B	Level 1	B	CD3/CD28
	1.58557e-07	0.122658	0.65	0.613	0.00401515	CD48	B	Level 1	B	CD3/CD28
	1.63747e-07	-0.245508	0.496	0.511	0.00414657	SSB	B	Level 1	B	CD3/CD28
	1.65793e-07	-0.463392	0.096	0.122	0.00419837	NETO2	B	Level 1	B	CD3/CD28
	1.68716e-07	0.196936	0.162	0.132	0.00427238	H2AC6	B	Level 1	B	CD3/CD28
	1.69242e-07	0.184446	0.332	0.296	0.00428571	LYRM2	B	Level 1	B	CD3/CD28
	1.6927e-07	-0.308653	0.323	0.348	0.00428641	GNL3	B	Level 1	B	CD3/CD28
	1.70078e-07	0.0499863	0.601	0.542	0.00430689	NCF1	B	Level 1	B	CD3/CD28
	1.71576e-07	0.260171	0.354	0.32	0.00434481	THUMPD1	B	Level 1	B	CD3/CD28
	1.73428e-07	-0.309026	0.273	0.303	0.00439172	BCL2L1	B	Level 1	B	CD3/CD28
	1.77117e-07	-0.476725	0.124	0.152	0.00448514	KEAP1	B	Level 1	B	CD3/CD28
	1.79629e-07	0.256153	0.166	0.136	0.00454875	HERC6	B	Level 1	B	CD3/CD28
	1.82307e-07	0.177882	0.247	0.213	0.00461657	N4BP2L1	B	Level 1	B	CD3/CD28
	1.83587e-07	-0.280579	0.343	0.372	0.00464897	ANAPC5	B	Level 1	B	CD3/CD28
	1.87289e-07	-0.199601	0.626	0.635	0.00474273	CD40	B	Level 1	B	CD3/CD28
	1.88994e-07	0.223337	0.137	0.11	0.00478588	OMA1	B	Level 1	B	CD3/CD28
	1.90829e-07	-0.236846	0.404	0.436	0.00483237	SREBF2	B	Level 1	B	CD3/CD28
	1.92482e-07	-0.461133	0.115	0.143	0.00487422	GALM	B	Level 1	B	CD3/CD28
	1.95204e-07	0.421895	0.115	0.091	0.00494314	TMEM14A	B	Level 1	B	CD3/CD28
	1.95237e-07	-0.254694	0.428	0.444	0.00494399	TUFM	B	Level 1	B	CD3/CD28
	1.95863e-07	-0.313683	0.333	0.365	0.00495984	PPP1R10	B	Level 1	B	CD3/CD28
	1.98537e-07	-0.394368	0.127	0.154	0.00502754	IER3	B	Level 1	B	CD3/CD28
	1.99019e-07	0.257905	0.404	0.376	0.00503976	TXNDC17	B	Level 1	B	CD3/CD28
	1.99466e-07	0.0191804	0.253	0.217	0.00505107	JCHAIN	B	Level 1	B	CD3/CD28
	2.0059e-07	-0.307568	0.298	0.327	0.00507955	TNIP1	B	Level 1	B	CD3/CD28
	2.0577e-07	-0.395438	0.204	0.233	0.00521071	YRDC	B	Level 1	B	CD3/CD28
	2.07493e-07	0.0937683	0.595	0.549	0.00525434	SNX3	B	Level 1	B	CD3/CD28
	2.13894e-07	0.250442	0.256	0.223	0.00541643	H1-2	B	Level 1	B	CD3/CD28
	2.16766e-07	-0.220269	0.274	0.31	0.00548916	DRAM1	B	Level 1	B	CD3/CD28
	2.17309e-07	-0.375359	0.177	0.207	0.00550292	RBM19	B	Level 1	B	CD3/CD28
	2.20661e-07	-0.315408	0.271	0.302	0.0055878	SF3B3	B	Level 1	B	CD3/CD28
	2.23294e-07	-0.182912	0.496	0.515	0.00565447	COMMD1	B	Level 1	B	CD3/CD28
	2.30074e-07	0.319158	0.148	0.12	0.00582617	TAPT1-AS1	B	Level 1	B	CD3/CD28
	2.32276e-07	-0.249263	0.452	0.475	0.00588192	RBM17	B	Level 1	B	CD3/CD28
	2.34032e-07	0.250921	0.119	0.094	0.00592639	ADPRM	B	Level 1	B	CD3/CD28
	2.37796e-07	-0.249639	0.37	0.401	0.00602171	ANKRD33B	B	Level 1	B	CD3/CD28
	2.40627e-07	-0.411464	0.148	0.177	0.0060934	SPOUT1	B	Level 1	B	CD3/CD28
	2.4445e-07	0.111029	0.408	0.366	0.00619022	DECR1	B	Level 1	B	CD3/CD28
	2.46099e-07	-0.306549	0.295	0.327	0.00623196	FYTTD1	B	Level 1	B	CD3/CD28
	2.50176e-07	0.0211998	0.995	0.996	0.0063352	RPL11	B	Level 1	B	CD3/CD28
	2.51243e-07	-0.390614	0.177	0.207	0.00636223	ABCF2	B	Level 1	B	CD3/CD28
	2.51715e-07	0.0608386	0.474	0.43	0.00637417	FXYD5	B	Level 1	B	CD3/CD28
	2.54338e-07	0.191361	0.133	0.106	0.0064406	FCRL2	B	Level 1	B	CD3/CD28
	2.56742e-07	-0.307062	0.378	0.409	0.00650147	UBALD2	B	Level 1	B	CD3/CD28
	2.57056e-07	0.112821	0.485	0.444	0.00650943	ATM	B	Level 1	B	CD3/CD28
	2.58215e-07	-0.380799	0.179	0.209	0.00653879	MRM2	B	Level 1	B	CD3/CD28
	2.60159e-07	0.0871874	0.5	0.453	0.00658802	SELL	B	Level 1	B	CD3/CD28
	2.75939e-07	0.0825504	0.606	0.567	0.00698761	UBE2B	B	Level 1	B	CD3/CD28
	2.8061e-07	-0.394306	0.144	0.173	0.0071059	ESRRA	B	Level 1	B	CD3/CD28
	2.86928e-07	-0.46488	0.211	0.241	0.00726588	RMI2	B	Level 1	B	CD3/CD28
	2.88653e-07	-0.454478	0.153	0.181	0.00730956	PPAT	B	Level 1	B	CD3/CD28
	2.91241e-07	-0.458425	0.147	0.175	0.00737509	TFB2M	B	Level 1	B	CD3/CD28
	2.91902e-07	-0.417148	0.138	0.167	0.00739184	INSYN2B	B	Level 1	B	CD3/CD28
	2.98223e-07	0.221889	0.252	0.219	0.00755189	MFN1	B	Level 1	B	CD3/CD28
	3.01303e-07	-0.194237	0.534	0.553	0.0076299	ANKRD17	B	Level 1	B	CD3/CD28
	3.03619e-07	-0.498064	0.113	0.139	0.00768854	METTL1	B	Level 1	B	CD3/CD28
	3.0395e-07	0.11509	0.64	0.607	0.00769692	HLA-DMA	B	Level 1	B	CD3/CD28
	3.1389e-07	0.286162	0.273	0.241	0.00794864	CBR1	B	Level 1	B	CD3/CD28
	3.15418e-07	-0.354464	0.256	0.285	0.00798733	TACC1	B	Level 1	B	CD3/CD28
	3.15715e-07	0.08468	0.594	0.552	0.00799485	ARGLU1	B	Level 1	B	CD3/CD28
	3.25638e-07	-0.229018	0.409	0.436	0.00824613	SF3B2	B	Level 1	B	CD3/CD28
	3.27758e-07	0.22999	0.326	0.295	0.00829981	GTF2H5	B	Level 1	B	CD3/CD28
	3.28154e-07	-0.377301	0.107	0.134	0.00830985	HDHD5	B	Level 1	B	CD3/CD28
	3.29102e-07	-0.482052	0.151	0.18	0.00833384	ZNF490	B	Level 1	B	CD3/CD28
	3.30427e-07	0.157607	0.457	0.417	0.00836742	MIR142HG	B	Level 1	B	CD3/CD28
	3.30532e-07	-0.412945	0.14	0.167	0.00837006	ADCY3	B	Level 1	B	CD3/CD28
	3.39562e-07	-0.278244	0.31	0.339	0.00859873	UBE3C	B	Level 1	B	CD3/CD28
	3.41295e-07	-0.249112	0.426	0.454	0.00864262	PCNX1	B	Level 1	B	CD3/CD28
	3.42196e-07	-0.162815	0.601	0.615	0.00866542	THRAP3	B	Level 1	B	CD3/CD28
	3.42864e-07	0.332007	0.126	0.102	0.00868235	DENND10	B	Level 1	B	CD3/CD28
	3.45209e-07	-0.425028	0.145	0.173	0.00874172	PPRC1	B	Level 1	B	CD3/CD28
	3.45584e-07	-0.206375	0.522	0.532	0.00875123	EIF3D	B	Level 1	B	CD3/CD28
	3.46071e-07	-0.328237	0.224	0.257	0.00876355	OXSR1	B	Level 1	B	CD3/CD28
	3.46905e-07	-0.249068	0.363	0.388	0.00878466	SRP72	B	Level 1	B	CD3/CD28
	3.55726e-07	0.047182	0.672	0.639	0.00900805	RSL24D1	B	Level 1	B	CD3/CD28
	3.60578e-07	-0.230756	0.406	0.429	0.00913091	PUM3	B	Level 1	B	CD3/CD28
	3.61256e-07	0.276303	0.13	0.104	0.00914808	SLC66A3	B	Level 1	B	CD3/CD28
	3.63494e-07	-0.240868	0.221	0.255	0.00920475	PCNA	B	Level 1	B	CD3/CD28
	3.71056e-07	-0.260827	0.347	0.371	0.00939625	ATP5PB	B	Level 1	B	CD3/CD28
	3.75337e-07	-0.433866	0.113	0.139	0.00950466	COLGALT1	B	Level 1	B	CD3/CD28
	3.76573e-07	0.314606	0.112	0.089	0.00953597	RPL39L	B	Level 1	B	CD3/CD28
	3.79081e-07	0.189507	0.291	0.258	0.00959946	SEC22B	B	Level 1	B	CD3/CD28
	3.79185e-07	0.157042	0.45	0.414	0.00960211	LYSMD2	B	Level 1	B	CD3/CD28
	3.81684e-07	-0.0442466	0.995	0.995	0.00966538	EEF1A1	B	Level 1	B	CD3/CD28
	3.89871e-07	-0.262279	0.354	0.384	0.0098727	TERF2IP	B	Level 1	B	CD3/CD28
	3.91662e-07	0.405546	0.175	0.148	0.00991807	C12orf76	B	Level 1	B	CD3/CD28
	4.09712e-07	-0.237058	0.234	0.267	0.0103751	EIF2B3	B	Level 1	B	CD3/CD28
	4.1656e-07	-0.238523	0.44	0.458	0.0105486	PHB2	B	Level 1	B	CD3/CD28
	4.18114e-07	-0.25332	0.449	0.478	0.0105879	MGAT5	B	Level 1	B	CD3/CD28
	4.26592e-07	-0.359686	0.206	0.235	0.0108026	UTP14A	B	Level 1	B	CD3/CD28
	4.31925e-07	-0.476354	0.14	0.167	0.0109376	PPP5C	B	Level 1	B	CD3/CD28
	4.37769e-07	0.108655	0.701	0.657	0.0110856	TBC1D5	B	Level 1	B	CD3/CD28
	4.39351e-07	0.167598	0.421	0.387	0.0111257	CALM3	B	Level 1	B	CD3/CD28
	4.41108e-07	-0.252812	0.184	0.216	0.0111702	ZNF814	B	Level 1	B	CD3/CD28
	4.44859e-07	-0.349864	0.104	0.13	0.0112652	DOT1L	B	Level 1	B	CD3/CD28
	4.48493e-07	-0.260043	0.201	0.235	0.0113572	TFEB	B	Level 1	B	CD3/CD28
	4.59252e-07	-0.183812	0.644	0.657	0.0116296	ETV6	B	Level 1	B	CD3/CD28
	4.69585e-07	-0.193346	0.598	0.612	0.0118913	TMEM131L	B	Level 1	B	CD3/CD28
	4.71737e-07	-0.321723	0.128	0.155	0.0119458	RIOX2	B	Level 1	B	CD3/CD28
	4.80844e-07	-0.34291	0.251	0.278	0.0121764	LYAR	B	Level 1	B	CD3/CD28
	4.86853e-07	0.238564	0.135	0.109	0.0123286	TRPT1	B	Level 1	B	CD3/CD28
	4.91603e-07	0.304106	0.182	0.154	0.0124489	JOSD2	B	Level 1	B	CD3/CD28
	4.98762e-07	-0.28065	0.303	0.335	0.0126302	SFSWAP	B	Level 1	B	CD3/CD28
	5.01783e-07	-0.234894	0.179	0.211	0.0127066	TRAPPC12	B	Level 1	B	CD3/CD28
	5.02532e-07	0.122223	0.523	0.483	0.0127256	LPP	B	Level 1	B	CD3/CD28
	5.05761e-07	-0.225875	0.483	0.497	0.0128074	PRKDC	B	Level 1	B	CD3/CD28
	5.07053e-07	-0.28506	0.304	0.333	0.0128401	IMP4	B	Level 1	B	CD3/CD28
	5.10561e-07	-0.400836	0.13	0.157	0.0129289	LMNB2	B	Level 1	B	CD3/CD28
	5.11074e-07	0.169242	0.309	0.274	0.0129419	TMEM219	B	Level 1	B	CD3/CD28
	5.17026e-07	-0.238694	0.423	0.445	0.0130927	PPM1G	B	Level 1	B	CD3/CD28
	5.37696e-07	-0.484201	0.14	0.167	0.0136161	NOM1	B	Level 1	B	CD3/CD28
	5.55188e-07	0.106503	0.448	0.407	0.014059	GCC2	B	Level 1	B	CD3/CD28
	5.58474e-07	-0.362608	0.169	0.199	0.0141422	GAK	B	Level 1	B	CD3/CD28
	5.67494e-07	-0.41847	0.083	0.106	0.0143707	PREB	B	Level 1	B	CD3/CD28
	5.72217e-07	-0.168967	0.577	0.586	0.0144903	BAZ1A	B	Level 1	B	CD3/CD28
	5.86226e-07	0.168574	0.869	0.849	0.014845	MYL6	B	Level 1	B	CD3/CD28
	6.03437e-07	-0.267836	0.38	0.404	0.0152808	CDC123	B	Level 1	B	CD3/CD28
	6.07518e-07	-0.292476	0.307	0.336	0.0153842	TNIP2	B	Level 1	B	CD3/CD28
	6.11377e-07	0.342022	0.167	0.14	0.0154819	INPP1	B	Level 1	B	CD3/CD28
	6.16661e-07	0.232928	0.242	0.21	0.0156157	SAMHD1	B	Level 1	B	CD3/CD28
	6.17007e-07	0.184764	0.367	0.335	0.0156245	LAMTOR2	B	Level 1	B	CD3/CD28
	6.17662e-07	0.159867	0.157	0.129	0.0156411	DNAJC4	B	Level 1	B	CD3/CD28
	6.22038e-07	-0.204313	0.563	0.582	0.0157519	WAC	B	Level 1	B	CD3/CD28
	6.22698e-07	-0.434237	0.107	0.132	0.0157686	CHCHD6	B	Level 1	B	CD3/CD28
	6.27754e-07	0.180493	0.28	0.245	0.0158966	ATXN1	B	Level 1	B	CD3/CD28
	6.3064e-07	0.0682729	0.895	0.862	0.0159697	MBNL1	B	Level 1	B	CD3/CD28
	6.32846e-07	-0.502892	0.143	0.169	0.0160256	PRKAR1B	B	Level 1	B	CD3/CD28
	6.39026e-07	-0.26008	0.413	0.431	0.016182	STRAP	B	Level 1	B	CD3/CD28
	6.56362e-07	-0.192294	0.537	0.556	0.016621	DOCK2	B	Level 1	B	CD3/CD28
	6.58361e-07	-0.249978	0.232	0.265	0.0166717	MAD1L1	B	Level 1	B	CD3/CD28
	6.63039e-07	0.163863	0.355	0.32	0.0167901	MRPS6	B	Level 1	B	CD3/CD28
	6.63128e-07	0.0802024	0.66	0.608	0.0167924	ZBTB20	B	Level 1	B	CD3/CD28
	6.68679e-07	-0.518042	0.089	0.113	0.0169329	ZBED2	B	Level 1	B	CD3/CD28
	6.79226e-07	-0.37606	0.2	0.232	0.0172	NFE2L1	B	Level 1	B	CD3/CD28
	6.92509e-07	-0.295304	0.297	0.326	0.0175364	MRPS35	B	Level 1	B	CD3/CD28
	7.07421e-07	0.279727	0.128	0.104	0.017914	ZNF688	B	Level 1	B	CD3/CD28
	7.15664e-07	-0.471314	0.114	0.138	0.0181227	THOP1	B	Level 1	B	CD3/CD28
	7.17034e-07	-0.248494	0.361	0.395	0.0181575	MRTFA	B	Level 1	B	CD3/CD28
	7.2669e-07	-0.192004	0.542	0.562	0.018402	CSDE1	B	Level 1	B	CD3/CD28
	7.35483e-07	0.137734	0.856	0.821	0.0186246	CFL1	B	Level 1	B	CD3/CD28
	7.35603e-07	-0.285394	0.393	0.417	0.0186277	UBR5	B	Level 1	B	CD3/CD28
	7.59128e-07	-0.238579	0.388	0.415	0.0192234	MRPS28	B	Level 1	B	CD3/CD28
	7.64187e-07	-0.321489	0.219	0.249	0.0193515	EP400	B	Level 1	B	CD3/CD28
	7.68442e-07	-0.299995	0.313	0.34	0.0194593	RILPL2	B	Level 1	B	CD3/CD28
	7.89893e-07	-0.184924	0.494	0.516	0.0200025	CYCS	B	Level 1	B	CD3/CD28
	7.98084e-07	0.183869	0.331	0.297	0.0202099	BICRAL	B	Level 1	B	CD3/CD28
	8.22513e-07	-0.304461	0.285	0.311	0.0208285	MRPL12	B	Level 1	B	CD3/CD28
	8.23541e-07	-0.476974	0.11	0.136	0.0208545	NOTCH1	B	Level 1	B	CD3/CD28
	8.31449e-07	-0.223315	0.458	0.479	0.0210548	FUBP1	B	Level 1	B	CD3/CD28
	8.35555e-07	0.104176	0.123	0.098	0.0211588	ZNF880	B	Level 1	B	CD3/CD28
	8.52535e-07	0.105138	0.486	0.448	0.0215887	VPS28	B	Level 1	B	CD3/CD28
	8.54655e-07	0.110987	0.409	0.372	0.0216424	C18orf32	B	Level 1	B	CD3/CD28
	8.55485e-07	-0.331542	0.207	0.236	0.0216635	AIMP2	B	Level 1	B	CD3/CD28
	8.70246e-07	0.203052	0.337	0.305	0.0220372	WAS	B	Level 1	B	CD3/CD28
	8.91721e-07	0.133898	0.143	0.116	0.022581	UGT8	B	Level 1	B	CD3/CD28
	9.09597e-07	-0.606372	0.088	0.111	0.0230337	ATXN7L3	B	Level 1	B	CD3/CD28
	9.23393e-07	-0.300868	0.335	0.359	0.0233831	DCAF13	B	Level 1	B	CD3/CD28
	9.25374e-07	-0.313533	0.087	0.111	0.0234332	TELO2	B	Level 1	B	CD3/CD28
	9.26614e-07	-0.452343	0.147	0.173	0.0234646	GTF2H2	B	Level 1	B	CD3/CD28
	9.29073e-07	-0.260626	0.268	0.299	0.0235269	CCDC69	B	Level 1	B	CD3/CD28
	9.31966e-07	0.193785	0.164	0.136	0.0236002	BTN3A1	B	Level 1	B	CD3/CD28
	9.45568e-07	0.156783	0.217	0.186	0.0239446	HERPUD2	B	Level 1	B	CD3/CD28
	9.59139e-07	-0.21609	0.467	0.487	0.0242883	PPP1CA	B	Level 1	B	CD3/CD28
	9.90605e-07	-0.304207	0.57	0.574	0.0250851	HSPD1	B	Level 1	B	CD3/CD28
	1.00027e-06	0.139733	0.473	0.437	0.0253299	ITGA4	B	Level 1	B	CD3/CD28
	1.01157e-06	-0.307302	0.11	0.136	0.0256159	ARMC6	B	Level 1	B	CD3/CD28
	1.02814e-06	-0.31234	0.198	0.228	0.0260357	MED1	B	Level 1	B	CD3/CD28
	1.03671e-06	0.269133	0.202	0.174	0.0262526	MDP1	B	Level 1	B	CD3/CD28
	1.03926e-06	-0.329803	0.205	0.234	0.0263171	ZPR1	B	Level 1	B	CD3/CD28
	1.04521e-06	-0.235259	0.555	0.565	0.0264677	BIRC3	B	Level 1	B	CD3/CD28
	1.04927e-06	0.217494	0.189	0.161	0.0265706	CLECL1P	B	Level 1	B	CD3/CD28
	1.06623e-06	0.133915	0.344	0.309	0.027	PARP11	B	Level 1	B	CD3/CD28
	1.07565e-06	-0.376883	0.148	0.175	0.0272387	CHMP1A	B	Level 1	B	CD3/CD28
	1.08213e-06	-0.393516	0.124	0.151	0.0274027	RFK	B	Level 1	B	CD3/CD28
	1.08382e-06	-0.291428	0.276	0.306	0.0274456	AKIRIN1	B	Level 1	B	CD3/CD28
	1.0964e-06	-0.396226	0.157	0.185	0.0277642	TNFRSF10A	B	Level 1	B	CD3/CD28
	1.09833e-06	-0.339016	0.152	0.18	0.0278131	MFSD12	B	Level 1	B	CD3/CD28
	1.09962e-06	0.262731	0.144	0.12	0.0278457	DYNLT2B	B	Level 1	B	CD3/CD28
	1.10105e-06	0.16912	0.217	0.185	0.0278818	ETV7	B	Level 1	B	CD3/CD28
	1.1011e-06	-0.546299	0.13	0.155	0.0278831	SLC16A1	B	Level 1	B	CD3/CD28
	1.1138e-06	0.202941	0.254	0.223	0.0282047	SURF1	B	Level 1	B	CD3/CD28
	1.11879e-06	-0.315048	0.162	0.191	0.028331	MED17	B	Level 1	B	CD3/CD28
	1.12482e-06	-0.408222	0.13	0.156	0.0284837	EXOSC2	B	Level 1	B	CD3/CD28
	1.13975e-06	-0.353691	0.118	0.144	0.0288619	SLC2A1	B	Level 1	B	CD3/CD28
	1.14565e-06	-0.427593	0.157	0.184	0.0290112	PDSS1	B	Level 1	B	CD3/CD28
	1.15753e-06	0.153169	0.387	0.353	0.0293122	ADAM17	B	Level 1	B	CD3/CD28
	1.16041e-06	-0.36535	0.144	0.172	0.0293852	KMT2B	B	Level 1	B	CD3/CD28
	1.1842e-06	-0.156904	0.6	0.61	0.0299875	PSMD8	B	Level 1	B	CD3/CD28
	1.18696e-06	-0.409684	0.113	0.138	0.0300575	L3MBTL2	B	Level 1	B	CD3/CD28
	1.21042e-06	-0.452833	0.1	0.124	0.0306515	RGS1	B	Level 1	B	CD3/CD28
	1.21769e-06	0.0909964	0.511	0.472	0.0308357	NDUFB10	B	Level 1	B	CD3/CD28
	1.22943e-06	0.276139	0.149	0.123	0.0311329	TRAPPC2B	B	Level 1	B	CD3/CD28
	1.23422e-06	-0.239494	0.151	0.18	0.0312541	LPCAT1	B	Level 1	B	CD3/CD28
	1.23792e-06	0.198365	0.232	0.201	0.0313477	MBNL2	B	Level 1	B	CD3/CD28
	1.29163e-06	-0.298176	0.293	0.319	0.032708	TIMM17A	B	Level 1	B	CD3/CD28
	1.29421e-06	0.116443	0.522	0.484	0.0327732	CIB1	B	Level 1	B	CD3/CD28
	1.34108e-06	-0.362544	0.149	0.176	0.0339601	PMPCA	B	Level 1	B	CD3/CD28
	1.36391e-06	0.159815	0.224	0.194	0.0345382	BBIP1	B	Level 1	B	CD3/CD28
	1.36572e-06	-0.476827	0.12	0.145	0.0345841	PGM2	B	Level 1	B	CD3/CD28
	1.3706e-06	0.16722	0.332	0.298	0.0347076	MGMT	B	Level 1	B	CD3/CD28
	1.38576e-06	-0.290933	0.3	0.329	0.0350915	PNO1	B	Level 1	B	CD3/CD28
	1.41286e-06	-0.337855	0.185	0.214	0.0357779	TMED3	B	Level 1	B	CD3/CD28
	1.4157e-06	0.0538063	0.61	0.561	0.0358498	BCL11A	B	Level 1	B	CD3/CD28
	1.41965e-06	0.107798	0.461	0.425	0.0359499	TMCO1	B	Level 1	B	CD3/CD28
	1.42363e-06	0.161632	0.361	0.328	0.0360506	ARL14EP	B	Level 1	B	CD3/CD28
	1.44476e-06	-0.247995	0.298	0.329	0.0365855	MPHOSPH10	B	Level 1	B	CD3/CD28
	1.45072e-06	-0.300401	0.226	0.257	0.0367366	PPFIA1	B	Level 1	B	CD3/CD28
	1.46406e-06	-0.390901	0.185	0.213	0.0370744	METAP1	B	Level 1	B	CD3/CD28
	1.50051e-06	-0.351643	0.159	0.188	0.0379975	QTRT2	B	Level 1	B	CD3/CD28
	1.50541e-06	-0.199549	0.129	0.157	0.0381215	RELT	B	Level 1	B	CD3/CD28
	1.54288e-06	-0.202721	0.44	0.468	0.0390704	TASOR2	B	Level 1	B	CD3/CD28
	1.54661e-06	-0.332888	0.17	0.199	0.0391648	GCN1	B	Level 1	B	CD3/CD28
	1.58358e-06	0.410387	0.116	0.094	0.0401009	FAM219A	B	Level 1	B	CD3/CD28
	1.59111e-06	0.129048	0.373	0.336	0.0402917	ERAP2	B	Level 1	B	CD3/CD28
	1.60782e-06	-0.242864	0.365	0.396	0.0407147	CREM	B	Level 1	B	CD3/CD28
	1.61128e-06	-0.345652	0.195	0.223	0.0408026	NUP93	B	Level 1	B	CD3/CD28
	1.67563e-06	-0.302303	0.248	0.277	0.0424321	FOXK2	B	Level 1	B	CD3/CD28
	1.67567e-06	0.452553	0.107	0.086	0.042433	LAMP3	B	Level 1	B	CD3/CD28
	1.68518e-06	0.0898516	0.339	0.304	0.0426738	KIAA0040	B	Level 1	B	CD3/CD28
	1.6864e-06	-0.366345	0.172	0.2	0.0427047	NOL9	B	Level 1	B	CD3/CD28
	1.72521e-06	-0.412969	0.134	0.16	0.0436875	SEC24A	B	Level 1	B	CD3/CD28
	1.74766e-06	-0.258774	0.424	0.451	0.0442559	USP6NL	B	Level 1	B	CD3/CD28
	1.76598e-06	-0.259901	0.293	0.323	0.0447199	MYO9B	B	Level 1	B	CD3/CD28
	1.7815e-06	-0.270196	0.178	0.208	0.045113	MTOR	B	Level 1	B	CD3/CD28
	1.78236e-06	0.0317395	0.154	0.127	0.0451346	TGIF1	B	Level 1	B	CD3/CD28
	1.79051e-06	-0.242379	0.37	0.397	0.0453412	PIM3	B	Level 1	B	CD3/CD28
	1.82032e-06	0.0685603	0.933	0.895	0.0460958	HLA-DPB1	B	Level 1	B	CD3/CD28
	1.82824e-06	-0.326579	0.198	0.226	0.0462964	EIF2B1	B	Level 1	B	CD3/CD28
	1.84129e-06	0.184234	0.411	0.377	0.0466271	BLOC1S6	B	Level 1	B	CD3/CD28
	1.86744e-06	-0.231927	0.728	0.71	0.0472891	MT-ATP8	B	Level 1	B	CD3/CD28
	1.89836e-06	0.211978	0.244	0.214	0.0480723	TANK-AS1	B	Level 1	B	CD3/CD28
	1.90184e-06	0.25872	0.153	0.127	0.0481603	CCDC117	B	Level 1	B	CD3/CD28
	1.97222e-06	0.336725	0.153	0.128	0.0499426	CENPQ	B	Level 1	B	CD3/CD28
	1.98934e-06	-0.243177	0.333	0.359	0.050376	TCERG1	B	Level 1	B	CD3/CD28
	2.03395e-06	-0.108125	0.726	0.722	0.0515057	HNRNPDL	B	Level 1	B	CD3/CD28
	2.08381e-06	-0.36552	0.167	0.195	0.0527684	YJU2	B	Level 1	B	CD3/CD28
	2.10744e-06	0.0529138	0.645	0.588	0.0533666	CD79B	B	Level 1	B	CD3/CD28
	2.12018e-06	0.112599	0.187	0.158	0.0536894	ECI2	B	Level 1	B	CD3/CD28
	2.14503e-06	0.306161	0.11	0.089	0.0543186	TRIM34	B	Level 1	B	CD3/CD28
	2.15434e-06	-0.266315	0.652	0.671	0.0545544	IGKC	B	Level 1	B	CD3/CD28
	2.20051e-06	0.171418	0.281	0.248	0.0557234	ZRSR2	B	Level 1	B	CD3/CD28
	2.20732e-06	0.145277	0.377	0.345	0.0558959	MZT2A	B	Level 1	B	CD3/CD28
	2.20895e-06	0.207574	0.108	0.086	0.0559373	H2AJ	B	Level 1	B	CD3/CD28
	2.24152e-06	0.116683	0.409	0.374	0.056762	TRAM1	B	Level 1	B	CD3/CD28
	2.25668e-06	0.0614743	0.697	0.652	0.0571459	TNRC6B	B	Level 1	B	CD3/CD28
	2.28979e-06	-0.296912	0.1	0.124	0.0579844	MEF2C-AS2	B	Level 1	B	CD3/CD28
	2.30586e-06	-0.483472	0.151	0.176	0.0583913	ADISSP	B	Level 1	B	CD3/CD28
	2.3796e-06	-0.285973	0.244	0.273	0.0602585	RPIA	B	Level 1	B	CD3/CD28
	2.40374e-06	-0.352595	0.125	0.151	0.0608699	MEPCE	B	Level 1	B	CD3/CD28
	2.41051e-06	-0.360488	0.204	0.23	0.0610414	FARSA	B	Level 1	B	CD3/CD28
	2.44318e-06	0.122043	0.103	0.081	0.0618685	CLN8-AS1	B	Level 1	B	CD3/CD28
	2.45114e-06	-0.424177	0.118	0.143	0.0620703	HIP1R	B	Level 1	B	CD3/CD28
	2.45207e-06	-0.220982	0.482	0.502	0.0620937	FBXW7	B	Level 1	B	CD3/CD28
	2.47564e-06	0.169811	0.21	0.181	0.0626907	HPS1	B	Level 1	B	CD3/CD28
	2.4864e-06	-0.482988	0.104	0.127	0.062963	MAPK13	B	Level 1	B	CD3/CD28
	2.50704e-06	-0.255791	0.39	0.415	0.0634858	RALY	B	Level 1	B	CD3/CD28
	2.53267e-06	-0.351116	0.102	0.126	0.0641348	RPUSD1	B	Level 1	B	CD3/CD28
	2.55063e-06	0.277964	0.187	0.16	0.0645896	NCF4	B	Level 1	B	CD3/CD28
	2.55332e-06	-0.262969	0.131	0.158	0.0646577	BPNT2	B	Level 1	B	CD3/CD28
	2.56911e-06	-0.250295	0.331	0.358	0.0650575	MRPS7	B	Level 1	B	CD3/CD28
	2.58574e-06	0.058069	0.513	0.467	0.0654787	LMBRD1	B	Level 1	B	CD3/CD28
	2.59577e-06	0.417849	0.103	0.083	0.0657327	PAOX	B	Level 1	B	CD3/CD28
	2.60456e-06	-0.226118	0.33	0.361	0.0659552	DHX15	B	Level 1	B	CD3/CD28
	2.64618e-06	0.0989152	0.667	0.628	0.0670093	NDUFV2	B	Level 1	B	CD3/CD28
	2.68759e-06	-0.292968	0.239	0.27	0.068058	CTR9	B	Level 1	B	CD3/CD28
	2.76898e-06	-0.278056	0.169	0.199	0.0701188	CCNL2	B	Level 1	B	CD3/CD28
	2.77226e-06	-0.387545	0.09	0.112	0.070202	COA7	B	Level 1	B	CD3/CD28
	2.79671e-06	0.12727	0.345	0.311	0.0708212	CYTOR	B	Level 1	B	CD3/CD28
	2.79691e-06	-0.398799	0.08	0.102	0.0708262	B4GALT3	B	Level 1	B	CD3/CD28
	2.80301e-06	-0.357599	0.174	0.202	0.0709806	YARS2	B	Level 1	B	CD3/CD28
	2.81732e-06	0.133998	0.404	0.369	0.0713431	DENR	B	Level 1	B	CD3/CD28
	2.86126e-06	0.118583	0.425	0.393	0.0724556	REX1BD	B	Level 1	B	CD3/CD28
	2.90639e-06	0.163324	0.339	0.304	0.0735985	IL15	B	Level 1	B	CD3/CD28
	2.9242e-06	-0.354001	0.15	0.177	0.0740495	CTNND1	B	Level 1	B	CD3/CD28
	2.92955e-06	-0.264322	0.352	0.376	0.0741849	NAA25	B	Level 1	B	CD3/CD28
	2.93803e-06	0.129211	0.33	0.296	0.0743997	DCK	B	Level 1	B	CD3/CD28
	2.94999e-06	-0.306498	0.24	0.27	0.0747025	ARHGAP31	B	Level 1	B	CD3/CD28
	2.95123e-06	-0.271175	0.264	0.292	0.0747339	GART	B	Level 1	B	CD3/CD28
	2.96512e-06	-0.22309	0.537	0.536	0.0750859	CCT8	B	Level 1	B	CD3/CD28
	2.96591e-06	-0.298427	0.231	0.261	0.0751057	MED27	B	Level 1	B	CD3/CD28
	2.96802e-06	-0.427102	0.109	0.133	0.0751591	HSPBP1	B	Level 1	B	CD3/CD28
	2.98807e-06	-0.398037	0.125	0.151	0.075667	RRP12	B	Level 1	B	CD3/CD28
	2.99203e-06	-0.365521	0.148	0.173	0.0757673	TIMM50	B	Level 1	B	CD3/CD28
	3.02557e-06	0.159212	0.377	0.344	0.0766164	MICU1	B	Level 1	B	CD3/CD28
	3.03025e-06	0.108901	0.328	0.293	0.0767351	PRMT2	B	Level 1	B	CD3/CD28
	3.0348e-06	-0.337891	0.155	0.182	0.0768501	TRIM24	B	Level 1	B	CD3/CD28
	3.05506e-06	-0.354847	0.155	0.182	0.0773634	DDX19A	B	Level 1	B	CD3/CD28
	3.06179e-06	-0.266445	0.404	0.427	0.0775337	ADAM19	B	Level 1	B	CD3/CD28
	3.09917e-06	-0.235568	0.35	0.38	0.0784803	HIVEP1	B	Level 1	B	CD3/CD28
	3.11643e-06	0.205447	0.206	0.177	0.0789173	FIRRM	B	Level 1	B	CD3/CD28
	3.12713e-06	-0.321316	0.281	0.308	0.0791882	RCL1	B	Level 1	B	CD3/CD28
	3.18474e-06	-0.174502	0.494	0.511	0.0806472	PSMD7	B	Level 1	B	CD3/CD28
	3.26628e-06	-0.325467	0.109	0.134	0.0827119	REXO1	B	Level 1	B	CD3/CD28
	3.27536e-06	-0.534217	0.096	0.119	0.0829419	CCDC9	B	Level 1	B	CD3/CD28
	3.27786e-06	0.0618821	0.63	0.591	0.0830052	GBP5	B	Level 1	B	CD3/CD28
	3.28315e-06	-0.226747	0.425	0.447	0.0831392	RNPS1	B	Level 1	B	CD3/CD28
	3.35983e-06	0.202708	0.311	0.281	0.0850809	SPAG1	B	Level 1	B	CD3/CD28
	3.37058e-06	-0.277636	0.196	0.223	0.0853533	GNL2	B	Level 1	B	CD3/CD28
	3.3791e-06	0.217836	0.177	0.15	0.0855689	SGPP1	B	Level 1	B	CD3/CD28
	3.38561e-06	-0.328413	0.203	0.23	0.0857337	FH	B	Level 1	B	CD3/CD28
	3.40022e-06	-0.324777	0.222	0.249	0.0861037	KCNAB2	B	Level 1	B	CD3/CD28
	3.40125e-06	-0.288667	0.288	0.316	0.0861297	PARL	B	Level 1	B	CD3/CD28
	3.48102e-06	0.0500876	0.424	0.38	0.08815	RNASET2	B	Level 1	B	CD3/CD28
	3.50431e-06	-0.302497	0.159	0.187	0.0887396	CRK	B	Level 1	B	CD3/CD28
	3.536e-06	0.295677	0.122	0.1	0.089542	NIPSNAP3A	B	Level 1	B	CD3/CD28
	3.63004e-06	-0.449395	0.081	0.102	0.0919235	IMPDH1	B	Level 1	B	CD3/CD28
	3.63933e-06	-0.308284	0.234	0.26	0.0921587	GMPS	B	Level 1	B	CD3/CD28
	3.65758e-06	0.458966	0.112	0.091	0.0926208	LINC01943	B	Level 1	B	CD3/CD28
	3.69528e-06	0.116876	0.331	0.297	0.0935755	DENND1B	B	Level 1	B	CD3/CD28
	3.70097e-06	-0.26489	0.33	0.359	0.0937196	GNAI3	B	Level 1	B	CD3/CD28
	3.78736e-06	0.236941	0.284	0.255	0.0959074	SLC50A1	B	Level 1	B	CD3/CD28
	3.8192e-06	0.264377	0.145	0.121	0.0967136	MXD4	B	Level 1	B	CD3/CD28
	3.82584e-06	-0.245275	0.337	0.366	0.0968818	SAFB	B	Level 1	B	CD3/CD28
	3.95041e-06	0.109247	0.36	0.327	0.100036	ETFB	B	Level 1	B	CD3/CD28
	4.05274e-06	-0.185939	0.488	0.509	0.102628	RAPGEF6	B	Level 1	B	CD3/CD28
	4.05664e-06	0.164772	0.425	0.395	0.102726	NDUFAF3	B	Level 1	B	CD3/CD28
	4.09931e-06	-0.455066	0.13	0.154	0.103807	ALKBH2	B	Level 1	B	CD3/CD28
	4.12529e-06	-0.29002	0.236	0.264	0.104465	PCSK7	B	Level 1	B	CD3/CD28
	4.17768e-06	0.327363	0.208	0.182	0.105791	GPR65	B	Level 1	B	CD3/CD28
	4.18136e-06	-0.239999	0.223	0.253	0.105885	CLPTM1L	B	Level 1	B	CD3/CD28
	4.20124e-06	0.116076	0.259	0.229	0.106388	SUDS3	B	Level 1	B	CD3/CD28
	4.26703e-06	0.0784662	0.173	0.146	0.108054	TMEM263	B	Level 1	B	CD3/CD28
	4.27577e-06	-0.285249	0.207	0.236	0.108275	PTDSS1	B	Level 1	B	CD3/CD28
	4.31935e-06	-0.305796	0.168	0.195	0.109379	MPRIP	B	Level 1	B	CD3/CD28
	4.4189e-06	-0.24183	0.243	0.273	0.1119	SYMPK	B	Level 1	B	CD3/CD28
	4.43798e-06	-0.366585	0.153	0.18	0.112383	CHMP7	B	Level 1	B	CD3/CD28
	4.44359e-06	0.267836	0.212	0.184	0.112525	PARVG	B	Level 1	B	CD3/CD28
	4.50428e-06	0.127521	0.313	0.282	0.114062	PFDN4	B	Level 1	B	CD3/CD28
	4.54687e-06	-0.500682	0.09	0.112	0.11514	ZNF598	B	Level 1	B	CD3/CD28
	4.59016e-06	-0.392914	0.174	0.201	0.116237	CALU	B	Level 1	B	CD3/CD28
	4.62981e-06	-0.0886038	0.907	0.909	0.117241	OAZ1	B	Level 1	B	CD3/CD28
	4.66284e-06	0.277455	0.173	0.148	0.118077	ARL17A	B	Level 1	B	CD3/CD28
	4.7012e-06	-0.278361	0.337	0.362	0.119048	AMD1	B	Level 1	B	CD3/CD28
	4.74303e-06	-0.355687	0.163	0.19	0.120108	MLXIP	B	Level 1	B	CD3/CD28
	4.8383e-06	-0.203688	0.372	0.403	0.12252	CYFIP2	B	Level 1	B	CD3/CD28
	4.86769e-06	-0.41258	0.106	0.13	0.123265	MGAT2	B	Level 1	B	CD3/CD28
	4.93097e-06	-0.360441	0.091	0.113	0.124867	FOXP4	B	Level 1	B	CD3/CD28
	4.93951e-06	-0.228545	0.494	0.506	0.125083	RAB8B	B	Level 1	B	CD3/CD28
	4.97315e-06	-0.275108	0.165	0.192	0.125935	DNMT3A	B	Level 1	B	CD3/CD28
	5.02918e-06	-0.268281	0.262	0.289	0.127354	LTV1	B	Level 1	B	CD3/CD28
	5.10409e-06	-0.279822	0.2	0.228	0.129251	ARFGAP2	B	Level 1	B	CD3/CD28
	5.16499e-06	-0.252293	0.204	0.234	0.130793	NFKBIE	B	Level 1	B	CD3/CD28
	5.34208e-06	0.130795	0.474	0.44	0.135277	ITFG1	B	Level 1	B	CD3/CD28
	5.36047e-06	-0.264225	0.273	0.303	0.135743	CRTC3	B	Level 1	B	CD3/CD28
	5.43945e-06	-0.298309	0.147	0.173	0.137743	DHX37	B	Level 1	B	CD3/CD28
	5.45336e-06	-0.307461	0.197	0.223	0.138095	KPNA2	B	Level 1	B	CD3/CD28
	5.50281e-06	-0.257884	0.155	0.183	0.139348	MYO1C	B	Level 1	B	CD3/CD28
	5.50302e-06	-0.302905	0.18	0.208	0.139353	PRCC	B	Level 1	B	CD3/CD28
	5.54005e-06	-0.334547	0.214	0.242	0.140291	APP	B	Level 1	B	CD3/CD28
	5.54801e-06	-0.294179	0.145	0.171	0.140492	PDZD8	B	Level 1	B	CD3/CD28
	5.55298e-06	-0.268668	0.25	0.277	0.140618	CUL4A	B	Level 1	B	CD3/CD28
	5.59577e-06	-0.419012	0.125	0.149	0.141702	ID2	B	Level 1	B	CD3/CD28
	5.6302e-06	-0.284601	0.356	0.382	0.142574	NIPA2	B	Level 1	B	CD3/CD28
	5.70175e-06	0.184339	0.21	0.182	0.144385	PHACTR2	B	Level 1	B	CD3/CD28
	5.72544e-06	0.0979423	0.646	0.606	0.144985	LIMD2	B	Level 1	B	CD3/CD28
	5.77905e-06	-0.317986	0.214	0.241	0.146343	DESI2	B	Level 1	B	CD3/CD28
	5.93426e-06	-0.335392	0.129	0.155	0.150273	PIGT	B	Level 1	B	CD3/CD28
	5.93983e-06	-0.3392	0.18	0.206	0.150414	POLA1	B	Level 1	B	CD3/CD28
	5.9606e-06	-0.311021	0.237	0.265	0.15094	UBE2J2	B	Level 1	B	CD3/CD28
	5.98912e-06	-0.123561	0.887	0.88	0.151662	IRF1	B	Level 1	B	CD3/CD28
	5.99964e-06	-0.224547	0.386	0.414	0.151929	PPP4R3A	B	Level 1	B	CD3/CD28
	6.01194e-06	-0.322934	0.248	0.273	0.15224	CCDC124	B	Level 1	B	CD3/CD28
	6.01275e-06	-0.324479	0.102	0.126	0.152261	TBC1D9B	B	Level 1	B	CD3/CD28
	6.12497e-06	-0.311537	0.124	0.148	0.155103	GDAP1	B	Level 1	B	CD3/CD28
	6.26491e-06	-0.275967	0.127	0.152	0.158646	TRUB2	B	Level 1	B	CD3/CD28
	6.26992e-06	0.0735691	0.336	0.302	0.158773	TRAF3IP3	B	Level 1	B	CD3/CD28
	6.27717e-06	-0.344468	0.111	0.134	0.158957	CLPB	B	Level 1	B	CD3/CD28
	6.31082e-06	0.156083	0.373	0.342	0.159809	ERICH1	B	Level 1	B	CD3/CD28
	6.38315e-06	-0.331242	0.118	0.142	0.161641	MEF2D	B	Level 1	B	CD3/CD28
	6.47902e-06	-0.288563	0.214	0.242	0.164068	CSNK1D	B	Level 1	B	CD3/CD28
	6.56455e-06	-0.298	0.233	0.259	0.166234	PRMT3	B	Level 1	B	CD3/CD28
	6.61757e-06	-0.338001	0.21	0.236	0.167577	ATP1A1	B	Level 1	B	CD3/CD28
	6.65243e-06	-0.325369	0.081	0.102	0.16846	HEATR3	B	Level 1	B	CD3/CD28
	6.65617e-06	-0.292176	0.132	0.157	0.168554	ATP11A	B	Level 1	B	CD3/CD28
	6.67898e-06	-0.318167	0.216	0.244	0.169132	ZC3H18	B	Level 1	B	CD3/CD28
	6.70423e-06	0.0962834	0.439	0.401	0.169771	BMP2K	B	Level 1	B	CD3/CD28
	6.8242e-06	-0.316802	0.237	0.262	0.172809	PPIF	B	Level 1	B	CD3/CD28
	6.82949e-06	-0.405215	0.088	0.11	0.172943	TPST2	B	Level 1	B	CD3/CD28
	6.92092e-06	-0.241583	0.35	0.378	0.175258	ARID1A	B	Level 1	B	CD3/CD28
	6.93247e-06	-0.295701	0.263	0.29	0.175551	NDE1	B	Level 1	B	CD3/CD28
	6.9354e-06	-0.334184	0.18	0.208	0.175625	TGFBR1	B	Level 1	B	CD3/CD28
	6.99885e-06	-0.256902	0.267	0.294	0.177232	BMS1	B	Level 1	B	CD3/CD28
	7.13127e-06	-0.216119	0.508	0.52	0.180585	LDHB	B	Level 1	B	CD3/CD28
	7.14935e-06	-0.155476	0.699	0.706	0.181043	MED13L	B	Level 1	B	CD3/CD28
	7.19593e-06	-0.265542	0.327	0.355	0.182222	BLK	B	Level 1	B	CD3/CD28
	7.21106e-06	0.128572	0.167	0.141	0.182606	CTBS	B	Level 1	B	CD3/CD28
	7.21716e-06	-0.294981	0.12	0.144	0.18276	ZBTB17	B	Level 1	B	CD3/CD28
	7.24248e-06	-0.198393	0.408	0.432	0.183401	PHF20	B	Level 1	B	CD3/CD28
	7.29012e-06	-0.303128	0.218	0.246	0.184608	ARHGEF7	B	Level 1	B	CD3/CD28
	7.36147e-06	-0.34954	0.265	0.291	0.186414	LPIN1	B	Level 1	B	CD3/CD28
	7.38008e-06	0.401957	0.114	0.093	0.186886	ENDOD1	B	Level 1	B	CD3/CD28
	7.40722e-06	-0.307634	0.244	0.269	0.187573	RNF126	B	Level 1	B	CD3/CD28
	7.42759e-06	-0.307161	0.263	0.287	0.188089	CDK4	B	Level 1	B	CD3/CD28
	7.4547e-06	-0.27748	0.202	0.229	0.188775	AVEN	B	Level 1	B	CD3/CD28
	7.47105e-06	-0.293787	0.26	0.286	0.189189	TIMM9	B	Level 1	B	CD3/CD28
	7.5478e-06	-0.00729395	0.225	0.254	0.191133	NIBAN1	B	Level 1	B	CD3/CD28
	7.67389e-06	-0.43887	0.085	0.106	0.194326	XXYLT1	B	Level 1	B	CD3/CD28
	7.67504e-06	-0.253064	0.15	0.176	0.194355	ZNF318	B	Level 1	B	CD3/CD28
	7.74546e-06	0.21845	0.207	0.181	0.196138	GON7	B	Level 1	B	CD3/CD28
	7.74696e-06	-0.3342	0.232	0.257	0.196176	HDGF	B	Level 1	B	CD3/CD28
	7.80302e-06	0.128738	0.347	0.317	0.197596	COA6	B	Level 1	B	CD3/CD28
	7.86708e-06	-0.228163	0.41	0.437	0.199218	SCFD1	B	Level 1	B	CD3/CD28
	7.89913e-06	-0.196075	0.589	0.604	0.20003	SF1	B	Level 1	B	CD3/CD28
	7.95873e-06	-0.29308	0.195	0.222	0.201539	DDX23	B	Level 1	B	CD3/CD28
	7.98271e-06	-0.303171	0.163	0.189	0.202146	NPRL3	B	Level 1	B	CD3/CD28
	7.99899e-06	0.114538	0.32	0.284	0.202558	TMEM140	B	Level 1	B	CD3/CD28
	8.06193e-06	0.143701	0.356	0.327	0.204152	LPIN2	B	Level 1	B	CD3/CD28
	8.1667e-06	0.0678831	0.666	0.627	0.206805	DDX17	B	Level 1	B	CD3/CD28
	8.2527e-06	-0.289572	0.238	0.264	0.208983	SRRT	B	Level 1	B	CD3/CD28
	8.35827e-06	-0.456283	0.135	0.159	0.211657	HAPSTR1	B	Level 1	B	CD3/CD28
	8.38373e-06	0.0233769	0.181	0.153	0.212301	BNIP3L	B	Level 1	B	CD3/CD28
	8.41e-06	0.14504	0.257	0.227	0.212966	BEX2	B	Level 1	B	CD3/CD28
	8.69786e-06	-0.301098	0.121	0.145	0.220256	METTL13	B	Level 1	B	CD3/CD28
	8.69916e-06	-0.3799	0.179	0.205	0.220289	TENT4A	B	Level 1	B	CD3/CD28
	8.70675e-06	-0.173158	0.47	0.493	0.220481	G3BP1	B	Level 1	B	CD3/CD28
	8.93215e-06	0.308001	0.204	0.178	0.226189	LGALS1	B	Level 1	B	CD3/CD28
	9.00241e-06	0.127517	0.368	0.336	0.227968	SNX10	B	Level 1	B	CD3/CD28
	9.06941e-06	0.126842	0.265	0.234	0.229665	PPP1R35	B	Level 1	B	CD3/CD28
	9.16601e-06	-0.481665	0.104	0.126	0.232111	UTP15	B	Level 1	B	CD3/CD28
	9.19493e-06	0.124894	0.423	0.388	0.232843	TSPO	B	Level 1	B	CD3/CD28
	9.27857e-06	0.101983	0.501	0.464	0.234961	R3HDM2	B	Level 1	B	CD3/CD28
	9.38089e-06	0.0704878	0.347	0.313	0.237552	STMP1	B	Level 1	B	CD3/CD28
	9.41951e-06	-0.595522	0.103	0.123	0.23853	PLAGL2	B	Level 1	B	CD3/CD28
	9.44159e-06	0.104324	0.503	0.472	0.239089	UBE2V1	B	Level 1	B	CD3/CD28
	9.44978e-06	-0.343858	0.178	0.205	0.239297	FBXW2	B	Level 1	B	CD3/CD28
	9.6206e-06	-0.336411	0.195	0.221	0.243623	FNDC3B	B	Level 1	B	CD3/CD28
	9.66424e-06	-0.247111	0.269	0.297	0.244728	TET3	B	Level 1	B	CD3/CD28
	9.69622e-06	-0.222259	0.44	0.462	0.245537	EIF6	B	Level 1	B	CD3/CD28
	9.73392e-06	-0.365002	0.115	0.138	0.246492	TOP3A	B	Level 1	B	CD3/CD28
	9.80367e-06	-0.186737	0.347	0.379	0.248258	TAF3	B	Level 1	B	CD3/CD28
	9.80841e-06	0.143618	0.422	0.392	0.248378	FNIP1	B	Level 1	B	CD3/CD28
	9.84774e-06	-0.275664	0.156	0.182	0.249374	POLDIP3	B	Level 1	B	CD3/CD28
	9.91229e-06	-0.101244	0.708	0.71	0.251009	HNRNPA3	B	Level 1	B	CD3/CD28
	9.97235e-06	0.197814	0.265	0.236	0.25253	PATL2	B	Level 1	B	CD3/CD28
	9.97288e-06	-0.420359	0.141	0.165	0.252543	MIDN	B	Level 1	B	CD3/CD28
	9.98071e-06	-0.318591	0.159	0.185	0.252741	EIF4ENIF1	B	Level 1	B	CD3/CD28
	1.02115e-05	-0.17933	0.525	0.544	0.258585	ANXA7	B	Level 1	B	CD3/CD28
	1.02946e-05	-0.251315	0.345	0.367	0.260689	DNAJC2	B	Level 1	B	CD3/CD28
	1.06563e-05	0.154865	0.312	0.282	0.269849	SNRNP27	B	Level 1	B	CD3/CD28
	1.07374e-05	0.160147	0.102	0.082	0.271904	SRP14-DT	B	Level 1	B	CD3/CD28
	1.07459e-05	-0.296408	0.189	0.215	0.272119	KIF3B	B	Level 1	B	CD3/CD28
	1.07495e-05	-0.472304	0.169	0.194	0.272211	PSAT1	B	Level 1	B	CD3/CD28
	1.08899e-05	-0.569235	0.114	0.136	0.275766	TSPYL2	B	Level 1	B	CD3/CD28
	1.11826e-05	0.218429	0.39	0.36	0.283176	BICD1	B	Level 1	B	CD3/CD28
	1.12088e-05	-0.295624	0.258	0.286	0.283841	PDE8A	B	Level 1	B	CD3/CD28
	1.13126e-05	-0.416351	0.093	0.114	0.28647	SORD	B	Level 1	B	CD3/CD28
	1.14267e-05	-0.111818	0.504	0.533	0.289358	BACH1	B	Level 1	B	CD3/CD28
	1.14328e-05	0.166341	0.224	0.196	0.289513	ANKAR	B	Level 1	B	CD3/CD28
	1.16266e-05	-0.210736	0.171	0.199	0.294421	AKAP8	B	Level 1	B	CD3/CD28
	1.16943e-05	0.277347	0.24	0.212	0.296134	ANK3	B	Level 1	B	CD3/CD28
	1.17237e-05	-0.239131	0.324	0.348	0.296879	TUBA1C	B	Level 1	B	CD3/CD28
	1.17418e-05	-0.455633	0.081	0.101	0.297337	TEX2	B	Level 1	B	CD3/CD28
	1.18122e-05	-0.264762	0.112	0.136	0.29912	TFIP11	B	Level 1	B	CD3/CD28
	1.21596e-05	0.103804	0.21	0.182	0.307918	SHISA5	B	Level 1	B	CD3/CD28
	1.23986e-05	-0.273861	0.407	0.42	0.31397	UBE2M	B	Level 1	B	CD3/CD28
	1.24698e-05	0.0672861	0.615	0.58	0.315772	TMBIM4	B	Level 1	B	CD3/CD28
	1.26553e-05	-0.392071	0.154	0.178	0.32047	UTP4	B	Level 1	B	CD3/CD28
	1.27028e-05	-0.314373	0.143	0.168	0.321672	NELFB	B	Level 1	B	CD3/CD28
	1.27321e-05	-0.174662	0.261	0.291	0.322414	ABR	B	Level 1	B	CD3/CD28
	1.27494e-05	-0.247758	0.2	0.228	0.322852	SNX11	B	Level 1	B	CD3/CD28
	1.29936e-05	-0.373745	0.105	0.127	0.329036	CD274	B	Level 1	B	CD3/CD28
	1.32871e-05	-0.425457	0.13	0.153	0.33647	PES1	B	Level 1	B	CD3/CD28
	1.36932e-05	0.221499	0.196	0.171	0.346753	SELENOW	B	Level 1	B	CD3/CD28
	1.39281e-05	-0.247755	0.142	0.166	0.352701	SIPA1	B	Level 1	B	CD3/CD28
	1.39536e-05	-0.383146	0.083	0.103	0.353348	BAK1	B	Level 1	B	CD3/CD28
	1.39604e-05	0.378766	0.125	0.104	0.353519	RMDN2	B	Level 1	B	CD3/CD28
	1.42029e-05	-0.388678	0.098	0.119	0.359661	NDUFAF5	B	Level 1	B	CD3/CD28
	1.4233e-05	0.309507	0.173	0.149	0.360423	RNF24	B	Level 1	B	CD3/CD28
	1.42529e-05	-0.234755	0.255	0.282	0.360926	HDLBP	B	Level 1	B	CD3/CD28
	1.46076e-05	0.133612	0.191	0.165	0.369909	RAB31	B	Level 1	B	CD3/CD28
	1.46511e-05	-0.364543	0.166	0.192	0.371011	GOLGA3	B	Level 1	B	CD3/CD28
	1.47314e-05	-0.472303	0.12	0.142	0.373044	PRDM1	B	Level 1	B	CD3/CD28
	1.50548e-05	-0.27507	0.152	0.178	0.381233	MGRN1	B	Level 1	B	CD3/CD28
	1.5109e-05	-0.36122	0.172	0.196	0.382606	SMPD4	B	Level 1	B	CD3/CD28
	1.52959e-05	-0.300118	0.229	0.257	0.387337	WDR20	B	Level 1	B	CD3/CD28
	1.54095e-05	-0.262876	0.168	0.193	0.390214	DDX56	B	Level 1	B	CD3/CD28
	1.54192e-05	0.202135	0.164	0.141	0.390462	USP30-AS1	B	Level 1	B	CD3/CD28
	1.54214e-05	0.104181	0.799	0.762	0.390516	POMP	B	Level 1	B	CD3/CD28
	1.55977e-05	0.10764	0.527	0.496	0.394981	DIPK1A	B	Level 1	B	CD3/CD28
	1.56054e-05	0.0890954	0.447	0.41	0.395175	ELF2	B	Level 1	B	CD3/CD28
	1.56883e-05	-0.0663064	0.879	0.885	0.397275	UBB	B	Level 1	B	CD3/CD28
	1.56982e-05	0.196276	0.172	0.148	0.397525	S100PBP	B	Level 1	B	CD3/CD28
	1.58085e-05	-0.311844	0.225	0.251	0.400318	WDR12	B	Level 1	B	CD3/CD28
	1.5824e-05	-0.287756	0.293	0.318	0.400712	TRMT11	B	Level 1	B	CD3/CD28
	1.61414e-05	0.164974	0.129	0.107	0.408748	CD27	B	Level 1	B	CD3/CD28
	1.65935e-05	-0.177396	0.457	0.483	0.420197	PTPN2	B	Level 1	B	CD3/CD28
	1.66068e-05	-0.303468	0.1	0.122	0.420533	CENPB	B	Level 1	B	CD3/CD28
	1.66275e-05	0.145321	0.256	0.229	0.421059	STX17	B	Level 1	B	CD3/CD28
	1.67764e-05	0.210234	0.182	0.156	0.42483	C5orf24	B	Level 1	B	CD3/CD28
	1.68005e-05	0.110071	0.304	0.272	0.425438	GSAP	B	Level 1	B	CD3/CD28
	1.68453e-05	-0.376091	0.088	0.109	0.426574	PFAS	B	Level 1	B	CD3/CD28
	1.68478e-05	-0.543299	0.095	0.116	0.426638	RNF139	B	Level 1	B	CD3/CD28
	1.69991e-05	0.216279	0.135	0.113	0.430469	ZNF429	B	Level 1	B	CD3/CD28
	1.70849e-05	0.22203	0.138	0.116	0.43264	ADAMTS6	B	Level 1	B	CD3/CD28
	1.73345e-05	-0.240459	0.49	0.507	0.438961	TMEM243	B	Level 1	B	CD3/CD28
	1.74277e-05	0.158481	0.383	0.354	0.441322	PTPN6	B	Level 1	B	CD3/CD28
	1.78568e-05	-0.299864	0.159	0.183	0.452187	KLHDC4	B	Level 1	B	CD3/CD28
	1.7878e-05	-0.247324	0.333	0.357	0.452725	LMAN1	B	Level 1	B	CD3/CD28
	1.79329e-05	0.146918	0.12	0.099	0.454115	GIMAP2	B	Level 1	B	CD3/CD28
	1.7987e-05	-0.251943	0.322	0.346	0.455485	SNHG15	B	Level 1	B	CD3/CD28
	1.80615e-05	-0.206822	0.226	0.256	0.457372	FMNL3	B	Level 1	B	CD3/CD28
	1.81079e-05	-0.535255	0.11	0.131	0.458546	CENPV	B	Level 1	B	CD3/CD28
	1.85089e-05	-0.14938	0.572	0.585	0.4687	CDKAL1	B	Level 1	B	CD3/CD28
	1.85962e-05	0.166069	0.294	0.262	0.47091	PLP2	B	Level 1	B	CD3/CD28
	1.88083e-05	-0.254931	0.195	0.223	0.476283	PWWP2A	B	Level 1	B	CD3/CD28
	1.89697e-05	0.140748	0.168	0.144	0.480369	NLRP1	B	Level 1	B	CD3/CD28
	1.90374e-05	0.122935	0.664	0.631	0.482083	DLEU2	B	Level 1	B	CD3/CD28
	1.92156e-05	-0.253022	0.294	0.316	0.486596	PRDX3	B	Level 1	B	CD3/CD28
	1.93905e-05	-0.297553	0.22	0.248	0.491026	RABL6	B	Level 1	B	CD3/CD28
	1.95923e-05	-0.311959	0.101	0.122	0.496137	DPP3	B	Level 1	B	CD3/CD28
	1.96762e-05	0.21002	0.206	0.182	0.49826	UBXN2A	B	Level 1	B	CD3/CD28
	1.97262e-05	0.0975481	0.453	0.42	0.499526	LSM10	B	Level 1	B	CD3/CD28
	1.97604e-05	-0.282517	0.2	0.226	0.500391	DNAJA3	B	Level 1	B	CD3/CD28
	1.98201e-05	-0.292179	0.174	0.2	0.501904	CCDC28B	B	Level 1	B	CD3/CD28
	1.99312e-05	-0.261685	0.157	0.183	0.504717	DENND3	B	Level 1	B	CD3/CD28
	1.99391e-05	-0.253399	0.098	0.12	0.504919	URB2	B	Level 1	B	CD3/CD28
	1.99736e-05	-0.316318	0.132	0.155	0.505791	INTS7	B	Level 1	B	CD3/CD28
	2.01341e-05	0.155077	0.317	0.288	0.509855	SELENOS	B	Level 1	B	CD3/CD28
	2.03653e-05	0.20106	0.118	0.097	0.515711	ANKRA2	B	Level 1	B	CD3/CD28
	2.06236e-05	-0.362221	0.139	0.163	0.522252	MAP4K2	B	Level 1	B	CD3/CD28
	2.0656e-05	-0.385163	0.152	0.175	0.523072	PELP1	B	Level 1	B	CD3/CD28
	2.07107e-05	-0.399204	0.116	0.138	0.524458	CPSF4	B	Level 1	B	CD3/CD28
	2.08557e-05	-0.330306	0.169	0.193	0.528129	PREX1	B	Level 1	B	CD3/CD28
	2.08891e-05	-0.33255	0.105	0.126	0.528975	MARCHF9	B	Level 1	B	CD3/CD28
	2.10739e-05	-0.306081	0.147	0.171	0.533654	SLC9B2	B	Level 1	B	CD3/CD28
	2.15254e-05	0.164259	0.26	0.233	0.545088	KIAA1143	B	Level 1	B	CD3/CD28
	2.18503e-05	-0.367475	0.144	0.168	0.553315	DRG2	B	Level 1	B	CD3/CD28
	2.1931e-05	-0.282567	0.173	0.197	0.55536	AARSD1	B	Level 1	B	CD3/CD28
	2.19747e-05	-0.152731	0.769	0.779	0.556467	CD83	B	Level 1	B	CD3/CD28
	2.21685e-05	-0.254782	0.376	0.399	0.561373	G3BP2	B	Level 1	B	CD3/CD28
	2.22523e-05	-0.207262	0.471	0.499	0.563494	PPP2R5C	B	Level 1	B	CD3/CD28
	2.23691e-05	0.0527384	0.572	0.535	0.566452	ACAP2	B	Level 1	B	CD3/CD28
	2.24508e-05	-0.334435	0.154	0.178	0.568522	ITPKB	B	Level 1	B	CD3/CD28
	2.24876e-05	0.343025	0.143	0.12	0.569453	IFIT2	B	Level 1	B	CD3/CD28
	2.25611e-05	0.109372	0.549	0.525	0.571315	SMDT1	B	Level 1	B	CD3/CD28
	2.25771e-05	-0.310664	0.238	0.261	0.57172	LRRC59	B	Level 1	B	CD3/CD28
	2.2611e-05	0.0408829	0.413	0.375	0.572578	PCMTD1	B	Level 1	B	CD3/CD28
	2.27929e-05	0.221001	0.13	0.109	0.577185	UBR5-DT	B	Level 1	B	CD3/CD28
	2.3079e-05	-0.251329	0.314	0.338	0.584431	DIAPH1	B	Level 1	B	CD3/CD28
	2.31224e-05	-0.261144	0.116	0.139	0.585529	MKRN2	B	Level 1	B	CD3/CD28
	2.32736e-05	0.314093	0.12	0.1	0.589358	CROT	B	Level 1	B	CD3/CD28
	2.33222e-05	0.221467	0.132	0.11	0.590589	AKAP7	B	Level 1	B	CD3/CD28
	2.33644e-05	-0.221205	0.374	0.395	0.591656	ABCE1	B	Level 1	B	CD3/CD28
	2.37453e-05	-0.293887	0.242	0.266	0.601302	PAK1IP1	B	Level 1	B	CD3/CD28
	2.37468e-05	-0.244503	0.382	0.406	0.601341	GARS1	B	Level 1	B	CD3/CD28
	2.37519e-05	-0.277412	0.214	0.24	0.60147	MRPS22	B	Level 1	B	CD3/CD28
	2.37997e-05	-0.295799	0.303	0.326	0.602681	MAT2A	B	Level 1	B	CD3/CD28
	2.40122e-05	-0.399509	0.092	0.113	0.608062	CRTC1	B	Level 1	B	CD3/CD28
	2.41337e-05	-0.313218	0.249	0.273	0.611138	SEC13	B	Level 1	B	CD3/CD28
	2.43591e-05	-0.340518	0.158	0.181	0.616845	FTSJ3	B	Level 1	B	CD3/CD28
	2.48193e-05	-0.404956	0.109	0.131	0.6285	TNFRSF4	B	Level 1	B	CD3/CD28
	2.48592e-05	-0.17541	0.435	0.459	0.62951	GTF3C6	B	Level 1	B	CD3/CD28
	2.48652e-05	-0.334731	0.201	0.227	0.629662	CSPP1	B	Level 1	B	CD3/CD28
	2.48992e-05	-0.264658	0.24	0.265	0.630523	MLEC	B	Level 1	B	CD3/CD28
	2.49258e-05	-0.395428	0.083	0.102	0.631196	NKRF	B	Level 1	B	CD3/CD28
	2.50051e-05	-0.285524	0.196	0.22	0.633204	HSPA14	B	Level 1	B	CD3/CD28
	2.5132e-05	-0.259723	0.305	0.326	0.636417	BRIX1	B	Level 1	B	CD3/CD28
	2.53451e-05	-0.42587	0.166	0.189	0.641814	SEC61A1	B	Level 1	B	CD3/CD28
	2.55731e-05	-0.371679	0.173	0.197	0.647588	SART1	B	Level 1	B	CD3/CD28
	2.57202e-05	0.108236	0.481	0.45	0.651313	TNFRSF14	B	Level 1	B	CD3/CD28
	2.62741e-05	-0.326255	0.256	0.279	0.665338	NOL11	B	Level 1	B	CD3/CD28
	2.63176e-05	-0.526215	0.125	0.145	0.666441	MCM4	B	Level 1	B	CD3/CD28
	2.63552e-05	0.179547	0.12	0.099	0.667392	NMRK1	B	Level 1	B	CD3/CD28
	2.63707e-05	-0.125331	0.884	0.874	0.667785	HSP90AA1	B	Level 1	B	CD3/CD28
	2.64493e-05	-0.283882	0.178	0.203	0.669775	RCC1L	B	Level 1	B	CD3/CD28
	2.68042e-05	-0.281515	0.105	0.126	0.678762	LIMK2	B	Level 1	B	CD3/CD28
	2.68896e-05	0.10376	0.37	0.337	0.680925	CEP85L	B	Level 1	B	CD3/CD28
	2.68928e-05	-0.0513953	0.994	0.996	0.681007	RPS18	B	Level 1	B	CD3/CD28
	2.69057e-05	-0.320548	0.106	0.128	0.681334	PHLPP2	B	Level 1	B	CD3/CD28
	2.69403e-05	-0.292018	0.093	0.114	0.68221	UBL4A	B	Level 1	B	CD3/CD28
	2.72055e-05	0.151408	0.279	0.251	0.688924	TRIM56	B	Level 1	B	CD3/CD28
	2.73075e-05	-0.273831	0.149	0.172	0.691508	LRP8	B	Level 1	B	CD3/CD28
	2.74321e-05	-0.279628	0.175	0.2	0.694662	HCFC1	B	Level 1	B	CD3/CD28
	2.75466e-05	-0.226345	0.398	0.417	0.697562	LSP1	B	Level 1	B	CD3/CD28
	2.75766e-05	-0.0499529	0.789	0.802	0.698322	PRDX1	B	Level 1	B	CD3/CD28
	2.78086e-05	0.202779	0.204	0.179	0.704197	CREBZF	B	Level 1	B	CD3/CD28
	2.78239e-05	0.0552307	0.486	0.452	0.704584	REEP5	B	Level 1	B	CD3/CD28
	2.7918e-05	-0.293275	0.302	0.325	0.706968	AK6	B	Level 1	B	CD3/CD28
	2.81782e-05	-0.325303	0.2	0.225	0.713556	HIF1A-AS3	B	Level 1	B	CD3/CD28
	2.82212e-05	-0.23997	0.188	0.213	0.714645	UQCRC1	B	Level 1	B	CD3/CD28
	2.85177e-05	0.17693	0.104	0.085	0.722154	AGO4	B	Level 1	B	CD3/CD28
	2.86901e-05	-0.269087	0.275	0.3	0.726519	CCDC47	B	Level 1	B	CD3/CD28
	2.87719e-05	0.200324	0.252	0.226	0.72859	NDUFV3	B	Level 1	B	CD3/CD28
	2.88439e-05	0.255343	0.265	0.24	0.730414	RHEX	B	Level 1	B	CD3/CD28
	2.89062e-05	-0.296199	0.148	0.173	0.731992	ODR4	B	Level 1	B	CD3/CD28
	2.90904e-05	-0.313011	0.197	0.222	0.736656	VKORC1L1	B	Level 1	B	CD3/CD28
	2.97553e-05	0.216599	0.283	0.255	0.753493	TMEM117	B	Level 1	B	CD3/CD28
	2.98328e-05	-0.25903	0.304	0.327	0.755456	TRMT10C	B	Level 1	B	CD3/CD28
	3.04851e-05	-0.287774	0.226	0.25	0.771975	ANKLE2	B	Level 1	B	CD3/CD28
	3.04959e-05	0.0057833	0.334	0.366	0.772248	FABP5	B	Level 1	B	CD3/CD28
	3.06673e-05	0.232165	0.161	0.138	0.776587	ARHGAP9	B	Level 1	B	CD3/CD28
	3.07874e-05	-0.193157	0.724	0.722	0.77963	CD79A	B	Level 1	B	CD3/CD28
	3.09169e-05	-0.277404	0.214	0.24	0.782909	NCOA4	B	Level 1	B	CD3/CD28
	3.09702e-05	0.113834	0.342	0.31	0.784257	HDDC2	B	Level 1	B	CD3/CD28
	3.09915e-05	0.0467706	0.448	0.413	0.784797	EVL	B	Level 1	B	CD3/CD28
	3.18204e-05	-0.430913	0.14	0.163	0.805787	SMAD7	B	Level 1	B	CD3/CD28
	3.19735e-05	-0.352491	0.112	0.134	0.809666	TUBGCP4	B	Level 1	B	CD3/CD28
	3.22155e-05	0.231619	0.173	0.15	0.815793	WAC-AS1	B	Level 1	B	CD3/CD28
	3.27652e-05	0.220106	0.115	0.095	0.829713	VAMP4	B	Level 1	B	CD3/CD28
	3.30164e-05	-0.267027	0.267	0.292	0.836075	WDR1	B	Level 1	B	CD3/CD28
	3.30232e-05	-0.293761	0.188	0.212	0.836247	EIPR1	B	Level 1	B	CD3/CD28
	3.31362e-05	-0.347395	0.161	0.184	0.839109	PFKL	B	Level 1	B	CD3/CD28
	3.3215e-05	0.0892564	0.41	0.377	0.841103	GPSM3	B	Level 1	B	CD3/CD28
	3.35365e-05	-0.335737	0.209	0.234	0.849244	PGD	B	Level 1	B	CD3/CD28
	3.39857e-05	0.100192	0.516	0.483	0.86062	SOS1	B	Level 1	B	CD3/CD28
	3.41755e-05	-0.277288	0.223	0.249	0.865426	PKN1	B	Level 1	B	CD3/CD28
	3.42442e-05	0.18848	0.169	0.147	0.867167	RPP25L	B	Level 1	B	CD3/CD28
	3.49752e-05	0.236483	0.204	0.18	0.885678	KHDC4	B	Level 1	B	CD3/CD28
	3.52232e-05	-0.266278	0.264	0.289	0.891956	DNPEP	B	Level 1	B	CD3/CD28
	3.53673e-05	0.233915	0.164	0.142	0.895607	MXI1	B	Level 1	B	CD3/CD28
	3.55201e-05	0.0820671	0.547	0.511	0.899477	SP140	B	Level 1	B	CD3/CD28
	3.59067e-05	-0.311007	0.124	0.146	0.909264	SLC25A4	B	Level 1	B	CD3/CD28
	3.62197e-05	-0.294343	0.11	0.132	0.917191	PDCD2L	B	Level 1	B	CD3/CD28
	3.65079e-05	-0.159215	0.501	0.516	0.924488	FAF1	B	Level 1	B	CD3/CD28
	3.66853e-05	-0.357457	0.084	0.103	0.928983	TSEN54	B	Level 1	B	CD3/CD28
	3.71187e-05	-0.355172	0.175	0.197	0.939957	MRPL37	B	Level 1	B	CD3/CD28
	3.72233e-05	0.176396	0.257	0.229	0.942605	STAU2	B	Level 1	B	CD3/CD28
	3.76385e-05	0.239559	0.16	0.138	0.95312	CKAP2	B	Level 1	B	CD3/CD28
	3.82626e-05	-0.486346	0.097	0.117	0.968925	PITRM1	B	Level 1	B	CD3/CD28
	3.84645e-05	-0.0933335	0.677	0.694	0.974035	ELMO1	B	Level 1	B	CD3/CD28
	3.87818e-05	-0.214067	0.327	0.352	0.982073	CTNNBL1	B	Level 1	B	CD3/CD28
	3.89478e-05	0.216014	0.116	0.096	0.986274	RHOQ-AS1	B	Level 1	B	CD3/CD28
	3.89918e-05	0.0993081	0.235	0.206	0.987389	ALOX5AP	B	Level 1	B	CD3/CD28
	3.99568e-05	-0.280835	0.132	0.155	1	PDPK1	B	Level 1	B	CD3/CD28
	4.00704e-05	-0.258052	0.178	0.203	1	ZNF622	B	Level 1	B	CD3/CD28
	4.02386e-05	0.0788162	0.698	0.663	1	PNISR	B	Level 1	B	CD3/CD28
	4.03207e-05	0.115941	0.328	0.297	1	HSH2D	B	Level 1	B	CD3/CD28
	4.08503e-05	0.200642	0.338	0.313	1	UQCC2	B	Level 1	B	CD3/CD28
	4.12357e-05	-0.458182	0.089	0.109	1	UAP1	B	Level 1	B	CD3/CD28
	4.15362e-05	0.326096	0.108	0.09	1	MCEE	B	Level 1	B	CD3/CD28
	4.16751e-05	-0.160884	0.539	0.544	1	EIF3M	B	Level 1	B	CD3/CD28
	4.22586e-05	-0.436794	0.122	0.144	1	DLAT	B	Level 1	B	CD3/CD28
	4.24144e-05	-0.255829	0.277	0.302	1	SUCLA2	B	Level 1	B	CD3/CD28
	4.26973e-05	-0.179527	0.377	0.4	1	CHD4	B	Level 1	B	CD3/CD28
	4.26999e-05	0.0649765	0.242	0.213	1	MARCHF8	B	Level 1	B	CD3/CD28
	4.4652e-05	-0.183718	0.395	0.415	1	SNRNP70	B	Level 1	B	CD3/CD28
	4.4923e-05	-0.193841	0.147	0.171	1	WARS2	B	Level 1	B	CD3/CD28
	4.50051e-05	0.0735064	0.423	0.388	1	UMAD1	B	Level 1	B	CD3/CD28
	4.54157e-05	0.0973882	0.329	0.3	1	FAM177A1	B	Level 1	B	CD3/CD28
	4.54838e-05	0.1371	0.384	0.353	1	RASGRP3	B	Level 1	B	CD3/CD28
	4.61849e-05	-0.310743	0.169	0.192	1	EMD	B	Level 1	B	CD3/CD28
	4.64843e-05	-0.222556	0.31	0.336	1	LYRM4	B	Level 1	B	CD3/CD28
	4.66258e-05	-0.684302	0.082	0.1	1	NQO1	B	Level 1	B	CD3/CD28
	4.66425e-05	-0.269902	0.292	0.317	1	MRFAP1	B	Level 1	B	CD3/CD28
	4.69387e-05	-0.169067	0.423	0.442	1	MBD2	B	Level 1	B	CD3/CD28
	4.74206e-05	-0.200432	0.232	0.258	1	TMX2	B	Level 1	B	CD3/CD28
	4.75211e-05	0.0923156	0.488	0.456	1	TRAPPC1	B	Level 1	B	CD3/CD28
	4.7928e-05	-0.324552	0.185	0.208	1	CIAPIN1	B	Level 1	B	CD3/CD28
	4.8466e-05	0.215182	0.164	0.142	1	B3GNT2	B	Level 1	B	CD3/CD28
	4.85369e-05	-0.278244	0.284	0.308	1	PMM2	B	Level 1	B	CD3/CD28
	4.85849e-05	-0.303322	0.15	0.173	1	TOR1A	B	Level 1	B	CD3/CD28
	4.89221e-05	0.10026	0.534	0.504	1	NDUFB7	B	Level 1	B	CD3/CD28
	4.8993e-05	-0.182782	0.241	0.269	1	RASSF2	B	Level 1	B	CD3/CD28
	4.90558e-05	-0.214689	0.261	0.286	1	DNAJB11	B	Level 1	B	CD3/CD28
	4.90575e-05	0.137587	0.384	0.358	1	HSBP1	B	Level 1	B	CD3/CD28
	4.97949e-05	-0.258716	0.136	0.159	1	ATG16L1	B	Level 1	B	CD3/CD28
	4.99498e-05	-0.266288	0.254	0.28	1	ELP2	B	Level 1	B	CD3/CD28
	4.99551e-05	-0.264263	0.27	0.296	1	TSSC4	B	Level 1	B	CD3/CD28
	5.07529e-05	-0.204936	0.22	0.248	1	ARHGAP45	B	Level 1	B	CD3/CD28
	5.08233e-05	0.180196	0.201	0.178	1	C2orf49	B	Level 1	B	CD3/CD28
	5.10404e-05	0.122146	0.282	0.256	1	NME3	B	Level 1	B	CD3/CD28
	5.16215e-05	0.0515957	0.772	0.737	1	EIF3K	B	Level 1	B	CD3/CD28
	5.16739e-05	-0.297694	0.241	0.266	1	SCAF4	B	Level 1	B	CD3/CD28
	5.20793e-05	0.204023	0.2	0.176	1	ANXA4	B	Level 1	B	CD3/CD28
	5.23197e-05	-0.229803	0.389	0.407	1	HNRNPA0	B	Level 1	B	CD3/CD28
	5.2516e-05	0.0707605	0.109	0.089	1	TP53INP1	B	Level 1	B	CD3/CD28
	5.28061e-05	0.0864827	0.749	0.718	1	NDUFA13	B	Level 1	B	CD3/CD28
	5.32242e-05	-0.262739	0.184	0.208	1	AP3D1	B	Level 1	B	CD3/CD28
	5.33169e-05	-0.18624	0.46	0.48	1	IARS1	B	Level 1	B	CD3/CD28
	5.33931e-05	0.161998	0.163	0.142	1	ETHE1	B	Level 1	B	CD3/CD28
	5.38686e-05	-0.133498	0.687	0.668	1	HNRNPU	B	Level 1	B	CD3/CD28
	5.39892e-05	0.152572	0.239	0.214	1	UQCC5	B	Level 1	B	CD3/CD28
	5.41953e-05	-0.353014	0.153	0.176	1	PRPF19	B	Level 1	B	CD3/CD28
	5.41954e-05	0.0305922	0.224	0.197	1	RNPC3	B	Level 1	B	CD3/CD28
	5.458e-05	-0.271003	0.323	0.343	1	PGAM1	B	Level 1	B	CD3/CD28
	5.51703e-05	0.307072	0.119	0.1	1	FBXO4	B	Level 1	B	CD3/CD28
	5.54306e-05	-0.236264	0.415	0.428	1	CANX	B	Level 1	B	CD3/CD28
	5.55652e-05	0.247342	0.106	0.088	1	ZNF28	B	Level 1	B	CD3/CD28
	5.57728e-05	-0.183812	0.397	0.424	1	CREBBP	B	Level 1	B	CD3/CD28
	5.58865e-05	-0.275571	0.185	0.208	1	WDR18	B	Level 1	B	CD3/CD28
	5.5962e-05	0.131751	0.375	0.346	1	EFR3A	B	Level 1	B	CD3/CD28
	5.60373e-05	-0.274311	0.286	0.309	1	BCCIP	B	Level 1	B	CD3/CD28
	5.6118e-05	-0.365448	0.131	0.154	1	ICAM2	B	Level 1	B	CD3/CD28
	5.70889e-05	0.0747984	0.617	0.586	1	SARAF	B	Level 1	B	CD3/CD28
	5.7456e-05	-0.34267	0.253	0.278	1	JUN	B	Level 1	B	CD3/CD28
	5.84698e-05	-0.11571	0.729	0.719	1	FNBP1	B	Level 1	B	CD3/CD28
	5.8519e-05	-0.254491	0.232	0.257	1	SELENOI	B	Level 1	B	CD3/CD28
	5.8653e-05	0.257776	0.206	0.182	1	TMEM65	B	Level 1	B	CD3/CD28
	5.99253e-05	-0.207466	0.385	0.404	1	TNFAIP3	B	Level 1	B	CD3/CD28
	6.03797e-05	-0.25506	0.315	0.338	1	YWHAG	B	Level 1	B	CD3/CD28
	6.15798e-05	-0.273161	0.235	0.259	1	SAP30BP	B	Level 1	B	CD3/CD28
	6.16994e-05	-0.291539	0.163	0.187	1	TRIM37	B	Level 1	B	CD3/CD28
	6.1848e-05	0.082934	0.446	0.416	1	RNASEH2B	B	Level 1	B	CD3/CD28
	6.25284e-05	-0.310516	0.219	0.243	1	SEH1L	B	Level 1	B	CD3/CD28
	6.27918e-05	-0.288284	0.195	0.218	1	RCOR1	B	Level 1	B	CD3/CD28
	6.43857e-05	-0.0487778	0.983	0.981	1	RPL27A	B	Level 1	B	CD3/CD28
	6.46437e-05	0.0879738	0.353	0.322	1	RASSF3	B	Level 1	B	CD3/CD28
	6.51548e-05	-0.719268	0.361	0.392	1	IGHD	B	Level 1	B	CD3/CD28
	6.59986e-05	-0.350096	0.115	0.136	1	PGAM5	B	Level 1	B	CD3/CD28
	6.62329e-05	-0.465594	0.122	0.141	1	CHEK1	B	Level 1	B	CD3/CD28
	6.62694e-05	0.100415	0.258	0.231	1	ZNF217	B	Level 1	B	CD3/CD28
	6.73414e-05	0.139863	0.291	0.264	1	CEBPZOS	B	Level 1	B	CD3/CD28
	6.78649e-05	-0.249583	0.097	0.116	1	JMJD4	B	Level 1	B	CD3/CD28
	6.84026e-05	-0.375511	0.145	0.167	1	SEC16A	B	Level 1	B	CD3/CD28
	6.84543e-05	0.133264	0.248	0.221	1	XPC	B	Level 1	B	CD3/CD28
	6.93587e-05	-0.271577	0.141	0.163	1	INTS13	B	Level 1	B	CD3/CD28
	7.00523e-05	0.182482	0.177	0.154	1	FIG4	B	Level 1	B	CD3/CD28
	7.00817e-05	-0.281815	0.161	0.184	1	NUDT16L1	B	Level 1	B	CD3/CD28
	7.01182e-05	-0.243989	0.098	0.118	1	NCAPH2	B	Level 1	B	CD3/CD28
	7.13697e-05	-0.245126	0.31	0.336	1	RBM38	B	Level 1	B	CD3/CD28
	7.18986e-05	-0.250469	0.176	0.2	1	YY1AP1	B	Level 1	B	CD3/CD28
	7.21602e-05	-0.310828	0.144	0.166	1	CD302	B	Level 1	B	CD3/CD28
	7.28502e-05	-0.108633	0.606	0.62	1	DDX21	B	Level 1	B	CD3/CD28
	7.36615e-05	0.0698215	0.384	0.353	1	MCUB	B	Level 1	B	CD3/CD28
	7.39377e-05	-0.139089	0.599	0.612	1	EIF4A2	B	Level 1	B	CD3/CD28
	7.44384e-05	-0.114674	0.182	0.208	1	GPR132	B	Level 1	B	CD3/CD28
	7.51695e-05	-0.33579	0.157	0.179	1	SFXN4	B	Level 1	B	CD3/CD28
	7.55438e-05	-0.243697	0.201	0.227	1	ATP6V0A2	B	Level 1	B	CD3/CD28
	7.59989e-05	-0.293723	0.171	0.194	1	PDHX	B	Level 1	B	CD3/CD28
	7.64763e-05	-0.260614	0.258	0.279	1	ATIC	B	Level 1	B	CD3/CD28
	7.689e-05	0.07744	0.523	0.488	1	NSRP1	B	Level 1	B	CD3/CD28
	7.70081e-05	-0.320853	0.105	0.126	1	LINC00665	B	Level 1	B	CD3/CD28
	7.7264e-05	0.0599818	0.653	0.623	1	PCBP1	B	Level 1	B	CD3/CD28
	7.73574e-05	-0.255541	0.142	0.164	1	LETM1	B	Level 1	B	CD3/CD28
	7.79487e-05	-0.2663	0.12	0.142	1	SLC38A10	B	Level 1	B	CD3/CD28
	7.79583e-05	-0.269943	0.198	0.222	1	REV1	B	Level 1	B	CD3/CD28
	7.83183e-05	-0.254584	0.261	0.285	1	DIMT1	B	Level 1	B	CD3/CD28
	7.83216e-05	0.105914	0.4	0.37	1	SPG11	B	Level 1	B	CD3/CD28
	7.88077e-05	0.3226	0.11	0.092	1	PTMS	B	Level 1	B	CD3/CD28
	7.93262e-05	0.0256941	0.88	0.864	1	COX4I1	B	Level 1	B	CD3/CD28
	7.95141e-05	0.0985376	0.47	0.442	1	DGUOK	B	Level 1	B	CD3/CD28
	7.9885e-05	-0.258635	0.099	0.119	1	PRKCD	B	Level 1	B	CD3/CD28
	7.991e-05	-0.33334	0.124	0.145	1	RARA	B	Level 1	B	CD3/CD28
	7.99691e-05	-0.182095	0.409	0.429	1	CLINT1	B	Level 1	B	CD3/CD28
	7.99764e-05	-0.158201	0.485	0.507	1	RSRC2	B	Level 1	B	CD3/CD28
	8.00122e-05	-0.334066	0.128	0.15	1	TTI1	B	Level 1	B	CD3/CD28
	8.10171e-05	0.0655727	0.475	0.443	1	JPX	B	Level 1	B	CD3/CD28
	8.1249e-05	-0.221237	0.205	0.231	1	THAP12	B	Level 1	B	CD3/CD28
	8.19157e-05	-0.173232	0.536	0.548	1	SF3B1	B	Level 1	B	CD3/CD28
	8.22054e-05	0.102616	0.227	0.201	1	ZDHHC2	B	Level 1	B	CD3/CD28
	8.40715e-05	-0.221475	0.327	0.351	1	LYST	B	Level 1	B	CD3/CD28
	8.41855e-05	-0.204507	0.36	0.386	1	CDYL	B	Level 1	B	CD3/CD28
	8.4554e-05	0.158054	0.206	0.181	1	SLC15A2	B	Level 1	B	CD3/CD28
	8.56485e-05	-0.197513	0.455	0.471	1	RAD23A	B	Level 1	B	CD3/CD28
	8.70623e-05	-0.306384	0.189	0.212	1	ATG101	B	Level 1	B	CD3/CD28
	8.83981e-05	-0.320444	0.149	0.172	1	SLC24A1	B	Level 1	B	CD3/CD28
	8.84634e-05	-0.28687	0.214	0.235	1	CENPP	B	Level 1	B	CD3/CD28
	8.86295e-05	-0.211142	0.196	0.221	1	VAV1	B	Level 1	B	CD3/CD28
	8.90662e-05	-0.335209	0.111	0.13	1	WDHD1	B	Level 1	B	CD3/CD28
	8.92574e-05	-0.220924	0.276	0.301	1	ALG5	B	Level 1	B	CD3/CD28
	8.93424e-05	0.103898	0.247	0.222	1	NUDT22	B	Level 1	B	CD3/CD28
	8.96352e-05	0.0858406	0.171	0.148	1	TOP6BL	B	Level 1	B	CD3/CD28
	9.13993e-05	0.141935	0.168	0.145	1	THAP5	B	Level 1	B	CD3/CD28
	9.16487e-05	-0.19494	0.477	0.487	1	LUC7L2	B	Level 1	B	CD3/CD28
	9.18138e-05	0.242025	0.365	0.34	1	TPM4	B	Level 1	B	CD3/CD28
	9.19639e-05	0.358074	0.217	0.195	1	HOPX	B	Level 1	B	CD3/CD28
	9.25429e-05	0.163827	0.111	0.092	1	FAM200B	B	Level 1	B	CD3/CD28
	9.32287e-05	-0.312969	0.228	0.25	1	PDHA1	B	Level 1	B	CD3/CD28
	9.35336e-05	0.0802726	0.494	0.465	1	TMEM59	B	Level 1	B	CD3/CD28
	9.42153e-05	-0.311541	0.14	0.162	1	RAVER1	B	Level 1	B	CD3/CD28
	9.44658e-05	-0.242024	0.31	0.332	1	API5	B	Level 1	B	CD3/CD28
	9.50175e-05	0.0788751	0.525	0.495	1	COX16	B	Level 1	B	CD3/CD28
	9.54847e-05	-0.257789	0.114	0.135	1	USB1	B	Level 1	B	CD3/CD28
	9.58866e-05	0.129265	0.208	0.183	1	TRAPPC2	B	Level 1	B	CD3/CD28
	9.60958e-05	-0.26869	0.186	0.21	1	GTF2A1	B	Level 1	B	CD3/CD28
	9.62937e-05	0.0577027	0.764	0.725	1	RB1	B	Level 1	B	CD3/CD28
	9.65123e-05	0.0107108	0.994	0.998	1	RPL10	B	Level 1	B	CD3/CD28
	9.74061e-05	0.148712	0.332	0.305	1	GABPB1-AS1	B	Level 1	B	CD3/CD28
	9.77791e-05	-0.253968	0.188	0.211	1	RASSF5	B	Level 1	B	CD3/CD28
	9.82605e-05	0.0713662	0.194	0.17	1	BROX	B	Level 1	B	CD3/CD28
	9.89326e-05	-0.239455	0.455	0.47	1	NMT1	B	Level 1	B	CD3/CD28
	9.93556e-05	-0.240456	0.12	0.141	1	SLAMF7	B	Level 1	B	CD3/CD28
	9.96046e-05	-0.292894	0.191	0.214	1	EPS15L1	B	Level 1	B	CD3/CD28
	9.9928e-05	-0.275807	0.085	0.104	1	SCAF1	B	Level 1	B	CD3/CD28
	0.000100339	-0.354157	0.135	0.156	1	FASTKD1	B	Level 1	B	CD3/CD28
	0.000100636	-0.206176	0.287	0.312	1	WDR7	B	Level 1	B	CD3/CD28
	0.000100736	-0.402239	0.147	0.169	1	TIPARP	B	Level 1	B	CD3/CD28
	0.000100779	-0.340978	0.095	0.114	1	LRRC47	B	Level 1	B	CD3/CD28
	0.000100909	0.148486	0.51	0.483	1	AKT3	B	Level 1	B	CD3/CD28
	0.000101357	-0.302281	0.143	0.165	1	TPCN1	B	Level 1	B	CD3/CD28
	0.00010139	-0.180395	0.392	0.414	1	PIBF1	B	Level 1	B	CD3/CD28
	0.000102039	-0.238183	0.226	0.248	1	HK1	B	Level 1	B	CD3/CD28
	0.000102513	-0.415988	0.088	0.106	1	TESC	B	Level 1	B	CD3/CD28
	0.000102704	0.260768	0.182	0.161	1	THOC3	B	Level 1	B	CD3/CD28
	0.00010272	-0.20513	0.176	0.201	1	TYW1B	B	Level 1	B	CD3/CD28
	0.000103538	-0.228245	0.131	0.152	1	SGSM3	B	Level 1	B	CD3/CD28
	0.000104537	-0.224671	0.41	0.429	1	DNAJA2	B	Level 1	B	CD3/CD28
	0.00010494	-0.238424	0.402	0.417	1	SZRD1	B	Level 1	B	CD3/CD28
	0.000105675	-0.304222	0.231	0.252	1	CSE1L	B	Level 1	B	CD3/CD28
	0.000106185	-0.273228	0.252	0.275	1	MRPS9	B	Level 1	B	CD3/CD28
	0.000106324	0.0459888	0.784	0.759	1	ATP5MC2	B	Level 1	B	CD3/CD28
	0.000107278	-0.219059	0.177	0.201	1	ATRN	B	Level 1	B	CD3/CD28
	0.000107626	0.504038	0.299	0.282	1	STAG3	B	Level 1	B	CD3/CD28
	0.00010784	0.120509	0.106	0.087	1	CTSO	B	Level 1	B	CD3/CD28
	0.000108372	-0.262425	0.171	0.193	1	PRPF4	B	Level 1	B	CD3/CD28
	0.000108714	0.0771715	0.429	0.4	1	PSIP1	B	Level 1	B	CD3/CD28
	0.00011028	0.0726584	0.197	0.171	1	ESR2	B	Level 1	B	CD3/CD28
	0.000110349	-0.201252	0.355	0.38	1	RUNX3	B	Level 1	B	CD3/CD28
	0.000110637	-0.31672	0.189	0.212	1	RPS6KB2	B	Level 1	B	CD3/CD28
	0.000110698	0.198376	0.174	0.153	1	TRIM14	B	Level 1	B	CD3/CD28
	0.0001108	-0.268994	0.094	0.113	1	NISCH	B	Level 1	B	CD3/CD28
	0.000110885	-0.210301	0.284	0.307	1	HSD17B10	B	Level 1	B	CD3/CD28
	0.000111315	-0.392196	0.085	0.102	1	SPRED2	B	Level 1	B	CD3/CD28
	0.000111449	-0.369649	0.168	0.19	1	ZNF787	B	Level 1	B	CD3/CD28
	0.00011147	-0.277273	0.137	0.158	1	CLIP2	B	Level 1	B	CD3/CD28
	0.00011235	-0.367279	0.102	0.122	1	AIRIM	B	Level 1	B	CD3/CD28
	0.000112813	-0.303426	0.093	0.112	1	NEK8	B	Level 1	B	CD3/CD28
	0.000113864	0.239634	0.163	0.142	1	SLC35B3	B	Level 1	B	CD3/CD28
	0.000114847	-0.280128	0.118	0.138	1	EXT2	B	Level 1	B	CD3/CD28
	0.000114901	0.032861	0.762	0.721	1	RNF213	B	Level 1	B	CD3/CD28
	0.000114924	-0.214223	0.184	0.208	1	UBE2O	B	Level 1	B	CD3/CD28
	0.000115386	-0.266113	0.377	0.389	1	GPHN	B	Level 1	B	CD3/CD28
	0.000115497	-0.170437	0.431	0.453	1	CCDC12	B	Level 1	B	CD3/CD28
	0.000115956	0.134973	0.301	0.276	1	TTC14	B	Level 1	B	CD3/CD28
	0.000116204	-0.283821	0.245	0.27	1	ARK2N	B	Level 1	B	CD3/CD28
	0.000116216	-0.142807	0.581	0.595	1	VTI1A	B	Level 1	B	CD3/CD28
	0.000117049	-0.345769	0.095	0.113	1	HMBS	B	Level 1	B	CD3/CD28
	0.000118108	-0.22139	0.369	0.383	1	FBL	B	Level 1	B	CD3/CD28
	0.000118671	0.131675	0.579	0.554	1	ATP5MC1	B	Level 1	B	CD3/CD28
	0.000119696	0.276342	0.127	0.108	1	ZEB1-AS1	B	Level 1	B	CD3/CD28
	0.000120182	-0.257205	0.253	0.276	1	NELFE	B	Level 1	B	CD3/CD28
	0.000120433	-0.235589	0.252	0.276	1	SLC16A7	B	Level 1	B	CD3/CD28
	0.000121228	0.069727	0.304	0.276	1	ZNF652	B	Level 1	B	CD3/CD28
	0.000121737	-0.232629	0.256	0.281	1	ATP2A2	B	Level 1	B	CD3/CD28
	0.000122396	-0.273369	0.23	0.255	1	NFKBID	B	Level 1	B	CD3/CD28
	0.000123688	-0.135858	0.643	0.65	1	ASH1L	B	Level 1	B	CD3/CD28
	0.000124417	-0.393038	0.103	0.121	1	MCM2	B	Level 1	B	CD3/CD28
	0.000124437	-0.165968	0.142	0.165	1	DEF8	B	Level 1	B	CD3/CD28
	0.000124642	-0.233177	0.145	0.168	1	SPI1	B	Level 1	B	CD3/CD28
	0.000125201	0.0654007	0.802	0.764	1	NCOA3	B	Level 1	B	CD3/CD28
	0.000126982	0.102604	0.215	0.192	1	DMAC2L	B	Level 1	B	CD3/CD28
	0.000127533	0.140772	0.331	0.306	1	SREK1IP1	B	Level 1	B	CD3/CD28
	0.000128691	0.171337	0.256	0.231	1	BCL10	B	Level 1	B	CD3/CD28
	0.000129037	-0.314268	0.144	0.166	1	RNF41	B	Level 1	B	CD3/CD28
	0.000129303	-0.452722	0.087	0.104	1	ZBTB2	B	Level 1	B	CD3/CD28
	0.000129569	-0.22655	0.084	0.102	1	PTPA	B	Level 1	B	CD3/CD28
	0.00013	-0.337597	0.129	0.149	1	GTF2I-AS1	B	Level 1	B	CD3/CD28
	0.000130378	-0.280582	0.118	0.139	1	ARFIP2	B	Level 1	B	CD3/CD28
	0.00013061	0.151854	0.951	0.943	1	ACTB	B	Level 1	B	CD3/CD28
	0.000130904	-0.365163	0.118	0.138	1	CDIN1	B	Level 1	B	CD3/CD28
	0.000131819	-0.223655	0.319	0.342	1	PMF1	B	Level 1	B	CD3/CD28
	0.000132206	0.164834	0.165	0.143	1	DUSP23	B	Level 1	B	CD3/CD28
	0.000132305	0.195863	0.24	0.217	1	OAS2	B	Level 1	B	CD3/CD28
	0.000132667	-0.260747	0.157	0.18	1	AKAP17A	B	Level 1	B	CD3/CD28
	0.000134744	0.0820376	0.113	0.094	1	SUSD3	B	Level 1	B	CD3/CD28
	0.000135201	-0.342899	0.085	0.103	1	ZNF317	B	Level 1	B	CD3/CD28
	0.000136466	-0.329757	0.161	0.182	1	GCDH	B	Level 1	B	CD3/CD28
	0.000139012	-0.225651	0.388	0.403	1	PPP1CC	B	Level 1	B	CD3/CD28
	0.000139219	-0.291771	0.147	0.169	1	C12orf43	B	Level 1	B	CD3/CD28
	0.000139566	0.0865091	0.47	0.441	1	TRA2A	B	Level 1	B	CD3/CD28
	0.000139926	-0.26712	0.164	0.186	1	CCDC97	B	Level 1	B	CD3/CD28
	0.000139963	-0.331225	0.139	0.159	1	METTL2A	B	Level 1	B	CD3/CD28
	0.000140533	0.0789579	0.71	0.668	1	CALM2	B	Level 1	B	CD3/CD28
	0.000143293	0.252749	0.141	0.121	1	HSD17B7	B	Level 1	B	CD3/CD28
	0.000144766	0.200175	0.149	0.128	1	MED7	B	Level 1	B	CD3/CD28
	0.000145555	-0.338333	0.123	0.142	1	GPS1	B	Level 1	B	CD3/CD28
	0.000145866	-0.282172	0.122	0.143	1	ZBTB21	B	Level 1	B	CD3/CD28
	0.000146028	0.155134	0.275	0.25	1	C15orf40	B	Level 1	B	CD3/CD28
	0.000146303	-0.350336	0.115	0.134	1	ALDH18A1	B	Level 1	B	CD3/CD28
	0.000146513	-0.145276	0.532	0.541	1	TPI1	B	Level 1	B	CD3/CD28
	0.00014793	-0.213687	0.236	0.258	1	POLD2	B	Level 1	B	CD3/CD28
	0.000148052	-0.0978133	0.747	0.739	1	BASP1	B	Level 1	B	CD3/CD28
	0.000148672	-0.184674	0.412	0.434	1	KDM2A	B	Level 1	B	CD3/CD28
	0.00014875	0.175191	0.142	0.123	1	SLC25A53	B	Level 1	B	CD3/CD28
	0.000149883	-0.209478	0.198	0.222	1	EGLN2	B	Level 1	B	CD3/CD28
	0.000150294	0.0778367	0.159	0.136	1	ARRDC3-AS1	B	Level 1	B	CD3/CD28
	0.000150381	0.114645	0.197	0.173	1	ARRDC3	B	Level 1	B	CD3/CD28
	0.000150503	-0.221581	0.163	0.186	1	CDK5RAP1	B	Level 1	B	CD3/CD28
	0.00015097	-0.275793	0.11	0.13	1	USP5	B	Level 1	B	CD3/CD28
	0.000151908	-0.207947	0.167	0.19	1	UBE3D	B	Level 1	B	CD3/CD28
	0.000152002	-0.145963	0.556	0.571	1	ATP2B1	B	Level 1	B	CD3/CD28
	0.000152537	-0.230058	0.316	0.339	1	YTHDF2	B	Level 1	B	CD3/CD28
	0.000152553	-0.250451	0.114	0.134	1	SLC35A4	B	Level 1	B	CD3/CD28
	0.000153203	0.0670912	0.625	0.58	1	EIF4G3	B	Level 1	B	CD3/CD28
	0.000153385	0.0986385	0.311	0.284	1	METTL23	B	Level 1	B	CD3/CD28
	0.00015394	-0.205458	0.116	0.136	1	EEF2K	B	Level 1	B	CD3/CD28
	0.000154974	-0.152577	0.534	0.537	1	CFLAR	B	Level 1	B	CD3/CD28
	0.000155318	-0.156944	0.563	0.565	1	C1QBP	B	Level 1	B	CD3/CD28
	0.000155841	0.0596201	0.752	0.722	1	SKP1	B	Level 1	B	CD3/CD28
	0.000157162	-0.401797	0.09	0.108	1	LMF2	B	Level 1	B	CD3/CD28
	0.000157738	-0.342658	0.17	0.192	1	NUP188	B	Level 1	B	CD3/CD28
	0.000159943	-0.246254	0.404	0.421	1	P2RY8	B	Level 1	B	CD3/CD28
	0.000160079	-0.171698	0.421	0.441	1	SMYD3	B	Level 1	B	CD3/CD28
	0.000161155	-0.325086	0.18	0.202	1	PPT1	B	Level 1	B	CD3/CD28
	0.000161168	-0.295092	0.14	0.162	1	RNPEPL1	B	Level 1	B	CD3/CD28
	0.000161578	0.0998135	0.246	0.218	1	POU2AF1	B	Level 1	B	CD3/CD28
	0.000162103	-0.177155	0.408	0.426	1	SMARCC1	B	Level 1	B	CD3/CD28
	0.000163011	-0.281444	0.228	0.25	1	PIP5K1A	B	Level 1	B	CD3/CD28
	0.000163385	0.0832455	0.392	0.363	1	PFDN1	B	Level 1	B	CD3/CD28
	0.000163478	0.0356851	0.513	0.478	1	RABAC1	B	Level 1	B	CD3/CD28
	0.000163588	-0.157077	0.556	0.556	1	JTB	B	Level 1	B	CD3/CD28
	0.0001636	-0.428369	0.18	0.2	1	PMEPA1	B	Level 1	B	CD3/CD28
	0.000164482	0.0816142	0.427	0.4	1	BBLN	B	Level 1	B	CD3/CD28
	0.000164496	-0.284725	0.14	0.162	1	EPN1	B	Level 1	B	CD3/CD28
	0.000164521	0.0580589	0.621	0.585	1	UBE2L6	B	Level 1	B	CD3/CD28
	0.000165385	-0.0972073	0.752	0.764	1	PTGES3	B	Level 1	B	CD3/CD28
	0.000165737	0.165349	0.15	0.13	1	NUP43	B	Level 1	B	CD3/CD28
	0.000166544	0.0815968	0.475	0.443	1	ARL6IP5	B	Level 1	B	CD3/CD28
	0.00016655	-0.287512	0.213	0.235	1	IPO9	B	Level 1	B	CD3/CD28
	0.000167426	-0.31611	0.127	0.147	1	EEF2KMT	B	Level 1	B	CD3/CD28
	0.000169603	-0.247668	0.19	0.214	1	MAFG	B	Level 1	B	CD3/CD28
	0.00016973	0.122653	0.231	0.206	1	TUBA1A	B	Level 1	B	CD3/CD28
	0.000171113	0.0545954	0.535	0.503	1	LNPEP	B	Level 1	B	CD3/CD28
	0.000171626	-0.0472575	0.987	0.989	1	RPS6	B	Level 1	B	CD3/CD28
	0.00017194	-0.221656	0.277	0.3	1	UBE2G2	B	Level 1	B	CD3/CD28
	0.000173021	0.187173	0.241	0.218	1	STAMBPL1	B	Level 1	B	CD3/CD28
	0.000173516	-0.22346	0.39	0.407	1	EIF4E	B	Level 1	B	CD3/CD28
	0.00017359	-0.233133	0.205	0.228	1	RNF121	B	Level 1	B	CD3/CD28
	0.000174936	-0.197937	0.18	0.203	1	ARHGEF2	B	Level 1	B	CD3/CD28
	0.000175309	-0.240126	0.325	0.344	1	NCBP2	B	Level 1	B	CD3/CD28
	0.000176453	-0.315221	0.159	0.179	1	NPM3	B	Level 1	B	CD3/CD28
	0.000177344	0.174479	0.216	0.193	1	ERLEC1	B	Level 1	B	CD3/CD28
	0.000177763	-0.276827	0.255	0.277	1	PPP2R1A	B	Level 1	B	CD3/CD28
	0.000177986	-0.239473	0.28	0.301	1	SNRNP200	B	Level 1	B	CD3/CD28
	0.000178584	0.157482	0.166	0.146	1	TMX4	B	Level 1	B	CD3/CD28
	0.000178831	-0.195636	0.122	0.143	1	TBCD	B	Level 1	B	CD3/CD28
	0.000179849	-0.339703	0.132	0.152	1	TMEM138	B	Level 1	B	CD3/CD28
	0.000180523	-0.287896	0.158	0.18	1	ATL3	B	Level 1	B	CD3/CD28
	0.000181874	0.154666	0.326	0.302	1	MED28	B	Level 1	B	CD3/CD28
	0.000182498	-0.270021	0.269	0.288	1	AUP1	B	Level 1	B	CD3/CD28
	0.000183014	-0.154808	0.537	0.55	1	DDHD1	B	Level 1	B	CD3/CD28
	0.000184093	0.0780164	0.173	0.15	1	C9orf72	B	Level 1	B	CD3/CD28
	0.000184139	-0.230964	0.356	0.378	1	ASAP1	B	Level 1	B	CD3/CD28
	0.00018746	-0.254928	0.13	0.151	1	MED16	B	Level 1	B	CD3/CD28
	0.000188206	-0.404132	0.106	0.124	1	ABHD12	B	Level 1	B	CD3/CD28
	0.000191314	0.11216	0.222	0.199	1	OXLD1	B	Level 1	B	CD3/CD28
	0.000192288	-0.341476	0.182	0.204	1	GNL1	B	Level 1	B	CD3/CD28
	0.000195313	0.123104	0.386	0.36	1	RPS6KA5	B	Level 1	B	CD3/CD28
	0.000195551	0.00845153	0.255	0.225	1	HBP1	B	Level 1	B	CD3/CD28
	0.000195568	-0.189314	0.394	0.418	1	CDK17	B	Level 1	B	CD3/CD28
	0.000196761	-0.36981	0.113	0.132	1	UBIAD1	B	Level 1	B	CD3/CD28
	0.000196791	0.12752	0.246	0.222	1	ADI1	B	Level 1	B	CD3/CD28
	0.000196886	0.0722729	0.512	0.476	1	DMXL1	B	Level 1	B	CD3/CD28
	0.000197221	-0.176715	0.368	0.39	1	PPP2CA	B	Level 1	B	CD3/CD28
	0.000199043	-0.203797	0.406	0.421	1	PSMC3	B	Level 1	B	CD3/CD28
	0.000202836	0.153488	0.266	0.242	1	RHOQ	B	Level 1	B	CD3/CD28
	0.00020426	0.00220558	0.307	0.275	1	SAMD4A	B	Level 1	B	CD3/CD28
	0.000204285	-0.353555	0.136	0.155	1	PPIL1	B	Level 1	B	CD3/CD28
	0.000206106	-0.262517	0.123	0.143	1	NF2	B	Level 1	B	CD3/CD28
	0.000206749	-0.399565	0.093	0.111	1	NEK6	B	Level 1	B	CD3/CD28
	0.000207359	0.0541778	0.794	0.76	1	PTPRC	B	Level 1	B	CD3/CD28
	0.000207556	0.297421	0.147	0.129	1	PCBD1	B	Level 1	B	CD3/CD28
	0.000208989	-0.217685	0.286	0.309	1	MTAP	B	Level 1	B	CD3/CD28
	0.000209598	-0.217236	0.381	0.402	1	USP12	B	Level 1	B	CD3/CD28
	0.00021006	-0.293828	0.159	0.179	1	PUS7	B	Level 1	B	CD3/CD28
	0.000210481	-0.339025	0.148	0.168	1	RCN1	B	Level 1	B	CD3/CD28
	0.000210712	-0.209748	0.275	0.3	1	AP1S3	B	Level 1	B	CD3/CD28
	0.00021156	-0.190473	0.375	0.399	1	SCAF8	B	Level 1	B	CD3/CD28
	0.00021184	-0.265143	0.152	0.172	1	ACSL1	B	Level 1	B	CD3/CD28
	0.000212813	-0.103942	0.71	0.702	1	STK4	B	Level 1	B	CD3/CD28
	0.000214209	-0.20329	0.304	0.326	1	MACROH2A1	B	Level 1	B	CD3/CD28
	0.000214484	-0.186081	0.389	0.408	1	LMAN2	B	Level 1	B	CD3/CD28
	0.000216955	0.403139	0.121	0.104	1	MYBL2	B	Level 1	B	CD3/CD28
	0.000218003	-0.186535	0.363	0.387	1	NUP98	B	Level 1	B	CD3/CD28
	0.000218434	-0.235171	0.171	0.193	1	RPRD1B	B	Level 1	B	CD3/CD28
	0.000219843	-0.305699	0.249	0.269	1	ARCN1	B	Level 1	B	CD3/CD28
	0.000221136	-0.293314	0.128	0.148	1	ABHD17B	B	Level 1	B	CD3/CD28
	0.00022237	-0.151864	0.464	0.486	1	ARIH1	B	Level 1	B	CD3/CD28
	0.000223263	-0.286341	0.156	0.176	1	LAS1L	B	Level 1	B	CD3/CD28
	0.000224322	0.0810081	0.533	0.505	1	ETS1	B	Level 1	B	CD3/CD28
	0.000224358	0.0953529	0.534	0.501	1	IQCB1	B	Level 1	B	CD3/CD28
	0.000224783	-0.21268	0.332	0.353	1	DNTTIP2	B	Level 1	B	CD3/CD28
	0.000228762	-0.341652	0.137	0.157	1	SHQ1	B	Level 1	B	CD3/CD28
	0.000230077	0.0790355	0.499	0.464	1	SAT1	B	Level 1	B	CD3/CD28
	0.000230291	0.0426996	0.482	0.454	1	FBXW11	B	Level 1	B	CD3/CD28
	0.00023163	0.0755773	0.223	0.199	1	TSPYL1	B	Level 1	B	CD3/CD28
[truncated: 121,058 more rows]

## Sheet: SuppTable6
	Dual-Contrast CBD Modulation Analysis in Effector Memory T (TEM) Cells Q2Q4
		DEGs ident.1 =No CD3/CD28 Pre-CBD , ident2=CD3/CD28 Pre-CBD					DEGs ident.1 =CD3/CD28 Post-CBD , ident2=CD3/CD28 Pre-CBD
	gene	p_val.x	avg_log2FC.x	pct.1.x	pct.2.x	p_val_adj.x	p_val.y	avg_log2FC.y	pct.1.y	pct.2.y	p_val_adj.y	abs_diff	distance	Top 300
	CSF2	1.3295e-238	8.91285	0.139	0	3.36668e-234	1.31746e-24	-0.441588	0.082	0.139	3.33621e-20	9.35444	8.92378	CSF2
	BATF3	0	8.13717	0.209	0.002	0	8.27751e-63	-1.50876	0.105	0.209	2.09611e-58	9.64593	8.27586	BATF3
	IL2RA	0	7.16309	0.405	0.013	0	1.52532e-157	-1.37478	0.2	0.405	3.86257e-153	8.53787	7.29383	IL2RA
	ZBED2	0	6.48718	0.27	0.007	0	5.49975e-100	-1.35362	0.123	0.27	1.3927e-95	7.8408	6.6269	ZBED2
	CCL3	0	6.52898	0.455	0.046	0	1.08311e-79	-1.06485	0.325	0.455	2.74275e-75	7.59383	6.61525	CCL3
	RRM2	1.34042e-197	5.95583	0.122	0.002	3.39434e-193	2.01998e-41	-1.50671	0.054	0.122	5.11519e-37	7.46254	6.14346	RRM2
	UBE2C	7.81954e-168	5.99485	0.102	0.001	1.98014e-163	2.43774e-25	-0.462471	0.052	0.102	6.1731e-21	6.45732	6.01266	UBE2C
	TNFRSF4	0	5.93709	0.213	0.009	0	1.22844e-45	-0.798284	0.119	0.213	3.11077e-41	6.73538	5.99052	TNFRSF4
	CCL4L2	1.53686e-187	5.61332	0.249	0.084	3.89179e-183	3.3567e-17	-1.3153	0.198	0.249	8.50016e-13	6.92863	5.76536	CCL4L2
	CDT1	5.05204e-198	5.52554	0.121	0.002	1.27933e-193	2.93846e-45	-1.32391	0.051	0.121	7.44106e-41	6.84944	5.68193	CDT1
	TNFRSF9	0	5.36704	0.314	0.016	0	5.72769e-135	-1.72297	0.136	0.314	1.45042e-130	7.09001	5.63682	TNFRSF9
	MIR155HG	0	5.49998	0.379	0.031	0	4.05781e-115	-1.10015	0.201	0.379	1.02756e-110	6.60013	5.60893	MIR155HG
	TNFRSF18	0	5.47733	0.271	0.013	0	3.86234e-80	-1.11777	0.137	0.271	9.78062e-76	6.5951	5.59022	TNFRSF18
	CDC45	6.02627e-197	5.4625	0.12	0.002	1.52603e-192	1.92945e-39	-1.17159	0.054	0.12	4.88596e-35	6.63408	5.58673	CDC45
	RGS16	0	5.4233	0.192	0.007	4.28852e-304	1.05403e-46	-1.20105	0.103	0.192	2.66912e-42	6.62435	5.5547	RGS16
	NCS1	2.46611e-191	5.12317	0.116	0.002	6.24492e-187	3.22886e-56	-1.93613	0.04	0.116	8.17643e-52	7.0593	5.47681	NCS1
	LTA	0	5.34357	0.338	0.028	0	1.16746e-101	-1.17996	0.177	0.338	2.95635e-97	6.52353	5.4723	LTA
	MCM10	2.76878e-196	5.22457	0.12	0.002	7.01138e-192	5.54517e-47	-1.41277	0.049	0.12	1.4042e-42	6.63735	5.41222	MCM10
	SOCS2	7.05743e-199	5.17656	0.128	0.005	1.78715e-194	3.14014e-26	-1.06949	0.072	0.128	7.95179e-22	6.24605	5.28588	SOCS2
	IFNG	0	5.1681	0.304	0.053	0	1.60299e-90	-1.04301	0.155	0.304	4.05925e-86	6.21111	5.2723	IFNG
	DTL	3.96613e-238	4.92247	0.149	0.004	1.00434e-233	8.48206e-63	-1.60454	0.058	0.149	2.14791e-58	6.52701	5.17738	DTL
	DIAPH3	1.896e-175	4.8895	0.112	0.003	4.80123e-171	1.24814e-45	-1.56842	0.044	0.112	3.16067e-41	6.45792	5.1349	DIAPH3
	IL4I1	1.90949e-183	4.92461	0.117	0.004	4.83539e-179	1.44572e-37	-1.36923	0.053	0.117	3.66099e-33	6.29384	5.11142	IL4I1
	XCL1	3.48929e-256	4.8431	0.202	0.026	8.83592e-252	6.17656e-52	-1.37044	0.106	0.202	1.56409e-47	6.21354	5.03326	XCL1
	ZWINT	1.83504e-210	4.83182	0.133	0.004	4.64688e-206	2.21359e-36	-0.970479	0.066	0.133	5.60549e-32	5.8023	4.92832	ZWINT
	CCL4	0	4.78187	0.601	0.373	0	1.25604e-38	-1.11026	0.546	0.601	3.18067e-34	5.89213	4.90907	CCL4
	PCLAF	7.08303e-244	4.78123	0.161	0.008	1.79363e-239	1.95331e-44	-1.10267	0.081	0.161	4.94638e-40	5.88389	4.90673	PCLAF
	PYCR1	6.92765e-189	4.70241	0.12	0.004	1.75429e-184	1.06938e-25	-0.949811	0.066	0.12	2.70799e-21	5.65222	4.79738	PYCR1
	TYMS	5.82059e-279	4.57923	0.195	0.016	1.47395e-274	3.22457e-62	-1.20153	0.092	0.195	8.16559e-58	5.78077	4.73424	TYMS
	TOP2A	7.79896e-164	4.55832	0.109	0.005	1.97493e-159	6.46221e-33	-1.25161	0.051	0.109	1.63643e-28	5.80993	4.72703	TOP2A
	DUSP5	4.51094e-289	4.50107	0.188	0.009	1.1423e-284	5.61082e-35	-0.901052	0.11	0.188	1.42083e-30	5.40212	4.59037	DUSP5
	EGR2	2.54191e-183	4.46545	0.119	0.005	6.43689e-179	5.32841e-26	-1.0472	0.066	0.119	1.34931e-21	5.51265	4.5866	EGR2
	NDFIP2	0	4.44079	0.284	0.018	0	1.77203e-54	-0.737674	0.167	0.284	4.4873e-50	5.17846	4.50164	NDFIP2
	CLSPN	3.25919e-266	4.30683	0.174	0.009	8.25325e-262	1.88494e-52	-1.06565	0.083	0.174	4.77323e-48	5.37248	4.43671	CLSPN
	CDC6	1.09492e-162	4.0906	0.105	0.003	2.77267e-158	4.77613e-45	-1.60305	0.04	0.105	1.20946e-40	5.69364	4.39349	CDC6
	CSF1	3.42753e-145	4.26174	0.1	0.005	8.67953e-141	7.49676e-25	-0.971428	0.051	0.1	1.8984e-20	5.23316	4.37105	CSF1
	CENPW	7.46991e-226	4.22589	0.145	0.006	1.89161e-221	1.82535e-38	-0.924623	0.073	0.145	4.62233e-34	5.15051	4.32586	CENPW
	MELK	2.94467e-164	4.04846	0.108	0.004	7.4568e-160	3.80303e-39	-1.42054	0.046	0.108	9.63041e-35	5.469	4.29045	MELK
	GZMB	0	4.09099	0.555	0.213	0	2.60174e-142	-1.26597	0.356	0.555	6.58837e-138	5.35696	4.28239	GZMB
	NME1	0	4.09081	0.38	0.052	0	2.43635e-108	-1.08935	0.21	0.38	6.16958e-104	5.18016	4.23336	NME1
	ATP8B4	1.1533e-254	3.94937	0.183	0.015	2.9205e-250	4.66975e-70	-1.50842	0.077	0.183	1.18252e-65	5.45778	4.22763	ATP8B4
	VDR	2.93803e-170	3.96044	0.115	0.006	7.43997e-166	3.32056e-32	-1.10287	0.056	0.115	8.40864e-28	5.06331	4.11113	VDR
	E2F1	3.43637e-180	3.87367	0.12	0.005	8.70192e-176	6.00792e-47	-1.33591	0.048	0.12	1.52139e-42	5.20958	4.09756	E2F1
	XCL2	1.77635e-181	3.83695	0.23	0.069	4.49824e-177	2.21692e-50	-1.41428	0.132	0.23	5.61389e-46	5.25123	4.0893	XCL2
	FABP5	0	3.91149	0.354	0.061	0	6.85206e-63	-0.997376	0.23	0.354	1.73515e-58	4.90887	4.03665	FABP5
	LMNA	1.75542e-251	3.79344	0.19	0.02	4.44524e-247	3.91127e-50	-1.32563	0.098	0.19	9.90452e-46	5.11907	4.01839	LMNA
	METTL1	7.0944e-163	3.85887	0.111	0.006	1.79652e-158	7.16747e-29	-1.02349	0.056	0.111	1.81502e-24	4.88236	3.9923	METTL1
	SOCS3	4.58852e-149	3.83914	0.114	0.011	1.16195e-144	7.13558e-22	-0.493655	0.065	0.114	1.80694e-17	4.33279	3.87075	SOCS3
	TK1	2.16317e-162	3.5834	0.114	0.007	5.47779e-158	1.91891e-36	-1.08865	0.052	0.114	4.85926e-32	4.67205	3.74512	TK1
	RBBP8	1.03644e-214	3.3859	0.151	0.01	2.62458e-210	5.82073e-50	-1.26394	0.068	0.151	1.47398e-45	4.64985	3.61412	RBBP8
	CENPU	1.18788e-213	3.41439	0.152	0.011	3.00806e-209	1.1333e-37	-1.00245	0.079	0.152	2.86984e-33	4.41685	3.55851	CENPU
	CCL3L3	1.59433e-112	3.33633	0.188	0.068	4.03733e-108	2.77295e-18	-1.17823	0.133	0.188	7.02193e-14	4.51457	3.53827	CCL3L3
	PHLDA1	7.99728e-196	3.46295	0.156	0.018	2.02515e-191	7.79532e-27	-0.719682	0.093	0.156	1.97401e-22	4.18263	3.53694	PHLDA1
	SOCS1	0	3.5028	0.352	0.052	0	1.53071e-09	-0.0839041	0.289	0.352	3.8762e-05	3.58671	3.50381	SOCS1
	SOCAR	3.56618e-165	3.42326	0.128	0.013	9.03064e-161	2.48709e-25	-0.744098	0.072	0.128	6.29807e-21	4.16736	3.5032	SOCAR
	MTHFD1L	0	3.36294	0.26	0.032	0	4.00331e-60	-0.951391	0.144	0.26	1.01376e-55	4.31433	3.49493	MTHFD1L
	ZBTB32	8.27224e-188	3.24586	0.14	0.012	2.09478e-183	8.75274e-40	-1.04819	0.068	0.14	2.21646e-35	4.29404	3.41091	ZBTB32
	CISH	0	3.38805	0.361	0.045	0	2.29838e-26	-0.306975	0.264	0.361	5.8202e-22	3.69502	3.40192	CISH
	ORC6	3.67628e-195	3.18677	0.143	0.011	9.30944e-191	3.16982e-40	-1.0943	0.07	0.143	8.02693e-36	4.28107	3.36942	ORC6
	TNF	2.81078e-294	3.1908	0.234	0.03	7.11773e-290	1.35357e-50	-1.02981	0.132	0.234	3.42764e-46	4.2206	3.35286	TNF
	IER3	8.97462e-275	3.3029	0.234	0.037	2.27264e-270	2.76049e-35	-0.561986	0.147	0.234	6.9904e-31	3.86489	3.35037	IER3
	CKS2	0	3.22065	0.269	0.036	0	6.28011e-57	-0.906441	0.154	0.269	1.59031e-52	4.12709	3.34578	CKS2
	NPM3	6.44382e-224	3.19907	0.171	0.017	1.63177e-219	3.01015e-37	-0.905216	0.094	0.171	7.62261e-33	4.10429	3.32468	NPM3
	CHEK1	9.93979e-248	3.0638	0.19	0.02	2.51705e-243	4.32676e-65	-1.24758	0.086	0.19	1.09567e-60	4.31138	3.30807	CHEK1
	NAMPT	0	3.10391	0.38	0.09	0	3.56346e-96	-1.07658	0.218	0.38	9.02376e-92	4.18049	3.28531	NAMPT
	IFIT3	3.46382e-109	3.14649	0.107	0.019	8.77144e-105	3.4318e-20	0.775977	0.158	0.107	8.69036e-16	2.37051	3.24076
	WARS1	0	3.1812	0.296	0.042	0	5.33273e-48	-0.617884	0.182	0.296	1.35041e-43	3.79909	3.24065	WARS1
	DSCC1	1.27927e-141	2.9962	0.1	0.006	3.2395e-137	2.76896e-36	-1.17588	0.042	0.1	7.01183e-32	4.17208	3.21868	DSCC1
	RAD51AP1	1.35765e-157	3.04188	0.113	0.008	3.43797e-153	2.35977e-32	-0.972683	0.055	0.113	5.97566e-28	4.01457	3.19361	RAD51AP1
	TEX14	1.01081e-170	2.40822	0.181	0.038	2.55967e-166	7.34053e-87	-2.08143	0.066	0.181	1.85884e-82	4.48965	3.18306	TEX14
	POLR1G	1.62231e-136	3.02701	0.104	0.009	4.10818e-132	1.01995e-29	-0.942474	0.05	0.104	2.58282e-25	3.96948	3.17034	POLR1G
	PSAT1	4.7464e-223	3.0913	0.194	0.029	1.20193e-218	4.91764e-15	-0.610208	0.141	0.194	1.24529e-10	3.70151	3.15095	PSAT1
	CD109	9.7609e-142	2.99825	0.107	0.009	2.47175e-137	6.80866e-25	-0.882428	0.057	0.107	1.72416e-20	3.88067	3.12541	CD109
	MCM2	6.08372e-172	2.76995	0.135	0.014	1.54058e-167	1.03465e-46	-1.38395	0.059	0.135	2.62006e-42	4.15389	3.09643	MCM2
	ADAM19	1.29371e-194	2.91289	0.18	0.031	3.27605e-190	5.14555e-37	-1.0044	0.102	0.18	1.30301e-32	3.91729	3.08119	ADAM19
	SLC1A5	0	2.90902	0.315	0.054	0	1.49948e-53	-0.767553	0.194	0.315	3.79714e-49	3.67657	3.00858	SLC1A5
	PHGDH	1.73343e-115	2.7798	0.109	0.018	4.38956e-111	5.35827e-26	-1.04506	0.057	0.109	1.35687e-21	3.82486	2.96975	PHGDH
	ICAM1	1.41408e-134	2.78768	0.11	0.012	3.58088e-130	5.69166e-26	-0.964851	0.058	0.11	1.4413e-21	3.75253	2.94993	ICAM1
	GINS2	1.11759e-207	2.76796	0.17	0.021	2.83008e-203	1.14177e-48	-1.01391	0.083	0.17	2.8913e-44	3.78187	2.94781	GINS2
	SLC43A3	6.07938e-177	2.81674	0.144	0.017	1.53948e-172	2.03455e-29	-0.747338	0.08	0.144	5.15208e-25	3.56408	2.9142	SLC43A3
	HAPLN3	7.4973e-149	2.84794	0.15	0.029	1.89854e-144	1.41222e-17	-0.58577	0.1	0.15	3.57615e-13	3.43371	2.90756	HAPLN3
	CD83	2.15995e-207	2.81595	0.193	0.033	5.46965e-203	6.12091e-28	-0.61561	0.122	0.193	1.55e-23	3.43156	2.88246	CD83
	MCM4	6.60587e-213	2.63459	0.177	0.022	1.6728e-208	3.83604e-51	-1.15805	0.087	0.177	9.71401e-47	3.79264	2.87787	MCM4
	STRIP2	7.618e-144	2.71023	0.111	0.011	1.92911e-139	1.18263e-27	-0.906732	0.057	0.111	2.99477e-23	3.61697	2.85789	STRIP2
	TUBA1B	0	2.68162	0.526	0.261	0	7.25358e-80	-0.749406	0.393	0.526	1.83683e-75	3.43102	2.78436	TUBA1B
	ASF1B	3.83114e-124	2.47125	0.101	0.011	9.70159e-120	1.17088e-32	-1.16941	0.046	0.101	2.96503e-28	3.64066	2.73397	ASF1B
	IL12RB2	3.31304e-174	2.49532	0.19	0.043	8.3896e-170	1.80348e-51	-1.09536	0.096	0.19	4.56696e-47	3.59068	2.72515	IL12RB2
	HELLS	1.16945e-197	2.46761	0.203	0.043	2.9614e-193	3.50434e-63	-1.15502	0.097	0.203	8.87403e-59	3.62263	2.72455	HELLS
	MTHFD2	0	2.59082	0.386	0.097	0	1.56804e-71	-0.838051	0.242	0.386	3.97074e-67	3.42887	2.72299	MTHFD2
	TESC	1.2727e-161	2.63071	0.135	0.016	3.22286e-157	4.35445e-30	-0.688	0.072	0.135	1.10268e-25	3.31871	2.71919	TESC
	BCL2	0	2.63938	0.707	0.279	0	6.44686e-91	-0.583463	0.554	0.707	1.63254e-86	3.22285	2.70311	BCL2
	PMAIP1	0	2.61647	0.29	0.055	0	8.92259e-35	-0.58255	0.194	0.29	2.25947e-30	3.19902	2.68054	PMAIP1
	CDK6	0	2.4829	0.5	0.205	0	6.1408e-118	-0.98635	0.322	0.5	1.55504e-113	3.46925	2.67165	CDK6
	UBE2T	1.98194e-192	2.57962	0.172	0.026	5.01885e-188	2.31054e-32	-0.68063	0.098	0.172	5.85098e-28	3.26025	2.6679	UBE2T
	TMEM273	9.73468e-162	2.50596	0.163	0.031	2.46511e-157	2.33184e-36	-0.906772	0.088	0.163	5.90491e-32	3.41274	2.66497	TMEM273
	IRF4	0	2.51026	0.323	0.08	8.71515e-308	3.00708e-60	-0.841895	0.198	0.323	7.61483e-56	3.35216	2.64768	IRF4
	NUDT8	1.55169e-130	2.55324	0.107	0.012	3.92934e-126	3.01092e-21	-0.663563	0.06	0.107	7.62454e-17	3.2168	2.63806	NUDT8
	HSP90AB1	0	2.49649	0.795	0.569	0	4.66451e-150	-0.820916	0.714	0.795	1.18119e-145	3.3174	2.62799	HSP90AB1
	MAP3K20	1.01279e-171	2.39714	0.165	0.029	2.56468e-167	1.29744e-44	-1.06378	0.083	0.165	3.2855e-40	3.46093	2.62258	MAP3K20
	RELB	0	2.57138	0.427	0.105	0	2.65136e-32	-0.463926	0.318	0.427	6.71404e-28	3.0353	2.61289	RELB
	NFIL3	2.67439e-226	2.40048	0.21	0.035	6.77236e-222	2.91867e-49	-0.997107	0.114	0.21	7.39094e-45	3.39759	2.59933	NFIL3
	TXN	0	2.54194	0.698	0.403	0	5.08867e-80	-0.522886	0.595	0.698	1.2886e-75	3.06482	2.59516	TXN
	NME2	0	2.47816	0.68	0.371	0	9.70652e-119	-0.7633	0.549	0.68	2.45798e-114	3.24146	2.59305	NME2
	NUSAP1	1.15397e-124	2.42409	0.127	0.024	2.92219e-120	1.32175e-29	-0.887667	0.067	0.127	3.34706e-25	3.31176	2.58151	NUSAP1
	TRAF4	5.57451e-142	2.25907	0.13	0.02	1.41163e-137	2.87218e-41	-1.22712	0.06	0.13	7.27322e-37	3.48618	2.57084	TRAF4
	SLC27A2	5.47659e-127	2.3819	0.114	0.016	1.38684e-122	4.16623e-33	-0.953953	0.054	0.114	1.05501e-28	3.33585	2.56583	SLC27A2
	NFKB2	7.30108e-265	2.49751	0.27	0.059	1.84885e-260	6.79932e-28	-0.470548	0.185	0.27	1.72179e-23	2.96805	2.54145	NFKB2
	DCTPP1	3.22445e-272	2.3731	0.294	0.074	8.16527e-268	1.33082e-57	-0.856994	0.176	0.294	3.37004e-53	3.23009	2.5231	DCTPP1
	DDIT4	1.77319e-165	2.0803	0.196	0.048	4.49025e-161	1.04758e-65	-1.42073	0.091	0.196	2.6528e-61	3.50103	2.51915	DDIT4
	ATAD3A	7.65125e-153	2.2441	0.134	0.018	1.93753e-148	3.79933e-43	-1.11906	0.061	0.134	9.62104e-39	3.36316	2.50764	ATAD3A
	MRTO4	2.57642e-262	2.29898	0.29	0.075	6.52427e-258	6.33457e-75	-0.995851	0.157	0.29	1.6041e-70	3.29483	2.5054	MRTO4
	HNRNPAB	0	2.30845	0.452	0.206	0	1.86063e-88	-0.96862	0.309	0.452	4.71168e-84	3.27707	2.50343	HNRNPAB
	SHMT2	4.13045e-214	2.41314	0.216	0.044	1.04595e-209	2.99732e-32	-0.647472	0.135	0.216	7.59011e-28	3.06062	2.4985	SHMT2
	NOP16	4.94292e-191	2.30774	0.191	0.036	1.2517e-186	1.07291e-47	-0.935409	0.099	0.191	2.71693e-43	3.24315	2.49011	NOP16
	FEN1	5.06582e-175	2.34753	0.157	0.023	1.28282e-170	7.67701e-40	-0.82897	0.081	0.157	1.94405e-35	3.1765	2.48959	FEN1
	HSPD1	0	2.3429	0.493	0.262	0	8.16852e-67	-0.825285	0.372	0.493	2.06851e-62	3.16818	2.484	HSPD1
	UCK2	1.49424e-186	2.25329	0.161	0.022	3.78387e-182	6.05978e-47	-1.04343	0.077	0.161	1.53452e-42	3.29672	2.48315	UCK2
	TPM4	1.01347e-269	2.30064	0.322	0.096	2.56642e-265	1.37447e-68	-0.905095	0.188	0.322	3.48058e-64	3.20573	2.47227	TPM4
	PRDM1	0	2.36632	0.34	0.085	0	8.67199e-50	-0.690672	0.22	0.34	2.19601e-45	3.057	2.46506	PRDM1
	PKM	0	2.26412	0.511	0.241	0	2.31526e-120	-0.938873	0.342	0.511	5.86294e-116	3.203	2.45107	PKM
	EZH2	4.68451e-206	2.19984	0.238	0.06	1.18626e-201	2.7364e-58	-1.06844	0.13	0.238	6.92938e-54	3.26828	2.44558	EZH2
	SNHG15	2.3867e-242	2.1836	0.312	0.096	6.04385e-238	3.07244e-68	-1.08564	0.183	0.312	7.78034e-64	3.26924	2.43859	SNHG15
	CD69	3.06915e-273	2.26636	0.463	0.219	7.772e-269	4.95713e-58	-0.888554	0.329	0.463	1.25529e-53	3.15492	2.43432	CD69
	VARS1	1.92041e-125	2.14128	0.122	0.021	4.86306e-121	6.66877e-30	-1.15467	0.064	0.122	1.68873e-25	3.29596	2.43277	VARS1
	COPRS	1.64432e-230	2.37527	0.226	0.044	4.16392e-226	7.2607e-23	-0.473241	0.156	0.226	1.83863e-18	2.84852	2.42196	COPRS
	LAG3	4.80361e-257	2.37542	0.327	0.104	1.21642e-252	2.49276e-23	-0.430538	0.243	0.327	6.31243e-19	2.80596	2.41412	LAG3
	PCNA	4.27166e-208	2.26686	0.273	0.088	1.08171e-203	1.65581e-42	-0.80111	0.177	0.273	4.19302e-38	3.06797	2.40425	PCNA
	KPNA2	2.56828e-215	2.30152	0.203	0.035	6.50365e-211	1.31234e-32	-0.681622	0.124	0.203	3.32323e-28	2.98314	2.40033	KPNA2
	AHCY	1.92099e-153	2.24188	0.14	0.021	4.86452e-149	6.27343e-30	-0.823813	0.077	0.14	1.58862e-25	3.06569	2.38845	AHCY
	CTPS1	7.03632e-207	2.19678	0.202	0.037	1.78181e-202	4.32067e-49	-0.888953	0.107	0.202	1.09412e-44	3.08574	2.36983	CTPS1
	RGS1	2.31715e-105	2.20951	0.149	0.045	5.86772e-101	1.19013e-23	-0.789119	0.092	0.149	3.01376e-19	2.99863	2.3462	RGS1
	CCND2	0	2.26708	0.583	0.252	0	3.43878e-67	-0.592399	0.442	0.583	8.70803e-63	2.85948	2.3432	CCND2
	TIMM8A	3.63739e-157	2.2487	0.141	0.021	9.21097e-153	5.13136e-27	-0.656942	0.081	0.141	1.29941e-22	2.90564	2.34269	TIMM8A
	MTFP1	1.8959e-219	2.16433	0.232	0.05	4.801e-215	1.88189e-50	-0.870161	0.13	0.232	4.76551e-46	3.03449	2.3327	MTFP1
	ZNF593	6.65315e-234	2.22448	0.246	0.054	1.68478e-229	5.58924e-39	-0.639596	0.152	0.246	1.41536e-34	2.86408	2.31461	ZNF593
	TMEM97	1.49111e-123	1.99174	0.11	0.015	3.77593e-119	2.91477e-35	-1.14549	0.05	0.11	7.38107e-31	3.13723	2.29765	TMEM97
	PSME2	0	2.28763	0.585	0.252	0	6.39833e-24	-0.205069	0.487	0.585	1.62025e-19	2.4927	2.29681	PSME2
	BATF	0	2.20412	0.465	0.173	0	1.59362e-60	-0.639309	0.327	0.465	4.03553e-56	2.84343	2.29497	BATF
	CTLA4	3.13372e-102	1.96628	0.161	0.053	7.93553e-98	3.41044e-36	-1.17692	0.089	0.161	8.63625e-32	3.1432	2.29159	CTLA4
	HAVCR2	3.18602e-98	2.13911	0.148	0.047	8.06797e-94	8.63071e-22	-0.734729	0.093	0.148	2.18555e-17	2.87384	2.26178	HAVCR2
	EPHA4	0	-2.20134	0.111	0.494	0	6.49885e-18	0.502616	0.161	0.111	1.6457e-13	2.70395	2.25799	EPHA4
	TYMP	1.82261e-257	2.24048	0.307	0.085	4.61541e-253	1.57881e-18	-0.250324	0.229	0.307	3.99802e-14	2.4908	2.25442	TYMP
	CENPM	1.01701e-154	2.17094	0.168	0.036	2.57538e-150	5.07936e-26	-0.54947	0.102	0.168	1.28625e-21	2.72041	2.2394	CENPM
	PRMT1	8.1802e-307	2.11459	0.414	0.167	2.07147e-302	2.17057e-63	-0.725073	0.28	0.414	5.49653e-59	2.83966	2.23545	PRMT1
	RRS1	1.92728e-168	2.0907	0.19	0.043	4.88046e-164	1.45999e-34	-0.736497	0.111	0.19	3.69713e-30	2.82719	2.21663	RRS1
	WDHD1	2.92144e-160	1.99576	0.151	0.024	7.39795e-156	2.42135e-39	-0.950633	0.077	0.151	6.13158e-35	2.9464	2.2106	WDHD1
	STX11	5.00871e-171	2.04329	0.206	0.052	1.26836e-166	6.15633e-38	-0.825942	0.122	0.206	1.55897e-33	2.86923	2.20391	STX11
	RANBP1	0	2.08159	0.469	0.231	0	3.08259e-71	-0.712921	0.336	0.469	7.80603e-67	2.79451	2.20029	RANBP1
	CDKN3	6.36031e-114	2.06625	0.104	0.015	1.61062e-109	5.38125e-25	-0.749454	0.054	0.104	1.36269e-20	2.8157	2.19797	CDKN3
	CKS1B	1.38213e-179	2.09283	0.218	0.058	3.49997e-175	2.65215e-32	-0.664398	0.137	0.218	6.71605e-28	2.75723	2.19576	CKS1B
	LIME1	0	-2.11386	0.089	0.384	0	1.85679e-08	0.549987	0.117	0.089	0.000470195	2.66384	2.18423	LIME1
	SNX9	2.26152e-222	2.13884	0.34	0.131	5.72684e-218	1.00365e-29	-0.438372	0.246	0.34	2.54156e-25	2.57722	2.18331	SNX9
	ENO1	0	2.07495	0.645	0.429	0	3.5225e-91	-0.670953	0.535	0.645	8.92002e-87	2.7459	2.18073	ENO1
	NXPH4	4.68851e-118	-1.558	0.054	0.17	1.18727e-113	1.73495e-63	1.52006	0.136	0.054	4.39341e-59	3.07806	2.17668	NXPH4
	PARPBP	5.45256e-107	1.75395	0.106	0.018	1.38075e-102	1.17653e-34	-1.2865	0.048	0.106	2.97932e-30	3.04046	2.17519	PARPBP
	MRPL12	3.67939e-217	1.99159	0.271	0.076	9.31732e-213	2.61433e-57	-0.866831	0.156	0.271	6.62027e-53	2.85842	2.17205	MRPL12
	LINC01943	4.06046e-302	2.14843	0.411	0.153	1.02823e-297	1.00083e-31	-0.272958	0.303	0.411	2.53441e-27	2.42139	2.1657	LINC01943
	PHPT1	0	2.09161	0.439	0.146	0	3.68456e-54	-0.541121	0.303	0.439	9.33042e-50	2.63273	2.16047	PHPT1
	TUBG1	7.50321e-126	1.98515	0.119	0.019	1.90004e-121	3.73357e-28	-0.801742	0.062	0.119	9.45452e-24	2.78689	2.14094	TUBG1
	HOPX	1.95869e-180	1.94473	0.47	0.312	4.95998e-176	8.13839e-83	-0.893478	0.324	0.47	2.06088e-78	2.83821	2.14016	HOPX
	FGFBP2	0	-1.58913	0.233	0.522	0	8.15002e-122	1.42921	0.401	0.233	2.06383e-117	3.01834	2.13728	FGFBP2
	MCM6	2.49679e-179	1.95066	0.228	0.063	6.32262e-175	1.41876e-46	-0.869474	0.131	0.228	3.59272e-42	2.82013	2.13566	MCM6
	EBNA1BP2	2.08572e-206	1.99668	0.265	0.077	5.28167e-202	1.64856e-49	-0.750058	0.157	0.265	4.17464e-45	2.74674	2.13292	EBNA1BP2
	SETBP1	2.09499e-236	1.99623	0.31	0.094	5.30514e-232	2.73745e-45	-0.746337	0.201	0.31	6.93204e-41	2.74257	2.13118	SETBP1
	FURIN	2.37449e-131	1.77165	0.175	0.048	6.01293e-127	5.52318e-54	-1.18259	0.083	0.175	1.39863e-49	2.95425	2.13009	FURIN
	PPA1	2.90278e-280	2.00969	0.417	0.184	7.35071e-276	1.83558e-58	-0.702563	0.289	0.417	4.64824e-54	2.71226	2.12896	PPA1
	HSPH1	1.1257e-238	2.04149	0.299	0.088	2.85062e-234	7.94545e-32	-0.592744	0.208	0.299	2.01203e-27	2.63423	2.1258	HSPH1
	ACOT7	5.29386e-159	1.82474	0.161	0.029	1.34056e-154	2.38445e-48	-1.07624	0.077	0.161	6.03815e-44	2.90098	2.11848	ACOT7
	CIP2A	2.93565e-112	1.88954	0.106	0.017	7.43395e-108	5.80994e-29	-0.945918	0.052	0.106	1.47125e-24	2.83546	2.11308	CIP2A
	TUBB	1.56788e-297	1.98197	0.495	0.276	3.97033e-293	1.72642e-72	-0.7236	0.363	0.495	4.37183e-68	2.70557	2.10993	TUBB
	TFRC	3.3813e-164	1.64489	0.276	0.103	8.56248e-160	6.27842e-95	-1.29488	0.131	0.276	1.58988e-90	2.93977	2.09342	TFRC
	HSPE1	0	2.01758	0.612	0.395	0	3.50329e-51	-0.544736	0.525	0.612	8.87138e-47	2.56232	2.08983	HSPE1
	PLAGL2	8.40582e-134	1.81894	0.149	0.032	2.1286e-129	6.00335e-39	-1.02322	0.076	0.149	1.52023e-34	2.84216	2.08699	PLAGL2
	FCRL6	2.97928e-252	-1.78267	0.063	0.264	7.54442e-248	1.69834e-45	1.07178	0.133	0.063	4.3007e-41	2.85445	2.08005	FCRL6
	C17orf49	0	2.05667	0.493	0.188	0	2.49709e-15	-0.264983	0.412	0.493	6.32338e-11	2.32165	2.07367	C17orf49
	TOMM40	5.6746e-204	1.86544	0.282	0.089	1.43698e-199	8.60559e-62	-0.895474	0.16	0.282	2.17919e-57	2.76092	2.06924	TOMM40
	PAICS	9.86051e-188	1.85216	0.271	0.091	2.49698e-183	7.9379e-58	-0.922352	0.156	0.271	2.01011e-53	2.77451	2.06911	PAICS
	BOP1	4.08638e-140	1.88336	0.142	0.026	1.0348e-135	2.70997e-37	-0.835211	0.071	0.142	6.86247e-33	2.71857	2.06024	BOP1
	SLC39A8	2.24437e-169	1.92215	0.223	0.062	5.68341e-165	9.43911e-51	-0.731699	0.121	0.223	2.39027e-46	2.65385	2.05671	SLC39A8
	PUS7	2.87115e-126	1.81914	0.14	0.029	7.27061e-122	3.23178e-31	-0.959329	0.076	0.14	8.18385e-27	2.77847	2.05659	PUS7
	GMNN	2.57017e-171	1.91504	0.186	0.039	6.50845e-167	7.45873e-38	-0.726972	0.104	0.186	1.88877e-33	2.64201	2.04838	GMNN
	SNX10	1.30267e-236	1.97259	0.314	0.097	3.29876e-232	4.53901e-37	-0.543994	0.21	0.314	1.14941e-32	2.51658	2.04622	SNX10
	FNDC3B	9.64741e-258	1.92152	0.386	0.144	2.44301e-253	1.84196e-53	-0.685966	0.257	0.386	4.66439e-49	2.60749	2.04029	FNDC3B
	SYTL3	1.11927e-181	1.62799	0.351	0.155	2.83434e-177	1.55565e-114	-1.22979	0.178	0.351	3.93938e-110	2.85778	2.04028	SYTL3
	ARHGAP31	1.22114e-109	1.87865	0.12	0.025	3.0923e-105	1.89048e-25	-0.790969	0.066	0.12	4.78726e-21	2.66962	2.03837	ARHGAP31
	BCL2L1	4.09645e-216	1.92447	0.31	0.105	1.03734e-211	2.74574e-46	-0.64721	0.198	0.31	6.95304e-42	2.57168	2.03039	BCL2L1
	MIR222HG	1.77138e-115	1.90714	0.119	0.022	4.48567e-111	3.58802e-20	-0.687225	0.07	0.119	9.08595e-16	2.59436	2.02718	MIR222HG
	TPI1	0	1.8889	0.53	0.32	0	1.92244e-80	-0.72054	0.395	0.53	4.86819e-76	2.60944	2.02166	TPI1
	GPATCH4	2.71259e-209	1.81015	0.286	0.09	6.86909e-205	2.38584e-69	-0.895872	0.157	0.286	6.04167e-65	2.70603	2.01971	GPATCH4
	TNIP3	1.09345e-72	1.82105	0.167	0.073	2.76893e-68	1.35686e-22	-0.860528	0.108	0.167	3.43597e-18	2.68157	2.01413	TNIP3
	POLD2	2.16912e-175	1.87953	0.214	0.054	5.49287e-171	1.76248e-40	-0.719254	0.124	0.214	4.46312e-36	2.59878	2.01245	POLD2
	RAB11FIP1	1.57218e-169	1.73894	0.322	0.14	3.98124e-165	4.45747e-73	-0.992681	0.185	0.322	1.12876e-68	2.73162	2.00233	RAB11FIP1
	TIMM10	1.02364e-211	1.86231	0.302	0.1	2.59217e-207	2.77029e-42	-0.697857	0.197	0.302	7.0152e-38	2.56017	1.98877	TIMM10
	TXNDC5	1.26965e-114	1.73531	0.126	0.026	3.21512e-110	1.35136e-32	-0.963454	0.064	0.126	3.42204e-28	2.69877	1.98483	TXNDC5
	RCAN2	3.47896e-53	1.95772	0.101	0.038	8.80978e-49	6.4543e-10	-0.304035	0.069	0.101	1.63442e-05	2.26176	1.98119	RCAN2
	DNA2	2.82173e-99	1.61829	0.109	0.022	7.14546e-95	4.08345e-37	-1.1425	0.048	0.109	1.03405e-32	2.76079	1.98095	DNA2
	NCAPG2	1.42662e-105	1.72963	0.121	0.026	3.61264e-101	3.06428e-29	-0.958985	0.063	0.121	7.75968e-25	2.68861	1.97769	NCAPG2
	PIM3	1.46103e-200	1.87386	0.323	0.122	3.69976e-196	3.47859e-41	-0.613198	0.213	0.323	8.80883e-37	2.48705	1.97164	PIM3
	TNFSF14	2.67876e-168	1.86605	0.231	0.069	6.78342e-164	7.41158e-32	-0.627528	0.148	0.231	1.87684e-27	2.49357	1.96873	TNFSF14
	MCM7	8.30926e-161	1.75461	0.235	0.076	2.10415e-156	1.42227e-50	-0.871691	0.133	0.235	3.6016e-46	2.6263	1.95921	MCM7
	C19orf48P	1.1811e-142	1.77406	0.191	0.054	2.99089e-138	1.40538e-38	-0.829744	0.109	0.191	3.55884e-34	2.6038	1.95851	C19orf48P
	NFKBIA	0	1.89949	0.558	0.281	0	1.21972e-34	-0.406742	0.449	0.558	3.08871e-30	2.30623	1.94255	NFKBIA
	PAK1IP1	2.08848e-168	1.78351	0.221	0.061	5.28865e-164	8.00416e-38	-0.769208	0.134	0.221	2.02689e-33	2.55272	1.94231	PAK1IP1
	DDX21	0	1.84947	0.52	0.278	0	7.99566e-56	-0.592751	0.393	0.52	2.02474e-51	2.44223	1.94214	DDX21
	LTB	6.79346e-275	1.85049	0.637	0.421	1.72031e-270	3.95232e-59	-0.588474	0.505	0.637	1.00085e-54	2.43896	1.94181	LTB
	PTMS	3.05397e-234	1.91444	0.373	0.147	7.73357e-230	3.28627e-15	-0.313455	0.304	0.373	8.32181e-11	2.2279	1.93993	PTMS
	CCT6A	1.16856e-281	1.83009	0.454	0.225	2.95915e-277	2.84756e-49	-0.637107	0.346	0.454	7.21087e-45	2.4672	1.93782	CCT6A
	PRDX1	0	1.80227	0.631	0.431	0	1.91112e-83	-0.674529	0.501	0.631	4.83954e-79	2.4768	1.92436	PRDX1
	C1QBP	0	1.80465	0.523	0.301	2.35494e-307	1.49083e-70	-0.665578	0.393	0.523	3.77524e-66	2.47023	1.92348	C1QBP
	IL18R1	4.8474e-93	1.62239	0.136	0.04	1.22751e-88	9.8421e-32	-1.0325	0.072	0.136	2.49231e-27	2.6549	1.92308	IL18R1
	KIF5C-AS1	2.66321e-125	-1.89834	0.22	0.358	6.74405e-121	4.5708e-27	-0.291969	0.141	0.22	1.15746e-22	1.60637	1.92066
	RCN1	4.02278e-122	1.76357	0.141	0.032	1.01869e-117	7.36758e-29	-0.755974	0.079	0.141	1.86569e-24	2.51955	1.91877	RCN1
	DESI1	3.2094e-202	1.87485	0.273	0.083	8.12717e-198	3.38615e-26	-0.405481	0.188	0.273	8.57475e-22	2.28033	1.91819	DESI1
	TRMT61A	6.79705e-86	1.67465	0.1	0.022	1.72122e-81	1.36873e-22	-0.929533	0.053	0.1	3.46604e-18	2.60418	1.91533	TRMT61A
	MAD2L1	1.56218e-132	1.76843	0.178	0.05	3.95591e-128	3.28979e-35	-0.71385	0.101	0.178	8.33073e-31	2.48228	1.90707	MAD2L1
	DUSP4	2.00023e-192	1.65897	0.313	0.115	5.06517e-188	4.2265e-72	-0.929742	0.176	0.313	1.07028e-67	2.58871	1.90174	DUSP4
	LINC00299	3.49171e-108	1.82805	0.145	0.04	8.84207e-104	5.11648e-20	-0.511789	0.092	0.145	1.29565e-15	2.33984	1.89834	LINC00299
	ATF5	1.08771e-89	1.74191	0.102	0.022	2.75441e-85	3.85973e-20	-0.750563	0.058	0.102	9.77399e-16	2.49247	1.89673	ATF5
	TSR1	1.20777e-136	1.59419	0.19	0.054	3.05844e-132	1.1727e-48	-1.02368	0.098	0.19	2.96962e-44	2.61787	1.89456	TSR1
	SLC7A1	6.43736e-193	1.69754	0.295	0.101	1.63013e-188	3.1718e-58	-0.831428	0.173	0.295	8.03195e-54	2.52897	1.89022	SLC7A1
	PPIF	1.58728e-162	1.75765	0.206	0.054	4.01948e-158	2.81694e-38	-0.682984	0.12	0.206	7.13333e-34	2.44064	1.88569	PPIF
	WDR4	3.20134e-114	1.65647	0.142	0.035	8.10677e-110	2.96561e-33	-0.892256	0.075	0.142	7.50982e-29	2.54873	1.88149	WDR4
	RAN	0	1.78282	0.645	0.484	0	8.67982e-64	-0.594052	0.561	0.645	2.19799e-59	2.37688	1.87919	RAN
	MAGOHB	2.10831e-196	1.78621	0.297	0.103	5.33887e-192	4.3111e-36	-0.581414	0.2	0.297	1.0917e-31	2.36763	1.87845	MAGOHB
	MMD	7.06245e-85	1.77249	0.106	0.026	1.78842e-80	4.24331e-12	-0.608014	0.071	0.106	1.07453e-07	2.3805	1.87387	MMD
	DIXDC1	1.18551e-95	1.8404	0.109	0.024	3.00208e-91	4.35637e-13	-0.336654	0.071	0.109	1.10316e-08	2.17705	1.87094	DIXDC1
	CCDC34	1.49642e-112	1.82421	0.117	0.022	3.78938e-108	7.82432e-21	-0.405251	0.068	0.117	1.98135e-16	2.22946	1.86868	CCDC34
	GRAMD1B	8.71489e-112	1.53185	0.225	0.092	2.20687e-107	1.04711e-53	-1.06655	0.123	0.225	2.6516e-49	2.59839	1.86657	GRAMD1B
	IFRD2	5.10255e-152	1.71963	0.203	0.056	1.29212e-147	1.45284e-36	-0.713728	0.119	0.203	3.67902e-32	2.43336	1.86186	IFRD2
	PZP	2.16215e-154	-1.36208	0.119	0.29	5.47522e-150	4.87916e-81	1.26254	0.238	0.119	1.23555e-76	2.62462	1.85722	PZP
	A2M	2.85434e-205	-1.52494	0.134	0.339	7.22803e-201	4.99297e-63	1.05908	0.241	0.134	1.26437e-58	2.58402	1.85664	A2M
	PRDX4	1.34551e-174	1.7686	0.234	0.067	3.40724e-170	6.4872e-33	-0.54665	0.149	0.234	1.64275e-28	2.31525	1.85115	PRDX4
	UQCC2	3.55484e-213	1.747	0.309	0.104	9.00191e-209	1.07885e-41	-0.603285	0.202	0.309	2.73196e-37	2.35029	1.84823	UQCC2
	NCR3	6.72438e-105	1.77297	0.161	0.051	1.70281e-100	1.64182e-23	-0.520684	0.1	0.161	4.15758e-19	2.29366	1.84785	NCR3
	NOP14	9.15876e-161	1.5573	0.276	0.104	2.31927e-156	4.32862e-66	-0.991204	0.154	0.276	1.09614e-61	2.5485	1.84599	NOP14
	PPRC1	4.69673e-108	1.48307	0.139	0.035	1.18935e-103	7.46452e-35	-1.07008	0.073	0.139	1.89024e-30	2.55315	1.82881	PPRC1
	CREM	2.91183e-197	1.58432	0.392	0.182	7.37364e-193	8.25113e-71	-0.901326	0.251	0.392	2.08943e-66	2.48565	1.82276	CREM
	LMNB2	1.54741e-98	1.59488	0.12	0.028	3.91852e-94	9.9735e-29	-0.882367	0.063	0.12	2.52559e-24	2.47725	1.82269	LMNB2
	C1orf56	2.43441e-272	-1.53689	0.17	0.413	6.16466e-268	4.34138e-37	0.962538	0.249	0.17	1.09937e-32	2.49943	1.81342	C1orf56
	FASN	8.76902e-93	1.60767	0.101	0.02	2.22058e-88	2.50522e-24	-0.836811	0.052	0.101	6.34397e-20	2.44448	1.81242	FASN
	SLC25A19	6.66633e-100	1.48739	0.128	0.032	1.68812e-95	1.01327e-34	-1.03555	0.064	0.128	2.5659e-30	2.52295	1.81238	SLC25A19
	ATP5MC1	2.29731e-284	1.75248	0.471	0.232	5.81749e-280	3.44076e-36	-0.458533	0.365	0.471	8.71303e-32	2.21101	1.81147	ATP5MC1
	CD226	9.33007e-110	1.36142	0.318	0.173	2.36265e-105	3.5974e-95	-1.17695	0.166	0.318	9.10969e-91	2.53837	1.79963	CD226
	CENPS	1.8088e-106	1.72836	0.107	0.019	4.58043e-102	8.19031e-19	-0.464145	0.063	0.107	2.07403e-14	2.1925	1.78959	CENPS
	IER5	2.83169e-149	1.66742	0.26	0.097	7.1707e-145	1.39473e-32	-0.634782	0.173	0.26	3.53188e-28	2.30221	1.78417	IER5
	LINC01215	5.80921e-80	1.67638	0.117	0.034	1.47107e-75	1.43545e-13	-0.610211	0.078	0.117	3.63498e-09	2.28659	1.78399	LINC01215
	CDK4	3.45283e-173	1.72027	0.251	0.081	8.74361e-169	3.52617e-27	-0.471048	0.17	0.251	8.92931e-23	2.19132	1.7836	CDK4
	HDGFL3	5.62396e-104	1.58253	0.174	0.06	1.42416e-99	3.9205e-36	-0.817003	0.097	0.174	9.92787e-32	2.39953	1.78098	HDGFL3
	NHP2	1.47676e-229	1.69407	0.405	0.19	3.73959e-225	3.34234e-42	-0.538813	0.289	0.405	8.46381e-38	2.23288	1.77769	NHP2
	STMN1	1.16131e-98	1.71414	0.3	0.174	2.94078e-94	5.57889e-14	-0.436222	0.248	0.3	1.41274e-09	2.15036	1.76877	STMN1
	MPP7	4.11544e-271	-1.7027	0.116	0.348	1.04215e-266	3.33177e-10	0.475916	0.15	0.116	8.43704e-06	2.17862	1.76796	MPP7
	PHB1	1.95035e-237	1.64288	0.432	0.216	4.93887e-233	1.10519e-54	-0.649458	0.309	0.432	2.79868e-50	2.29233	1.76659	PHB1
	SUSD3	1.21813e-221	-1.59608	0.09	0.285	3.08467e-217	2.59592e-20	0.750724	0.138	0.09	6.57364e-16	2.3468	1.76382	SUSD3
	SLX9	1.6487e-181	1.68759	0.256	0.078	4.175e-177	3.44588e-32	-0.511403	0.168	0.256	8.72599e-28	2.199	1.76338	SLX9
	SRM	2.14736e-174	1.49408	0.454	0.28	5.43777e-170	7.20378e-87	-0.925768	0.302	0.454	1.82421e-82	2.41984	1.75764	SRM
	CCT5	7.28883e-228	1.63362	0.425	0.214	1.84575e-223	6.2893e-53	-0.64773	0.305	0.425	1.59264e-48	2.28135	1.75735	CCT5
	CHAF1A	7.0236e-119	1.6208	0.127	0.025	1.77859e-114	1.86966e-27	-0.677289	0.069	0.127	4.73455e-23	2.29809	1.75662	CHAF1A
	MCM3	5.33885e-144	1.59726	0.251	0.095	1.35196e-139	1.36724e-39	-0.714911	0.157	0.251	3.46226e-35	2.31217	1.74995	MCM3
	TAF4B	1.91653e-112	1.65653	0.158	0.045	4.85324e-108	5.40719e-24	-0.560082	0.097	0.158	1.36926e-19	2.21661	1.74865	TAF4B
	IL4R	2.56162e-146	1.68585	0.243	0.086	6.48679e-142	8.39709e-31	-0.456516	0.158	0.243	2.12639e-26	2.14237	1.74657	IL4R
	EIF4A1	0	1.59949	0.649	0.489	0	3.77868e-109	-0.698342	0.503	0.649	9.56875e-105	2.29783	1.74529	EIF4A1
	EIF5A	0	1.66784	0.582	0.378	0	6.13748e-57	-0.513664	0.471	0.582	1.55419e-52	2.1815	1.74515	EIF5A
	CD52	0	-1.51571	0.589	0.93	0	1.86245e-185	0.864804	0.768	0.589	4.71629e-181	2.38051	1.74506	CD52
	ZNF267	5.20183e-205	1.69926	0.378	0.164	1.31726e-200	5.3324e-21	-0.352849	0.293	0.378	1.35032e-16	2.05211	1.73551	ZNF267
	TIMM13	2.07498e-181	1.63108	0.305	0.117	5.25446e-177	1.63262e-40	-0.580967	0.202	0.305	4.1343e-36	2.21205	1.73146	TIMM13
	CYCS	7.01899e-254	1.67496	0.483	0.274	1.77742e-249	1.22197e-30	-0.43657	0.394	0.483	3.09439e-26	2.11153	1.73092	CYCS
	SQLE	1.71873e-122	1.6124	0.162	0.043	4.35233e-118	2.77463e-26	-0.626547	0.098	0.162	7.0262e-22	2.23894	1.72985	SQLE
	CHAC2	1.12747e-115	1.6413	0.136	0.031	2.85509e-111	2.03188e-21	-0.540725	0.082	0.136	5.14534e-17	2.18202	1.72808	CHAC2
	MYBBP1A	6.58879e-76	1.36404	0.111	0.032	1.66848e-71	8.01931e-32	-1.05667	0.053	0.111	2.03073e-27	2.42071	1.72544	MYBBP1A
	FUOM	4.75726e-145	1.63799	0.204	0.059	1.20468e-140	1.1136e-22	-0.541946	0.137	0.204	2.81997e-18	2.17993	1.72531	FUOM
	BRIP1	7.96058e-109	1.45243	0.124	0.027	2.01586e-104	1.5814e-34	-0.928926	0.061	0.124	4.00458e-30	2.38135	1.72408	BRIP1
	KLF2	0	-1.61666	0.117	0.409	0	2.29208e-23	0.594808	0.177	0.117	5.80423e-19	2.21147	1.72261	KLF2
	MYL6B	3.15417e-118	1.59312	0.146	0.035	7.98731e-114	3.33813e-30	-0.654147	0.08	0.146	8.45316e-26	2.24727	1.72219	MYL6B
	URB1	3.11762e-76	1.38575	0.125	0.04	7.89474e-72	1.14258e-31	-1.02099	0.064	0.125	2.89335e-27	2.40674	1.72126	URB1
	PCK2	2.63338e-90	1.67244	0.118	0.031	6.66852e-86	5.80277e-08	-0.40261	0.088	0.118	0.00146944	2.07505	1.72022	PCK2
	SNRPE	1.35404e-255	1.63123	0.503	0.306	3.42883e-251	1.75972e-46	-0.542092	0.396	0.503	4.45613e-42	2.17332	1.71895	SNRPE
	LRP8	8.17104e-105	1.45493	0.161	0.05	2.06915e-100	4.12158e-36	-0.914179	0.088	0.161	1.04371e-31	2.36911	1.7183	LRP8
	FCMR	6.60697e-213	-1.54547	0.11	0.308	1.67308e-208	2.85001e-25	0.747779	0.169	0.11	7.21709e-21	2.29325	1.71688	FCMR
	PSMB5	5.65726e-179	1.65966	0.31	0.123	1.43259e-174	2.48319e-24	-0.417097	0.227	0.31	6.28819e-20	2.07676	1.71127	PSMB5
	SYNE3	1.12726e-100	1.61395	0.153	0.047	2.85456e-96	1.35127e-25	-0.56848	0.091	0.153	3.42182e-21	2.18243	1.71114	SYNE3
	CENPH	3.02478e-134	1.63281	0.178	0.048	7.65965e-130	1.41573e-31	-0.501471	0.104	0.178	3.58505e-27	2.13429	1.70809	CENPH
	PTTG1	6.66633e-136	1.67334	0.18	0.049	1.68811e-131	2.17272e-19	-0.338029	0.12	0.18	5.50198e-15	2.01136	1.70714	PTTG1
	GAS7	1.88838e-58	-1.15684	0.087	0.17	4.78194e-54	1.13594e-36	1.25359	0.153	0.087	2.87655e-32	2.41043	1.7058	GAS7
	SMC2	7.27076e-137	1.58941	0.213	0.07	1.84117e-132	1.32717e-25	-0.616386	0.143	0.213	3.36079e-21	2.2058	1.70474	SMC2
	MAPKAPK3	7.09137e-156	1.65674	0.22	0.065	1.79575e-151	5.53161e-24	-0.39288	0.147	0.22	1.40077e-19	2.04962	1.70269	MAPKAPK3
	IQCG	1.12263e-49	1.38415	0.22	0.13	2.84283e-45	8.57619e-35	-0.989192	0.136	0.22	2.17175e-30	2.37334	1.70129	IQCG
	BYSL	1.23568e-84	1.47013	0.113	0.029	3.12912e-80	8.45949e-27	-0.842874	0.059	0.113	2.1422e-22	2.31301	1.69462	BYSL
	NOLC1	9.04482e-143	1.47879	0.256	0.097	2.29042e-138	3.90209e-47	-0.816924	0.154	0.256	9.88126e-43	2.29572	1.68944	NOLC1
	TARS1	5.21064e-224	1.61671	0.407	0.176	1.31949e-219	1.97542e-29	-0.486972	0.306	0.407	5.00235e-25	2.10369	1.68846	TARS1
	SCFD2	3.8924e-186	1.47126	0.334	0.134	9.85671e-182	4.08614e-72	-0.823545	0.193	0.334	1.03473e-67	2.29481	1.68607	SCFD2
	FBXO5	5.9437e-80	1.5193	0.103	0.026	1.50512e-75	2.13593e-27	-0.730287	0.051	0.103	5.40881e-23	2.24958	1.6857	FBXO5
	SNRNP25	1.48752e-141	1.4668	0.212	0.065	3.76685e-137	2.94161e-46	-0.827208	0.117	0.212	7.44904e-42	2.29401	1.68398	SNRNP25
	NOC3L	3.34094e-150	1.52976	0.256	0.092	8.46027e-146	3.46715e-43	-0.702453	0.155	0.256	8.77986e-39	2.23221	1.68333	NOC3L
	SNRPD1	3.77526e-250	1.59393	0.505	0.314	9.5601e-246	8.37964e-45	-0.51859	0.402	0.505	2.12198e-40	2.11252	1.67617	SNRPD1
	HIPK2	4.26436e-88	1.31926	0.303	0.17	1.07986e-83	5.37529e-63	-1.0336	0.179	0.303	1.36118e-58	2.35286	1.67594	HIPK2
	DTYMK	4.21897e-144	1.52632	0.258	0.099	1.06837e-139	4.06986e-41	-0.691483	0.161	0.258	1.03061e-36	2.2178	1.67565	DTYMK
	ZNRD2	6.18109e-177	1.62194	0.275	0.093	1.56524e-172	5.12448e-24	-0.41372	0.194	0.275	1.29767e-19	2.03566	1.67387	ZNRD2
	UNG	2.1418e-96	1.45307	0.125	0.032	5.42368e-92	1.35458e-33	-0.827005	0.062	0.125	3.43021e-29	2.28008	1.67193	UNG
	NXT1	1.35737e-158	1.60877	0.249	0.082	3.43726e-154	3.32989e-25	-0.454765	0.17	0.249	8.43227e-21	2.06353	1.67181	NXT1
	TEX30	9.20451e-134	1.55178	0.192	0.056	2.33086e-129	6.59281e-31	-0.617479	0.116	0.192	1.6695e-26	2.16926	1.67012	TEX30
	RRP9	3.20623e-120	1.58115	0.157	0.041	8.11914e-116	2.90406e-27	-0.527886	0.092	0.157	7.35394e-23	2.10903	1.66694	RRP9
	IMPDH2	3.16973e-145	1.56973	0.239	0.084	8.0267e-141	2.50616e-27	-0.557839	0.161	0.239	6.34636e-23	2.12757	1.66591	IMPDH2
	EEIG1	0	-1.54431	0.168	0.458	0	2.00207e-24	0.59607	0.235	0.168	5.06985e-20	2.14038	1.65535	EEIG1
	POLA1	1.28974e-133	1.4385	0.209	0.067	3.26601e-129	9.08309e-42	-0.815667	0.119	0.209	2.30011e-37	2.25417	1.65366	POLA1
	STIP1	7.11587e-192	1.53936	0.344	0.142	1.80195e-187	7.7987e-42	-0.600309	0.235	0.344	1.97486e-37	2.13967	1.65227	STIP1
	SLC7A5	4.85732e-183	1.60156	0.284	0.096	1.23002e-178	2.35094e-21	-0.395201	0.206	0.284	5.95328e-17	1.99676	1.6496	SLC7A5
	ABLIM1	0	-1.56708	0.189	0.474	0	1.47785e-10	0.507747	0.228	0.189	3.74235e-06	2.07483	1.64729	ABLIM1
	RPF2	7.89514e-145	1.50333	0.237	0.081	1.99929e-140	4.6464e-36	-0.666044	0.148	0.237	1.17661e-31	2.16937	1.64427	RPF2
	SHISAL2A	9.22892e-127	-1.48996	0.095	0.231	2.33704e-122	1.57794e-08	0.692962	0.123	0.095	0.000399583	2.18292	1.64322	SHISAL2A
	ARID5A	7.02098e-134	1.47466	0.31	0.145	1.77792e-129	1.15477e-46	-0.719006	0.199	0.31	2.92421e-42	2.19366	1.6406	ARID5A
	FANCA	1.4281e-96	1.27891	0.145	0.043	3.61637e-92	2.44719e-41	-1.02367	0.07	0.145	6.19703e-37	2.30258	1.63814	FANCA
	MIF	0	1.56314	0.801	0.679	0	2.4023e-70	-0.463448	0.755	0.801	6.08335e-66	2.02659	1.63039	MIF
	POLR3K	2.31655e-150	1.51892	0.275	0.107	5.86619e-146	1.21446e-33	-0.562281	0.182	0.275	3.07538e-29	2.0812	1.61965	POLR3K
	YRDC	1.21211e-125	1.44574	0.205	0.068	3.06943e-121	8.20822e-39	-0.724003	0.118	0.205	2.07857e-34	2.16974	1.61689	YRDC
	PSMC3IP	2.14896e-89	1.44707	0.101	0.021	5.44181e-85	2.63414e-22	-0.719159	0.054	0.101	6.67043e-18	2.16622	1.61592	PSMC3IP
	POLR2H	1.10186e-161	1.50352	0.3	0.122	2.79023e-157	4.14365e-40	-0.585995	0.196	0.3	1.0493e-35	2.08952	1.61368	POLR2H
	ARRDC3	0	-1.38724	0.235	0.608	0	1.09172e-66	0.822251	0.359	0.235	2.76457e-62	2.2095	1.61262	ARRDC3
	TFDP1	8.17563e-151	1.52736	0.216	0.064	2.07031e-146	1.47136e-30	-0.510261	0.136	0.216	3.72593e-26	2.03762	1.61034	TFDP1
	AHR	7.85686e-115	1.41363	0.245	0.104	1.98959e-110	4.80003e-40	-0.770254	0.152	0.245	1.21551e-35	2.18388	1.60986	AHR
	JAK3	2.53617e-160	1.56632	0.321	0.136	6.42234e-156	4.71562e-23	-0.368844	0.235	0.321	1.19414e-18	1.93516	1.60916	JAK3
	GGCT	1.09453e-157	1.51459	0.252	0.085	2.77167e-153	1.26354e-35	-0.532348	0.159	0.252	3.19967e-31	2.04694	1.60542	GGCT
	IPO5	4.31526e-116	1.39201	0.228	0.089	1.09275e-111	4.96176e-47	-0.793925	0.129	0.228	1.25647e-42	2.18593	1.6025	IPO5
	RFLNB	5.9059e-123	1.48281	0.249	0.102	1.49555e-118	1.30439e-29	-0.596327	0.167	0.249	3.3031e-25	2.07913	1.59822	RFLNB
	MYO1G	5.75289e-128	1.34198	0.25	0.098	1.4568e-123	3.97913e-54	-0.852944	0.141	0.25	1.00764e-49	2.19493	1.5901	MYO1G
	GARS1	3.99007e-169	1.46503	0.372	0.177	1.0104e-164	3.36778e-43	-0.61544	0.254	0.372	8.52824e-39	2.08047	1.58905	GARS1
	FAM241A	4.49664e-126	1.49473	0.177	0.05	1.13868e-121	2.83656e-20	-0.537951	0.118	0.177	7.18301e-16	2.03268	1.58858	FAM241A
	UBE2S	2.47178e-135	1.48381	0.336	0.174	6.2593e-131	5.74333e-32	-0.562196	0.244	0.336	1.45438e-27	2.04601	1.58675	UBE2S
	RIOK1	1.28831e-131	1.39125	0.235	0.085	3.2624e-127	7.29581e-45	-0.76059	0.136	0.235	1.84752e-40	2.15184	1.58559	RIOK1
	RRP1	5.26146e-124	1.47036	0.186	0.057	1.33236e-119	3.81382e-32	-0.591691	0.11	0.186	9.65773e-28	2.06206	1.58495	RRP1
	NR2C2AP	1.80668e-103	1.46175	0.15	0.044	4.57505e-99	3.79753e-23	-0.612553	0.092	0.15	9.61649e-19	2.0743	1.58491	NR2C2AP
	GAPDH	0	1.46977	0.815	0.754	0	1.56091e-90	-0.591758	0.76	0.815	3.95269e-86	2.06153	1.58443	GAPDH
	ARPC5L	1.10651e-280	1.54526	0.521	0.278	2.80201e-276	1.06687e-23	-0.343056	0.433	0.521	2.70164e-19	1.88832	1.58288	ARPC5L
	IVNS1ABP	6.33463e-119	1.4131	0.343	0.183	1.60412e-114	1.38642e-51	-0.712659	0.222	0.343	3.51084e-47	2.12576	1.58263	IVNS1ABP
	PRMT5	3.37224e-86	1.36081	0.101	0.023	8.53953e-82	8.07109e-23	-0.806861	0.054	0.101	2.04384e-18	2.16767	1.58203	PRMT5
	C16orf54	2.639e-162	-1.45586	0.074	0.228	6.68274e-158	1.57542e-12	0.614099	0.108	0.074	3.98943e-08	2.06995	1.58007	C16orf54
	HSP90AA1	0	1.55386	0.817	0.745	0	1.86587e-20	-0.284494	0.812	0.817	4.72494e-16	1.83835	1.57969	HSP90AA1
	PPAN	4.39017e-106	1.43138	0.208	0.081	1.11172e-101	1.8782e-28	-0.644916	0.133	0.208	4.75617e-24	2.0763	1.56996	PPAN
	ALYREF	1.75929e-149	1.48239	0.266	0.1	4.45504e-145	5.96135e-29	-0.507251	0.182	0.266	1.50959e-24	1.98964	1.56677	ALYREF
	PARVB	1.1405e-81	1.41441	0.105	0.026	2.88809e-77	3.7326e-18	-0.663608	0.062	0.105	9.45206e-14	2.07802	1.56235	PARVB
	ISG15	1.17383e-74	1.45054	0.364	0.242	2.97249e-70	2.37633e-14	0.57718	0.406	0.364	6.01759e-10	0.873364	1.56116
	POLR1F	2.86778e-134	1.4144	0.236	0.085	7.26207e-130	3.59984e-36	-0.653076	0.147	0.236	9.11587e-32	2.06748	1.5579	POLR1F
	IMP4	3.99128e-138	1.41318	0.27	0.108	1.01071e-133	1.37123e-39	-0.647774	0.171	0.27	3.47236e-35	2.06095	1.55457	IMP4
	LINC00486	1.32651e-69	-1.2965	0.1	0.193	3.35912e-65	2.26939e-15	0.855243	0.141	0.1	5.74678e-11	2.15175	1.55318	LINC00486
	DNAJA1	0	1.51975	0.583	0.351	0	2.24989e-21	-0.305629	0.51	0.583	5.69739e-17	1.82538	1.55018	DNAJA1
	CENPN	2.52717e-96	1.5003	0.101	0.019	6.39955e-92	1.90431e-17	-0.380768	0.06	0.101	4.82229e-13	1.88107	1.54786	CENPN
	BZW2	3.90867e-123	1.36405	0.251	0.103	9.89792e-119	5.60246e-45	-0.725979	0.15	0.251	1.41871e-40	2.09003	1.54521	BZW2
	DKC1	1.50052e-128	1.31823	0.31	0.149	3.79976e-124	1.08351e-58	-0.799224	0.187	0.31	2.74377e-54	2.11745	1.54158	DKC1
	SLC16A1	3.49633e-102	1.30361	0.137	0.036	8.85375e-98	6.9699e-30	-0.820804	0.075	0.137	1.76499e-25	2.12442	1.5405	SLC16A1
	CENPX	1.76663e-133	1.39902	0.315	0.153	4.47364e-129	4.50206e-41	-0.643939	0.212	0.315	1.14006e-36	2.04296	1.5401	CENPX
	ATAD3B	1.20685e-87	1.32507	0.128	0.037	3.0561e-83	1.7604e-30	-0.783346	0.067	0.128	4.45786e-26	2.10842	1.5393	ATAD3B
	MRPL37	8.4857e-119	1.41794	0.184	0.058	2.14883e-114	7.29966e-31	-0.594893	0.11	0.184	1.84849e-26	2.01283	1.53767	MRPL37
	ITGA5	3.20358e-117	-1.27861	0.084	0.214	8.11243e-113	3.62121e-26	0.842168	0.139	0.084	9.17e-22	2.12077	1.53104	ITGA5
	SMARCD3	1.30833e-48	-0.965894	0.053	0.119	3.31308e-44	4.09607e-46	1.18666	0.12	0.053	1.03725e-41	2.15256	1.53007	SMARCD3
	COMTD1	9.54467e-111	1.51635	0.158	0.045	2.417e-106	2.17156e-10	-0.174073	0.117	0.158	5.49903e-06	1.69043	1.52631	COMTD1
	PARK7	0	1.44447	0.695	0.547	0	2.11494e-65	-0.49268	0.623	0.695	5.35565e-61	1.93715	1.52618	PARK7
	CD70	6.54749e-72	1.46042	0.137	0.051	1.65802e-67	9.51513e-14	-0.435125	0.093	0.137	2.40952e-09	1.89555	1.52387	CD70
	SERBP1	2.28107e-293	1.36506	0.646	0.521	5.77636e-289	3.59032e-93	-0.67079	0.533	0.646	9.09176e-89	2.03585	1.52097	SERBP1
	MXI1	4.38025e-120	-1.38672	0.103	0.238	1.10921e-115	1.76698e-08	0.621006	0.132	0.103	0.000447453	2.00772	1.51942	MXI1
	SNRPB	4.17866e-279	1.43069	0.576	0.406	1.05816e-274	3.28672e-51	-0.501082	0.481	0.576	8.32296e-47	1.93177	1.5159	SNRPB
	LY9	8.52054e-265	-1.38985	0.096	0.329	2.15766e-260	4.16604e-29	0.601336	0.16	0.096	1.05497e-24	1.99119	1.51436	LY9
	NOP56	7.24973e-132	1.31265	0.348	0.187	1.83585e-127	4.8175e-59	-0.743579	0.222	0.348	1.21994e-54	2.05623	1.50863	NOP56
	TIPIN	4.57476e-131	1.41186	0.19	0.056	1.15847e-126	1.24478e-28	-0.524122	0.118	0.19	3.15217e-24	1.93599	1.50601	TIPIN
	CCT2	1.49838e-162	1.40769	0.387	0.208	3.79434e-158	4.8271e-36	-0.533487	0.286	0.387	1.22237e-31	1.94118	1.50539	CCT2
	CISD3	9.91222e-142	1.45037	0.258	0.096	2.51007e-137	2.7982e-22	-0.394015	0.182	0.258	7.08588e-18	1.84438	1.50293	CISD3
	ZNRF1	3.46562e-112	1.46129	0.221	0.086	8.77598e-108	4.87746e-22	-0.350315	0.149	0.221	1.23512e-17	1.8116	1.50269	ZNRF1
	BHLHE40	2.50522e-182	1.3735	0.401	0.19	6.34398e-178	2.81753e-49	-0.605936	0.276	0.401	7.13483e-45	1.97943	1.50122	BHLHE40
	VDAC1	1.48382e-197	1.43117	0.456	0.266	3.75747e-193	1.70019e-30	-0.452222	0.363	0.456	4.3054e-26	1.88339	1.50092	VDAC1
	DUT	3.03817e-75	1.4173	0.385	0.292	7.69356e-71	2.50357e-14	-0.48952	0.337	0.385	6.33979e-10	1.90682	1.49945	DUT
	LYRM4	4.91521e-149	1.38976	0.259	0.094	1.24468e-144	8.77324e-39	-0.561445	0.162	0.259	2.22165e-34	1.9512	1.49888	LYRM4
	FEZ1	4.25428e-48	1.37559	0.107	0.044	1.07731e-43	2.8183e-11	-0.591263	0.073	0.107	7.13678e-07	1.96685	1.49728	FEZ1
	SLC35F2	1.67919e-95	1.33314	0.144	0.044	4.25222e-91	3.5075e-21	-0.68112	0.091	0.144	8.88205e-17	2.01426	1.49706	SLC35F2
	TXNDC17	2.97648e-181	1.44187	0.366	0.165	7.53735e-177	4.48291e-30	-0.397794	0.266	0.366	1.13521e-25	1.83966	1.49574	TXNDC17
	NFKB1	1.4796e-227	1.37737	0.589	0.408	3.74679e-223	8.03312e-53	-0.577548	0.471	0.589	2.03423e-48	1.95492	1.49356	NFKB1
	TNIP2	5.58288e-143	1.36614	0.333	0.154	1.41375e-138	1.15135e-41	-0.603427	0.224	0.333	2.91557e-37	1.96956	1.49347	TNIP2
	CGAS	3.18909e-136	1.37738	0.238	0.085	8.07572e-132	1.04011e-33	-0.566054	0.15	0.238	2.63386e-29	1.94343	1.48916	CGAS
	UTP20	4.64728e-87	1.06298	0.209	0.089	1.17683e-82	2.0165e-53	-1.04091	0.109	0.209	5.10639e-49	2.10389	1.48776	UTP20
	CCT3	2.59087e-211	1.41728	0.483	0.293	6.56086e-207	5.00239e-30	-0.45181	0.4	0.483	1.26676e-25	1.86909	1.48755	CCT3
	PSMG1	2.18477e-117	1.35515	0.194	0.064	5.5325e-113	1.36671e-30	-0.598146	0.119	0.194	3.46093e-26	1.95329	1.48128	PSMG1
	ISOC2	3.19398e-113	1.38363	0.176	0.055	8.08813e-109	2.15198e-31	-0.527137	0.103	0.176	5.44945e-27	1.91076	1.48064	ISOC2
	NCL	0	1.30245	0.748	0.673	0	5.40228e-116	-0.696845	0.646	0.748	1.36802e-111	1.99929	1.47714	NCL
	STOML2	2.07095e-144	1.39262	0.324	0.151	5.24426e-140	1.76603e-29	-0.478104	0.232	0.324	4.47211e-25	1.87072	1.4724	STOML2
	UTP4	4.79089e-83	1.20405	0.146	0.05	1.2132e-78	1.22727e-27	-0.839861	0.085	0.146	3.10782e-23	2.04391	1.46802	UTP4
	POLR3H	1.70931e-85	1.1916	0.134	0.041	4.3285e-81	3.43029e-33	-0.856186	0.069	0.134	8.68652e-29	2.04778	1.4673	POLR3H
	PSMB6	9.473e-226	1.44756	0.474	0.254	2.39885e-221	6.76261e-15	-0.237327	0.393	0.474	1.7125e-10	1.68489	1.46689	PSMB6
	EXOSC5	3.51251e-103	1.3054	0.166	0.053	8.89473e-99	9.87388e-31	-0.663895	0.096	0.166	2.50036e-26	1.96929	1.46452	EXOSC5
	STK38	0	-1.40301	0.303	0.638	0	3.74921e-20	0.409805	0.362	0.303	9.49411e-16	1.81281	1.46163	STK38
	ID2	1.60417e-180	1.30627	0.486	0.286	4.06225e-176	6.63621e-60	-0.65132	0.347	0.486	1.68049e-55	1.95759	1.45964	ID2
	NUDT15	6.43888e-76	1.29472	0.105	0.028	1.63052e-71	8.60369e-19	-0.667537	0.061	0.105	2.17871e-14	1.96226	1.45668	NUDT15
	TUBB4B	3.677e-138	1.33508	0.347	0.176	9.31127e-134	2.02749e-40	-0.5812	0.237	0.347	5.13422e-36	1.91628	1.4561	TUBB4B
	MAT2A	1.55591e-113	1.29818	0.259	0.113	3.94003e-109	3.67383e-38	-0.658438	0.163	0.259	9.30324e-34	1.95662	1.45561	MAT2A
	DOT1L	9.049e-62	1.11358	0.11	0.038	2.29148e-57	3.13304e-25	-0.936954	0.059	0.11	7.93379e-21	2.05054	1.45532	DOT1L
	LDHA	0	1.34955	0.685	0.528	0	7.72416e-72	-0.539963	0.596	0.685	1.95599e-67	1.88951	1.45356	LDHA
	GRWD1	1.34822e-99	1.26987	0.166	0.055	3.4141e-95	5.76436e-33	-0.703232	0.094	0.166	1.45971e-28	1.9731	1.45159	GRWD1
	FAS	4.50129e-120	1.4088	0.222	0.082	1.13986e-115	1.67415e-15	-0.349336	0.163	0.222	4.23946e-11	1.75814	1.45147	FAS
	EIF4G1	2.28772e-123	1.25146	0.295	0.136	5.7932e-119	1.93509e-53	-0.735081	0.178	0.295	4.90023e-49	1.98655	1.45138	EIF4G1
	EEF2KMT	1.32126e-76	1.2767	0.107	0.029	3.34582e-72	1.15341e-19	-0.689607	0.062	0.107	2.92079e-15	1.96631	1.45105	EEF2KMT
	GSTP1	0	1.37477	0.692	0.531	0	1.0023e-60	-0.449757	0.585	0.692	2.53813e-56	1.82452	1.44647	GSTP1
	NDUFAB1	3.74515e-214	1.38883	0.495	0.304	9.48383e-210	5.54105e-29	-0.402936	0.403	0.495	1.40316e-24	1.79177	1.4461	NDUFAB1
	CD320	8.14177e-120	1.33922	0.242	0.097	2.06174e-115	5.27949e-38	-0.544959	0.149	0.242	1.33693e-33	1.88418	1.44585	CD320
	TUBA1C	2.65017e-146	1.3664	0.306	0.132	6.71103e-142	4.86916e-32	-0.468569	0.21	0.306	1.23302e-27	1.83497	1.44451	TUBA1C
	SRPRB	2.76031e-131	1.35961	0.238	0.087	6.98994e-127	2.30142e-27	-0.48454	0.158	0.238	5.82787e-23	1.84415	1.44337	SRPRB
	RNF157	6.96515e-29	1.28788	0.107	0.057	1.76378e-24	3.28015e-13	-0.648998	0.07	0.107	8.30633e-09	1.93688	1.44217	RNF157
	ETF1	7.59236e-122	1.22051	0.277	0.121	1.92261e-117	1.61432e-51	-0.766223	0.166	0.277	4.08793e-47	1.98674	1.44109	ETF1
	MRPS17	1.11908e-136	1.36643	0.233	0.081	2.83386e-132	1.36301e-25	-0.450372	0.157	0.233	3.45155e-21	1.8168	1.43874	MRPS17
	PRELID1	6.51759e-262	1.33046	0.588	0.416	1.65045e-257	7.18476e-66	-0.544062	0.466	0.588	1.8194e-61	1.87452	1.4374	PRELID1
	ETV6	4.34259e-141	1.2532	0.414	0.238	1.09967e-136	3.77018e-58	-0.703038	0.28	0.414	9.54723e-54	1.95623	1.43693	ETV6
	CMSS1	3.01643e-162	1.26691	0.371	0.182	7.6385e-158	3.22573e-56	-0.671512	0.244	0.371	8.16851e-52	1.93842	1.43387	CMSS1
	TTF2	3.55836e-96	1.27628	0.171	0.06	9.01083e-92	7.10173e-28	-0.653518	0.103	0.171	1.79837e-23	1.9298	1.43387	TTF2
	DPP3	2.64434e-79	1.30448	0.112	0.031	6.69626e-75	1.1911e-19	-0.592813	0.065	0.112	3.01623e-15	1.89729	1.43286	DPP3
	EPM2A-DT	2.05445e-57	-1.11549	0.083	0.165	5.20248e-53	1.24921e-17	0.898524	0.125	0.083	3.16337e-13	2.01401	1.43236	EPM2A-DT
	CENPP	2.56057e-134	1.28319	0.242	0.09	6.48412e-130	2.65673e-33	-0.633074	0.157	0.242	6.72764e-29	1.91626	1.43086	CENPP
	SH2D2A	2.30541e-127	1.29205	0.29	0.127	5.83798e-123	2.32652e-45	-0.613032	0.181	0.29	5.89143e-41	1.90508	1.4301	SH2D2A
	BOLA3	7.98189e-163	1.36795	0.332	0.143	2.02125e-158	3.73026e-27	-0.416177	0.239	0.332	9.44615e-23	1.78412	1.42985	BOLA3
	AGPAT5	2.07809e-87	1.17455	0.189	0.076	5.26234e-83	4.29421e-37	-0.811914	0.108	0.189	1.08742e-32	1.98647	1.42786	AGPAT5
	ZDHHC14	6.98418e-104	1.26505	0.187	0.066	1.7686e-99	3.49688e-28	-0.658816	0.116	0.187	8.85514e-24	1.92386	1.42632	ZDHHC14
	TCF7	9.87961e-263	-1.39179	0.209	0.455	2.50181e-258	4.51842e-07	0.301248	0.24	0.209	0.011442	1.69304	1.42402	TCF7
	CCDC6	4.5583e-103	1.20795	0.288	0.143	1.1543e-98	1.48996e-46	-0.752589	0.181	0.288	3.77303e-42	1.96054	1.42321	CCDC6
	PSMB3	6.576e-228	1.37347	0.532	0.339	1.66524e-223	2.78844e-29	-0.368876	0.433	0.532	7.06115e-25	1.74235	1.42214	PSMB3
	MRPS12	8.39188e-138	1.30583	0.347	0.174	2.12508e-133	5.08543e-36	-0.555569	0.245	0.347	1.28778e-31	1.86139	1.4191	MRPS12
	LYAR	0	-1.3014	0.412	0.673	0	3.08138e-26	0.564923	0.469	0.412	7.80298e-22	1.86632	1.41872	LYAR
	YPEL2	2.8853e-95	-1.27348	0.097	0.212	7.30646e-91	3.33478e-07	0.623976	0.122	0.097	0.00844466	1.89745	1.41813	YPEL2
	PA2G4	5.20085e-209	1.30349	0.563	0.421	1.31701e-204	1.02848e-57	-0.555109	0.448	0.563	2.60441e-53	1.8586	1.41676	PA2G4
	GTPBP4	3.30727e-122	1.22057	0.31	0.151	8.37501e-118	7.79556e-55	-0.716072	0.191	0.31	1.97407e-50	1.93664	1.41511	GTPBP4
	POMP	1.38554e-287	1.36916	0.613	0.449	3.5086e-283	1.34302e-26	-0.354112	0.549	0.613	3.40092e-22	1.72327	1.41421	POMP
	MICAL2	1.14381e-79	1.23812	0.166	0.065	2.89646e-75	3.87215e-27	-0.680178	0.1	0.166	9.80545e-23	1.9183	1.41265	MICAL2
	SFXN4	7.56072e-101	1.35045	0.15	0.045	1.9146e-96	4.64981e-19	-0.411361	0.097	0.15	1.17747e-14	1.76181	1.41171	SFXN4
	NUDCD1	3.73853e-100	1.17849	0.199	0.075	9.46708e-96	7.63583e-39	-0.772933	0.114	0.199	1.93362e-34	1.95142	1.40935	NUDCD1
	SCO2	1.00388e-95	1.37718	0.176	0.064	2.54214e-91	2.15524e-15	-0.299351	0.124	0.176	5.4577e-11	1.67654	1.40934	SCO2
	MCM5	6.42923e-113	1.25874	0.219	0.084	1.62807e-108	1.17943e-33	-0.625432	0.135	0.219	2.98667e-29	1.88417	1.40555	MCM5
	GPR137	4.80063e-85	1.3681	0.142	0.047	1.21566e-80	3.0961e-11	-0.318342	0.102	0.142	7.84026e-07	1.68644	1.40465	GPR137
	SSRP1	1.03874e-118	1.26514	0.252	0.106	2.6304e-114	3.62674e-34	-0.609504	0.163	0.252	9.18399e-30	1.87465	1.40431	SSRP1
	FARSB	2.39413e-100	1.23351	0.194	0.073	6.06267e-96	1.53585e-29	-0.661026	0.121	0.194	3.88924e-25	1.89454	1.39947	FARSB
	PRDX3	3.21203e-133	1.32107	0.288	0.125	8.13383e-129	1.75389e-27	-0.457749	0.203	0.288	4.44138e-23	1.77882	1.39813	PRDX3
	FAM3C	3.94837e-114	1.35574	0.271	0.122	9.99846e-110	2.8859e-16	-0.336886	0.204	0.271	7.30796e-12	1.69263	1.39697	FAM3C
	HUWE1	2.96625e-139	1.18523	0.518	0.377	7.51143e-135	5.62247e-79	-0.737802	0.369	0.518	1.42378e-74	1.92303	1.39611	HUWE1
	RCC1	2.70307e-95	1.28588	0.128	0.034	6.84498e-91	2.77912e-19	-0.537463	0.079	0.128	7.03757e-15	1.82334	1.39368	RCC1
	FANCI	5.92673e-86	1.20934	0.167	0.063	1.50083e-81	4.73835e-29	-0.692411	0.099	0.167	1.19989e-24	1.90175	1.39353	FANCI
	EPSTI1	3.49889e-62	1.29101	0.232	0.132	8.86025e-58	1.85037e-09	0.515607	0.266	0.232	4.6857e-05	0.775406	1.39017
	MT2A	1.01367e-69	1.13399	0.447	0.348	2.56692e-65	1.5268e-45	0.803362	0.541	0.447	3.86631e-41	0.330632	1.38972
	NUTF2	3.77764e-138	1.32437	0.305	0.134	9.56613e-134	3.40466e-28	-0.421057	0.214	0.305	8.62162e-24	1.74543	1.38969	NUTF2
	NPM1	0	1.24798	0.856	0.844	0	2.18042e-98	-0.610719	0.816	0.856	5.52149e-94	1.8587	1.3894	NPM1
	LINC00649	3.42381e-210	-1.30537	0.173	0.386	8.67011e-206	1.00749e-11	0.463194	0.214	0.173	2.55127e-07	1.76856	1.38511	LINC00649
	WDR46	1.03222e-108	1.26503	0.222	0.088	2.6139e-104	2.30818e-31	-0.562911	0.14	0.222	5.84501e-27	1.82794	1.38462	WDR46
	MRPL11	3.82035e-138	1.2874	0.339	0.167	9.67427e-134	1.71523e-34	-0.509363	0.238	0.339	4.34348e-30	1.79677	1.38451	MRPL11
	DDX39A	6.11827e-153	1.28627	0.385	0.2	1.54933e-148	3.28291e-36	-0.510497	0.275	0.385	8.31331e-32	1.79676	1.38387	DDX39A
	PPIL1	1.10794e-96	1.30792	0.143	0.042	2.80564e-92	7.78573e-22	-0.450933	0.087	0.143	1.97158e-17	1.75886	1.38348	PPIL1
	SCCPDH	2.84312e-101	1.32954	0.155	0.047	7.19963e-97	2.18551e-17	-0.376171	0.103	0.155	5.53436e-13	1.70572	1.38174	SCCPDH
	EEF1E1	1.20487e-140	1.30707	0.342	0.167	3.05108e-136	2.26644e-28	-0.442162	0.248	0.342	5.7393e-24	1.74923	1.37983	EEF1E1
	ACAA2	2.42981e-106	1.28097	0.233	0.097	6.153e-102	3.88431e-24	-0.50835	0.159	0.233	9.83625e-20	1.78932	1.37815	ACAA2
	TRANK1	1.9637e-281	-1.17759	0.195	0.47	4.97267e-277	1.2322e-48	0.715172	0.298	0.195	3.1203e-44	1.89276	1.37775	TRANK1
	SLC1A4	4.46858e-54	1.10158	0.113	0.044	1.13158e-49	2.79333e-25	-0.824036	0.061	0.113	7.07354e-21	1.92562	1.37569	SLC1A4
	SEC11C	1.00412e-196	1.32388	0.514	0.329	2.54273e-192	5.431e-28	-0.370426	0.411	0.514	1.37529e-23	1.69431	1.37473	SEC11C
	MRPL15	1.365e-127	1.32005	0.226	0.081	3.45658e-123	4.57438e-21	-0.378081	0.158	0.226	1.15837e-16	1.69813	1.37313	MRPL15
	NUDT1	2.1406e-134	1.32182	0.316	0.148	5.42063e-130	1.34364e-20	-0.367279	0.237	0.316	3.4025e-16	1.6891	1.3719	NUDT1
	HSPBP1	2.05741e-79	1.23217	0.115	0.032	5.20997e-75	4.77756e-18	-0.602211	0.07	0.115	1.20982e-13	1.83438	1.37146	HSPBP1
	ATIC	1.43668e-95	1.2192	0.224	0.096	3.6381e-91	1.31605e-30	-0.62643	0.143	0.224	3.33263e-26	1.84563	1.37072	ATIC
	NIFK	7.41365e-130	1.23378	0.404	0.24	1.87736e-125	1.77316e-44	-0.590239	0.288	0.404	4.49017e-40	1.82402	1.3677	NIFK
	TMEM208	2.20019e-160	1.34887	0.359	0.165	5.57155e-156	3.91814e-13	-0.222709	0.287	0.359	9.92191e-09	1.57158	1.36713	TMEM208
	BLM	2.05148e-96	1.24862	0.163	0.054	5.19497e-92	4.9662e-27	-0.555522	0.098	0.163	1.25759e-22	1.80414	1.36662	BLM
	PSMA2	3.96927e-252	1.32112	0.577	0.408	1.00514e-247	2.26205e-26	-0.349681	0.5	0.577	5.7282e-22	1.6708	1.36661	PSMA2
	SMAP2	1.05694e-133	1.21925	0.476	0.323	2.67648e-129	2.14193e-50	-0.6089	0.354	0.476	5.424e-46	1.82815	1.36284	SMAP2
	PUM3	5.26156e-130	1.20823	0.357	0.186	1.33239e-125	1.20884e-47	-0.622646	0.239	0.357	3.06116e-43	1.83088	1.35923	PUM3
	HIVEP1	3.77821e-117	1.28486	0.266	0.117	9.56756e-113	1.42961e-23	-0.442481	0.188	0.266	3.6202e-19	1.72734	1.35891	HIVEP1
	YES1	1.45984e-107	1.235	0.301	0.15	3.69676e-103	3.5554e-36	-0.565253	0.201	0.301	9.00334e-32	1.80025	1.35821	YES1
	GK	1.22636e-73	1.30406	0.107	0.03	3.10552e-69	6.29932e-10	-0.377246	0.075	0.107	1.59518e-05	1.6813	1.35753	GK
	PSMD14	6.24186e-164	1.28896	0.393	0.198	1.58063e-159	3.46972e-28	-0.411543	0.293	0.393	8.78636e-24	1.70051	1.35307	PSMD14
	EIF6	8.5727e-132	1.25241	0.366	0.193	2.17087e-127	2.78931e-32	-0.511189	0.266	0.366	7.06338e-28	1.76359	1.35271	EIF6
	WDR43	1.14119e-114	1.19722	0.357	0.202	2.88983e-110	2.1397e-45	-0.624963	0.242	0.357	5.41836e-41	1.82219	1.35053	WDR43
	CRTAM	2.28711e-25	1.27514	0.207	0.148	5.79166e-21	1.44337e-09	-0.444214	0.164	0.207	3.65504e-05	1.71935	1.3503	CRTAM
	MYDGF	2.1093e-144	1.25146	0.419	0.239	5.34138e-140	2.52341e-41	-0.505733	0.297	0.419	6.39004e-37	1.75719	1.34978	MYDGF
	IFI27L1	8.07528e-87	1.30642	0.117	0.031	2.0449e-82	9.83944e-14	-0.33799	0.078	0.117	2.49164e-09	1.64441	1.34944	IFI27L1
	IARS1	1.7167e-130	1.19998	0.391	0.217	4.34719e-126	9.20119e-43	-0.61567	0.272	0.391	2.33002e-38	1.81565	1.34871	IARS1
	MRPL17	1.37983e-120	1.2719	0.257	0.106	3.49413e-116	4.77242e-26	-0.441003	0.176	0.257	1.20852e-21	1.7129	1.34618	MRPL17
	KLHL24	4.55033e-243	-1.22411	0.156	0.395	1.15228e-238	9.03156e-27	0.554206	0.225	0.156	2.28706e-22	1.77831	1.34372	KLHL24
	YPEL3	0	-1.17735	0.312	0.671	0	1.12179e-66	0.64392	0.441	0.312	2.84071e-62	1.82127	1.34193	YPEL3
	PPIA	0	1.225	0.773	0.739	0	1.40509e-89	-0.547567	0.711	0.773	3.55812e-85	1.77257	1.34181	PPIA
	UBL3	6.90435e-178	-1.11931	0.249	0.447	1.74839e-173	5.10634e-28	0.7387	0.316	0.249	1.29308e-23	1.85801	1.3411	UBL3
	PDCD5	6.33092e-172	1.26823	0.488	0.324	1.60318e-167	1.07176e-28	-0.429739	0.399	0.488	2.71403e-24	1.69797	1.33906	PDCD5
	PDE4B	2.94543e-77	1.20635	0.319	0.193	7.45872e-73	1.2399e-29	-0.58052	0.228	0.319	3.13981e-25	1.78687	1.33876	PDE4B
	RIOX2	4.08344e-55	1.0682	0.111	0.042	1.03405e-50	1.44088e-21	-0.806839	0.063	0.111	3.64874e-17	1.87504	1.33867	RIOX2
	PFDN6	6.0876e-111	1.24037	0.254	0.109	1.54156e-106	2.33276e-28	-0.501286	0.17	0.254	5.90724e-24	1.74166	1.33784	PFDN6
	EOMES	9.46459e-115	-0.781268	0.233	0.402	2.39672e-110	6.2913e-97	1.08548	0.382	0.233	1.59315e-92	1.86675	1.3374	EOMES
	MRPL52	8.64595e-160	1.28818	0.421	0.238	2.18941e-155	2.77219e-24	-0.345222	0.325	0.421	7.02002e-20	1.6334	1.33363	MRPL52
	HIRIP3	7.15534e-100	1.1916	0.147	0.043	1.81195e-95	1.31814e-27	-0.59617	0.085	0.147	3.33793e-23	1.78777	1.33241	HIRIP3
	PSMA4	3.23329e-165	1.28003	0.438	0.25	8.18766e-161	6.31373e-24	-0.365524	0.344	0.438	1.59883e-19	1.64555	1.33119	PSMA4
	TRMT6	2.25526e-93	1.10074	0.179	0.065	5.711e-89	4.19176e-35	-0.74793	0.102	0.179	1.06148e-30	1.84867	1.3308	TRMT6
	LINC01089	7.56886e-130	-1.21237	0.087	0.227	1.91666e-125	1.41978e-11	0.543669	0.121	0.087	3.59532e-07	1.75604	1.32869	LINC01089
	HEXIM2-AS1	1.00425e-80	-1.08925	0.076	0.176	2.54306e-76	1.08178e-15	0.760664	0.115	0.076	2.73938e-11	1.84991	1.32856	HEXIM2-AS1
	ALKBH2	9.02153e-63	1.14237	0.11	0.037	2.28452e-58	1.15818e-19	-0.675726	0.064	0.11	2.93285e-15	1.8181	1.32726	ALKBH2
	SDF2L1	2.936e-134	1.24848	0.428	0.251	7.43484e-130	4.10387e-31	-0.449006	0.322	0.428	1.03922e-26	1.69748	1.32676	SDF2L1
	RFC2	8.3129e-98	1.20839	0.176	0.061	2.10508e-93	2.17046e-28	-0.536051	0.106	0.176	5.49625e-24	1.74444	1.32195	RFC2
	PSMC3	1.21933e-149	1.27195	0.356	0.172	3.08771e-145	3.36835e-23	-0.358464	0.267	0.356	8.52968e-19	1.63041	1.32149	PSMC3
	LRRC59	1.77916e-116	1.24003	0.22	0.081	4.50537e-112	4.81214e-26	-0.456	0.145	0.22	1.21858e-21	1.69603	1.32121	LRRC59
	CLIC1	6.03325e-274	1.29348	0.619	0.434	1.5278e-269	1.75163e-22	-0.266306	0.541	0.619	4.43565e-18	1.55978	1.32061	CLIC1
	DPM2	8.52273e-122	1.2665	0.201	0.066	2.15821e-117	6.30189e-20	-0.373822	0.138	0.201	1.59583e-15	1.64032	1.32052	DPM2
	SPTSSA	2.31406e-71	1.14037	0.117	0.038	5.85989e-67	1.62718e-23	-0.665328	0.066	0.117	4.1205e-19	1.8057	1.32027	SPTSSA
	CDC42EP3-AS1	1.49464e-294	-1.16777	0.176	0.459	3.78488e-290	5.97538e-38	0.61471	0.264	0.176	1.51315e-33	1.78248	1.31968	CDC42EP3-AS1
	PUS1	4.89768e-64	1.16269	0.117	0.041	1.24024e-59	5.51421e-17	-0.621388	0.073	0.117	1.39636e-12	1.78408	1.31832	PUS1
	PGAP1	1.49229e-94	1.13843	0.193	0.075	3.77892e-90	3.53436e-33	-0.661347	0.114	0.193	8.95005e-29	1.79978	1.31659	PGAP1
	PGAM1	1.06977e-108	1.23476	0.36	0.221	2.70897e-104	1.12509e-25	-0.452846	0.278	0.36	2.84907e-21	1.68761	1.31518	PGAM1
	COX5A	4.39916e-165	1.26924	0.465	0.304	1.114e-160	1.23695e-21	-0.339636	0.387	0.465	3.13232e-17	1.60887	1.31389	COX5A
	NABP2	9.64898e-103	1.18474	0.176	0.059	2.44341e-98	1.11103e-28	-0.566856	0.106	0.176	2.81347e-24	1.7516	1.31337	NABP2
	GADD45GIP1	8.31347e-182	1.24946	0.501	0.325	2.10522e-177	9.9887e-31	-0.400323	0.402	0.501	2.52944e-26	1.64978	1.31202	GADD45GIP1
	IRAK1	3.3322e-79	1.17255	0.154	0.057	8.43814e-75	1.49237e-26	-0.587745	0.091	0.154	3.77913e-22	1.7603	1.31161	IRAK1
	HMGCS1	3.21674e-82	1.20198	0.174	0.069	8.14575e-78	1.79971e-22	-0.521797	0.112	0.174	4.55739e-18	1.72378	1.31036	HMGCS1
	TOMM5	1.4242e-152	1.23595	0.487	0.343	3.6065e-148	2.6248e-28	-0.433136	0.403	0.487	6.64677e-24	1.66909	1.30965	TOMM5
	PES1	7.4368e-70	1.19877	0.106	0.032	1.88322e-65	5.54856e-15	-0.526053	0.067	0.106	1.40506e-10	1.72482	1.30911	PES1
	RBM3	5.02553e-189	1.17217	0.55	0.384	1.27261e-184	6.75011e-66	-0.580007	0.405	0.55	1.70933e-61	1.75218	1.30782	RBM3
	NOM1	5.38798e-80	1.14016	0.143	0.049	1.3644e-75	7.08833e-29	-0.640593	0.079	0.143	1.79498e-24	1.78076	1.3078	NOM1
	GNL2	1.4126e-97	1.19346	0.178	0.063	3.57713e-93	8.99421e-25	-0.53432	0.113	0.178	2.2776e-20	1.72778	1.30761	GNL2
	RBM8A	9.64593e-213	1.20089	0.585	0.438	2.44264e-208	5.91752e-54	-0.513108	0.477	0.585	1.49849e-49	1.714	1.30592	RBM8A
	MANF	1.40199e-119	1.15158	0.421	0.26	3.55025e-115	5.89538e-56	-0.615026	0.285	0.421	1.49289e-51	1.76661	1.30552	MANF
	MRPL4	2.31451e-109	1.15756	0.279	0.13	5.86104e-105	7.74996e-36	-0.601734	0.184	0.279	1.96252e-31	1.75929	1.30462	MRPL4
	GNPDA1	6.0766e-68	1.23016	0.206	0.103	1.53878e-63	1.971e-14	-0.427487	0.152	0.206	4.99118e-10	1.65764	1.30232	GNPDA1
	C12orf43	2.22544e-88	1.15991	0.153	0.051	5.63548e-84	1.28132e-30	-0.583866	0.086	0.153	3.2447e-26	1.74377	1.29857	C12orf43
	ILF2	1.37799e-128	1.21737	0.365	0.201	3.48948e-124	1.40928e-30	-0.445084	0.267	0.365	3.56871e-26	1.66246	1.29618	ILF2
	HSPA5	5.2985e-84	1.02978	0.474	0.351	1.34174e-79	1.64929e-75	-0.783312	0.318	0.474	4.17648e-71	1.81309	1.29384	HSPA5
	TRMO	1.78197e-49	-0.874807	0.108	0.189	4.51249e-45	2.35886e-21	0.951928	0.159	0.108	5.97335e-17	1.82674	1.29285	TRMO
	CYP51A1	3.04414e-90	1.1113	0.207	0.087	7.70866e-86	4.88151e-36	-0.659412	0.123	0.207	1.23614e-31	1.77071	1.29221	CYP51A1
	RRM1	2.51972e-84	1.12023	0.207	0.091	6.38069e-80	2.30058e-30	-0.643022	0.13	0.207	5.82577e-26	1.76326	1.29167	RRM1
	ABCF2	1.03347e-98	1.20543	0.164	0.054	2.61705e-94	5.34881e-27	-0.4586	0.098	0.164	1.35448e-22	1.66403	1.28972	ABCF2
	WDR18	5.92941e-92	1.09922	0.179	0.066	1.50151e-87	9.22701e-33	-0.672764	0.104	0.179	2.33656e-28	1.77198	1.28875	WDR18
	ZFP36	1.63584e-175	-1.17477	0.139	0.329	4.14243e-171	3.45028e-13	0.527707	0.183	0.139	8.73713e-09	1.70248	1.28785	ZFP36
	MRPS15	2.45893e-125	1.22612	0.337	0.171	6.22675e-121	2.86405e-25	-0.392261	0.248	0.337	7.25264e-21	1.61838	1.28733	MRPS15
	HIF1A	1.2232e-188	1.25722	0.547	0.347	3.0975e-184	1.22027e-15	-0.256978	0.467	0.547	3.0901e-11	1.5142	1.28321	HIF1A
	PIM1	1.19247e-92	1.23828	0.321	0.181	3.01969e-88	5.71235e-15	-0.334878	0.255	0.321	1.44654e-10	1.57316	1.28277	PIM1
	FH	6.54673e-96	1.18115	0.164	0.055	1.65783e-91	1.21714e-23	-0.498805	0.102	0.164	3.08216e-19	1.67995	1.28215	FH
	ZBTB20	0	-1.21982	0.679	0.943	0	1.15823e-58	0.393433	0.765	0.679	2.93299e-54	1.61325	1.2817	ZBTB20
	ARHGAP12	1.49764e-139	-1.15043	0.097	0.249	3.79246e-135	1.05822e-19	0.562017	0.147	0.097	2.67974e-15	1.71245	1.28037	ARHGAP12
	PPAT	2.37859e-82	1.06561	0.148	0.051	6.0233e-78	6.49121e-31	-0.709172	0.082	0.148	1.64377e-26	1.77478	1.28002	PPAT
	SCML4	1.17961e-245	-1.15833	0.192	0.443	2.98714e-241	1.34197e-24	0.543934	0.261	0.192	3.39827e-20	1.70226	1.27968	SCML4
	MCUR1	2.48023e-116	1.2219	0.219	0.081	6.28069e-112	2.52953e-22	-0.376535	0.149	0.219	6.40554e-18	1.59843	1.2786	MCUR1
	PDIA6	3.75864e-139	1.14874	0.47	0.314	9.518e-135	3.68274e-55	-0.559767	0.337	0.47	9.3258e-51	1.70851	1.27787	PDIA6
	FLOT1	3.67337e-95	1.12938	0.296	0.153	9.30209e-91	1.90327e-42	-0.595515	0.189	0.296	4.81966e-38	1.72489	1.27677	FLOT1
	FKBP11	3.32686e-105	1.22528	0.376	0.224	8.42461e-101	3.14421e-22	-0.35726	0.288	0.376	7.96207e-18	1.58254	1.2763	FKBP11
	FAM136A	1.82584e-104	1.13756	0.23	0.096	4.62357e-100	1.70311e-35	-0.577976	0.143	0.23	4.31278e-31	1.71554	1.27597	FAM136A
	LMAN1	3.91101e-134	1.1738	0.407	0.233	9.90385e-130	3.12801e-37	-0.498942	0.294	0.407	7.92105e-33	1.67275	1.27545	LMAN1
	CCDC124	1.27259e-124	1.20165	0.252	0.099	3.22258e-120	7.9677e-31	-0.426746	0.164	0.252	2.01766e-26	1.62839	1.27517	CCDC124
	UTP14A	2.02162e-95	1.1736	0.181	0.066	5.11934e-91	3.47801e-22	-0.494587	0.119	0.181	8.80737e-18	1.66819	1.27356	UTP14A
	H2AX	1.07231e-85	1.16124	0.168	0.063	2.71541e-81	3.02512e-22	-0.517005	0.108	0.168	7.6605e-18	1.67824	1.27113	H2AX
	PRIM1	4.89535e-91	1.12537	0.188	0.073	1.23965e-86	1.44094e-28	-0.588174	0.116	0.188	3.6489e-24	1.71355	1.26981	PRIM1
	MLLT3	9.06414e-276	-1.04212	0.499	0.726	2.29531e-271	3.80298e-65	0.725202	0.594	0.499	9.63028e-61	1.76732	1.26962	MLLT3
	RUVBL2	3.95447e-91	1.18093	0.141	0.043	1.00139e-86	5.68547e-21	-0.465965	0.087	0.141	1.43973e-16	1.64689	1.26953	RUVBL2
	TRG-AS1	4.85144e-219	-1.10087	0.245	0.482	1.22853e-214	9.51819e-37	0.629678	0.334	0.245	2.41029e-32	1.73055	1.26823	TRG-AS1
	NUDC	6.93077e-158	1.19267	0.468	0.301	1.75508e-153	2.42354e-30	-0.426427	0.374	0.468	6.13713e-26	1.6191	1.26661	NUDC
	NASP	1.4851e-123	1.14612	0.454	0.318	3.76072e-119	1.09599e-38	-0.53706	0.353	0.454	2.77537e-34	1.68318	1.26571	NASP
	EXOSC4	6.37534e-88	1.21064	0.143	0.046	1.61443e-83	1.37888e-16	-0.367952	0.094	0.143	3.49173e-12	1.57859	1.26532	EXOSC4
	THOC6	1.31721e-82	1.18673	0.145	0.049	3.33557e-78	2.14536e-19	-0.438045	0.092	0.145	5.43269e-15	1.62477	1.26499	THOC6
	TRAF3	1.11663e-144	1.1642	0.429	0.244	2.82763e-140	3.91227e-33	-0.488081	0.323	0.429	9.90703e-29	1.65228	1.26237	TRAF3
	PIK3IP1	2.93864e-231	-1.1679	0.172	0.41	7.44152e-227	2.45171e-22	0.475017	0.237	0.172	6.20846e-18	1.64292	1.26081	PIK3IP1
	RBPJ	1.2229e-168	1.22352	0.569	0.424	3.09674e-164	1.09168e-16	-0.301065	0.498	0.569	2.76445e-12	1.52458	1.26002	RBPJ
	RFC4	4.15484e-102	1.19203	0.202	0.077	1.05213e-97	1.19498e-22	-0.405445	0.134	0.202	3.02606e-18	1.59747	1.25909	RFC4
	ADCY3	1.23509e-79	1.05379	0.143	0.05	3.12763e-75	4.25134e-26	-0.687252	0.083	0.143	1.07657e-21	1.74104	1.25809	ADCY3
	TBC1D2B	3.53024e-182	-0.997684	0.271	0.48	8.93962e-178	6.33951e-48	0.76363	0.371	0.271	1.60536e-43	1.76131	1.25639	TBC1D2B
	PFN1	0	1.21316	0.884	0.841	0	1.57161e-71	-0.326064	0.85	0.884	3.97978e-67	1.53923	1.25622	PFN1
	FAM89A	1.97348e-65	1.24612	0.115	0.039	4.99745e-61	9.97994e-09	-0.157229	0.083	0.115	0.000252722	1.40335	1.256	FAM89A
	ADISSP	8.85147e-69	1.0863	0.153	0.061	2.24146e-64	9.41923e-28	-0.624322	0.089	0.153	2.38523e-23	1.71062	1.25293	ADISSP
	JUNB	3.48567e-146	1.1791	0.491	0.31	8.82675e-142	2.55327e-33	-0.423658	0.384	0.491	6.46564e-29	1.60276	1.2529	JUNB
	OSBPL3	9.57721e-96	1.11404	0.352	0.204	2.42524e-91	1.46353e-28	-0.57159	0.26	0.352	3.7061e-24	1.68563	1.25212	OSBPL3
	PSME3	1.58611e-95	1.20044	0.177	0.063	4.01652e-91	2.47099e-20	-0.355893	0.116	0.177	6.25729e-16	1.55633	1.25208	PSME3
	FANCL	7.65316e-98	1.20804	0.144	0.042	1.93801e-93	4.0447e-18	-0.32885	0.093	0.144	1.02424e-13	1.53689	1.252	FANCL
	LSM2	3.93713e-126	1.18704	0.388	0.226	9.96999e-122	1.41092e-25	-0.394158	0.297	0.388	3.57287e-21	1.5812	1.25077	LSM2
	ABCE1	2.27645e-101	1.11039	0.331	0.181	5.76465e-97	6.68282e-41	-0.575255	0.221	0.331	1.69229e-36	1.68564	1.25055	ABCE1
	TRAP1	1.4475e-78	0.926404	0.177	0.071	3.6655e-74	9.51884e-41	-0.838758	0.095	0.177	2.41046e-36	1.76516	1.2497	TRAP1
	SNHG3	2.61948e-73	1.01261	0.241	0.124	6.63332e-69	6.48706e-42	-0.729807	0.145	0.241	1.64272e-37	1.74242	1.2482	SNHG3
	MCRIP2	2.56575e-75	1.14374	0.167	0.068	6.49724e-71	8.57684e-18	-0.49828	0.113	0.167	2.17191e-13	1.64202	1.24757	MCRIP2
	PSMB2	1.11829e-146	1.23439	0.409	0.229	2.83185e-142	3.81307e-09	-0.167102	0.344	0.409	9.65583e-05	1.40149	1.24565	PSMB2
	RSL1D1	6.51762e-120	1.10647	0.419	0.265	1.65046e-115	2.53733e-45	-0.572129	0.301	0.419	6.42528e-41	1.6786	1.24564	RSL1D1
	RBM19	2.7515e-77	1.05954	0.174	0.071	6.96762e-73	8.24102e-30	-0.652799	0.103	0.174	2.08687e-25	1.71234	1.2445	RBM19
	POP7	2.31302e-105	1.13536	0.251	0.109	5.85726e-101	2.91114e-29	-0.506978	0.167	0.251	7.37188e-25	1.64234	1.24341	POP7
	PNO1	3.58478e-87	1.0514	0.263	0.131	9.07775e-83	8.93398e-39	-0.663761	0.166	0.263	2.26235e-34	1.71516	1.24339	PNO1
	RPL22L1	2.3215e-93	1.2001	0.421	0.299	5.87874e-89	9.60636e-13	-0.324062	0.359	0.421	2.43262e-08	1.52416	1.24308	RPL22L1
	CCDC167	1.75402e-116	1.19143	0.32	0.161	4.4417e-112	6.18675e-22	-0.354398	0.238	0.32	1.56667e-17	1.54583	1.24302	CCDC167
	CMTM6	1.72793e-88	1.04912	0.366	0.225	4.37562e-84	1.65295e-44	-0.664544	0.253	0.366	4.18577e-40	1.71366	1.24188	CMTM6
	PRKCQ-AS1	2.03993e-138	1.15458	0.419	0.231	5.1657e-134	4.13654e-43	-0.456684	0.293	0.419	1.0475e-38	1.61126	1.24161	PRKCQ-AS1
	RPL26L1	5.18036e-111	1.20964	0.259	0.114	1.31182e-106	5.69366e-18	-0.278974	0.19	0.259	1.44181e-13	1.48861	1.24139	RPL26L1
	GMPPB	1.37816e-70	1.18812	0.104	0.03	3.48991e-66	2.60844e-11	-0.359222	0.07	0.104	6.60534e-07	1.54734	1.24124	GMPPB
	PFKP	2.68215e-91	1.02992	0.27	0.133	6.79202e-87	5.05436e-42	-0.691698	0.169	0.27	1.27991e-37	1.72161	1.24063	PFKP
	MRPL21	6.03676e-120	1.18754	0.291	0.131	1.52869e-115	1.83355e-22	-0.355346	0.21	0.291	4.64309e-18	1.54289	1.23956	MRPL21
	EPB41	0	-1.21678	0.488	0.792	0	1.71048e-10	0.22556	0.516	0.488	4.33144e-06	1.44234	1.23751	EPB41
	MRPS23	4.34033e-116	1.20403	0.31	0.15	1.0991e-111	2.03637e-18	-0.282344	0.233	0.31	5.1567e-14	1.48637	1.23669	MRPS23
	LINC01138	3.81771e-282	-1.17138	0.27	0.535	9.6676e-278	3.53429e-14	0.396237	0.319	0.27	8.94989e-10	1.56762	1.23659	LINC01138
	CCT8	3.94302e-138	1.18078	0.446	0.293	9.9849e-134	1.14079e-24	-0.367279	0.358	0.446	2.88882e-20	1.54806	1.23658	CCT8
	TIMM50	1.59392e-83	1.04751	0.149	0.051	4.03629e-79	5.4168e-31	-0.655947	0.083	0.149	1.3717e-26	1.70345	1.23593	TIMM50
	GSTO1	8.14725e-109	1.19396	0.394	0.254	2.06313e-104	1.25356e-14	-0.316137	0.328	0.394	3.1744e-10	1.51009	1.2351	GSTO1
	XAF1	8.92484e-28	1.17912	0.198	0.138	2.26004e-23	5.58745e-13	0.366829	0.245	0.198	1.41491e-08	0.812289	1.23486
	CAMK4	2.60755e-226	-1.23089	0.377	0.575	6.60309e-222	7.83118e-07	-0.0877451	0.324	0.377	0.0198309	1.14315	1.23402
	EED	4.98691e-83	1.08851	0.328	0.199	1.26284e-78	2.90258e-30	-0.579625	0.238	0.328	7.35019e-26	1.66814	1.23322	EED
	THG1L	6.26624e-82	1.14029	0.157	0.057	1.5868e-77	6.92683e-23	-0.465542	0.098	0.157	1.75408e-18	1.60583	1.23166	THG1L
	PSMD8	1.2722e-193	1.17171	0.55	0.39	3.2216e-189	2.24041e-29	-0.375187	0.456	0.55	5.6734e-25	1.54689	1.23031	PSMD8
	GPR171	5.8786e-77	1.06716	0.35	0.222	1.48864e-72	8.58241e-50	-0.609414	0.226	0.35	2.17332e-45	1.67657	1.22891	GPR171
	BCL2A1	1.03386e-50	1.13616	0.174	0.09	2.61804e-46	5.25706e-13	-0.466408	0.127	0.174	1.33125e-08	1.60257	1.22817	BCL2A1
	DBI	5.88857e-231	1.18722	0.621	0.495	1.49116e-226	2.50072e-23	-0.308001	0.56	0.621	6.33258e-19	1.49523	1.22653	DBI
	SLC25A5	4.64585e-133	1.19217	0.45	0.309	1.17647e-128	1.3509e-13	-0.285794	0.394	0.45	3.42087e-09	1.47797	1.22595	SLC25A5
	MRPL14	7.08379e-120	1.18227	0.338	0.173	1.79383e-115	1.44629e-20	-0.322685	0.255	0.338	3.66243e-16	1.50495	1.22551	MRPL14
	IL32	1.08652e-290	1.19267	0.855	0.847	2.7514e-286	5.22105e-19	-0.277457	0.834	0.855	1.32213e-14	1.47013	1.22452	IL32
	GTF3C6	1.18935e-140	1.14961	0.413	0.236	3.01178e-136	9.49706e-28	-0.418258	0.318	0.413	2.40494e-23	1.56787	1.22333	GTF3C6
	ETS2	3.30189e-43	1.09315	0.105	0.045	8.36136e-39	2.99646e-12	-0.548783	0.07	0.105	7.58795e-08	1.64193	1.22317	ETS2
	RRP7A	1.22981e-102	1.12789	0.303	0.155	3.11425e-98	6.67857e-29	-0.470421	0.213	0.303	1.69121e-24	1.59831	1.22206	RRP7A
	BZW1	7.67619e-177	1.06442	0.584	0.441	1.94384e-172	3.72811e-65	-0.597803	0.456	0.584	9.44069e-61	1.66222	1.2208	BZW1
	POLA2	2.47188e-86	1.14462	0.131	0.039	6.25954e-82	3.17045e-17	-0.421709	0.084	0.131	8.02853e-13	1.56633	1.21983	POLA2
	EIF4A3	2.82857e-91	1.05053	0.306	0.164	7.1628e-87	5.75115e-40	-0.616084	0.201	0.306	1.45636e-35	1.66662	1.21786	EIF4A3
	MPDU1	3.12654e-89	1.06565	0.172	0.063	7.91733e-85	3.46432e-31	-0.588379	0.1	0.172	8.77269e-27	1.65403	1.21729	MPDU1
	MYC	8.8749e-53	0.895487	0.211	0.117	2.24739e-48	3.75025e-39	-0.822243	0.124	0.211	9.49677e-35	1.71773	1.21572	MYC
	ALAS1	7.56548e-75	1.16955	0.119	0.037	1.91581e-70	1.00322e-12	-0.327452	0.08	0.119	2.54046e-08	1.497	1.21453	ALAS1
	TCP1	1.62381e-103	1.12395	0.354	0.209	4.11197e-99	4.73844e-22	-0.459812	0.277	0.354	1.19992e-17	1.58376	1.21437	TCP1
	KNTC1	5.10415e-97	1.0286	0.159	0.051	1.29252e-92	2.08489e-29	-0.644046	0.092	0.159	5.27956e-25	1.67265	1.2136	KNTC1
	IL27RA	4.81371e-104	1.15849	0.312	0.16	1.21897e-99	3.96474e-19	-0.354785	0.236	0.312	1.00399e-14	1.51327	1.2116	IL27RA
	SLC25A33	1.51241e-85	1.09098	0.177	0.068	3.82987e-81	2.57623e-20	-0.525439	0.118	0.177	6.52378e-16	1.61642	1.21092	SLC25A33
	ZC3H6	7.58618e-145	-1.06278	0.153	0.324	1.92105e-140	4.26488e-21	0.580079	0.212	0.153	1.08e-16	1.64286	1.21078	ZC3H6
	HSD17B10	1.85228e-103	1.11043	0.264	0.121	4.69053e-99	5.10789e-31	-0.480322	0.175	0.264	1.29347e-26	1.59076	1.20986	HSD17B10
	GPN3	2.15863e-97	1.08811	0.221	0.092	5.4663e-93	1.52593e-28	-0.528628	0.143	0.221	3.86412e-24	1.61674	1.20972	GPN3
	SNRPA1	1.39212e-123	1.09741	0.418	0.259	3.52526e-119	1.23151e-39	-0.504817	0.306	0.418	3.11857e-35	1.60222	1.20795	SNRPA1
	RALB	7.84582e-66	1.10156	0.13	0.048	1.9868e-61	9.95503e-22	-0.493611	0.077	0.13	2.52091e-17	1.59517	1.2071	RALB
	FASLG	2.25566e-57	1.15848	0.135	0.056	5.71201e-53	5.21217e-14	-0.332299	0.091	0.135	1.31988e-09	1.49078	1.2052	FASLG
	COA4	2.56702e-118	1.1701	0.309	0.147	6.50048e-114	1.04587e-20	-0.288594	0.227	0.309	2.64845e-16	1.45869	1.20516	COA4
	PTPN6	1.09662e-114	1.19341	0.324	0.165	2.77697e-110	1.43546e-09	-0.167288	0.265	0.324	3.63501e-05	1.3607	1.20508	PTPN6
	PSMA6	1.98065e-174	1.17074	0.523	0.362	5.01561e-170	3.81475e-17	-0.282434	0.451	0.523	9.6601e-13	1.45318	1.20433	PSMA6
	CD7	5.79657e-82	1.08585	0.343	0.208	1.46787e-77	4.08407e-28	-0.517088	0.252	0.343	1.03421e-23	1.60293	1.20268	CD7
	TNFAIP8	1.09163e-138	1.00827	0.623	0.56	2.76432e-134	1.41354e-85	-0.655256	0.486	0.623	3.57951e-81	1.66352	1.20248	TNFAIP8
	CHCHD2	0	1.14602	0.803	0.77	0	3.26454e-49	-0.363806	0.792	0.803	8.26679e-45	1.50983	1.20238	CHCHD2
	ADSL	2.94624e-89	1.04895	0.219	0.095	7.46077e-85	2.53818e-31	-0.584358	0.138	0.219	6.42742e-27	1.63331	1.20074	ADSL
	RRP15	8.36238e-107	1.11367	0.262	0.116	2.11761e-102	4.31381e-30	-0.445882	0.175	0.262	1.09239e-25	1.55955	1.19961	RRP15
	HYOU1	2.59042e-67	1.08272	0.156	0.064	6.55973e-63	2.93897e-20	-0.516065	0.1	0.156	7.44236e-16	1.59879	1.19942	HYOU1
	PMF1	2.47959e-117	1.11612	0.381	0.211	6.27907e-113	4.19205e-34	-0.437601	0.272	0.381	1.06155e-29	1.55373	1.19884	PMF1
	LARS1	1.20878e-112	1.11964	0.374	0.208	3.06099e-108	5.29387e-28	-0.427722	0.275	0.374	1.34057e-23	1.54736	1.19856	LARS1
	HSPA9	3.99007e-95	1.0178	0.398	0.259	1.01041e-90	7.16491e-50	-0.627781	0.274	0.398	1.81437e-45	1.64558	1.19583	HSPA9
	FKBP4	2.64594e-110	1.18884	0.216	0.082	6.70032e-106	9.53692e-09	-0.106813	0.169	0.216	0.000241503	1.29565	1.19363	FKBP4
	MRPL27	2.49983e-101	1.10592	0.262	0.119	6.33031e-97	6.68473e-28	-0.449043	0.178	0.262	1.69277e-23	1.55497	1.19361	MRPL27
	GART	3.06818e-81	0.987903	0.258	0.13	7.76956e-77	4.23063e-40	-0.667022	0.16	0.258	1.07132e-35	1.65492	1.192	GART
	MXD4	2.9841e-162	-0.966991	0.194	0.391	7.55663e-158	6.47454e-39	0.695643	0.283	0.194	1.63955e-34	1.66263	1.19121	MXD4
	ELL2	8.40014e-74	1.09814	0.169	0.07	2.12717e-69	4.89203e-19	-0.457588	0.113	0.169	1.23881e-14	1.55573	1.18967	ELL2
	LAGE3	6.27501e-94	1.08177	0.322	0.176	1.58902e-89	1.3697e-30	-0.493566	0.228	0.322	3.46848e-26	1.57534	1.18905	LAGE3
	PSMA7	0	1.13769	0.764	0.691	0	4.03158e-48	-0.343872	0.716	0.764	1.02092e-43	1.48156	1.18852	PSMA7
	DCUN1D5	1.0218e-104	1.1098	0.303	0.153	2.58751e-100	3.65059e-24	-0.424645	0.22	0.303	9.24438e-20	1.53444	1.18827	DCUN1D5
	RBFA	2.75457e-65	1.01064	0.133	0.05	6.97539e-61	1.03606e-23	-0.623744	0.078	0.133	2.62362e-19	1.63439	1.18763	RBFA
	MRPS25	2.96976e-83	1.0422	0.219	0.099	7.52033e-79	8.48117e-30	-0.568871	0.139	0.219	2.14769e-25	1.61107	1.18734	MRPS25
	ARID5B	1.6878e-160	1.14665	0.557	0.382	4.27402e-156	2.07563e-18	-0.302952	0.477	0.557	5.25613e-14	1.4496	1.18599	ARID5B
	NFKBIZ	9.72669e-52	1.03097	0.221	0.127	2.46309e-47	3.32844e-23	-0.582204	0.152	0.221	8.42861e-19	1.61317	1.184	NFKBIZ
	NUFIP1	2.09874e-57	1.01553	0.115	0.043	5.31464e-53	2.43564e-17	-0.607307	0.071	0.115	6.16778e-13	1.62284	1.18327	NUFIP1
	KANSL1-AS1	7.09321e-104	-0.971605	0.127	0.262	1.79621e-99	1.27717e-14	0.674594	0.17	0.127	3.23417e-10	1.6462	1.18283	KANSL1-AS1
	FARSA	1.23466e-90	1.08065	0.196	0.078	3.12652e-86	2.74021e-23	-0.476357	0.129	0.196	6.93903e-19	1.55701	1.18098	FARSA
	APRT	6.29471e-274	1.1065	0.69	0.585	1.59401e-269	2.18633e-49	-0.411834	0.607	0.69	5.53643e-45	1.51833	1.18065	APRT
	CISD1	2.87914e-91	1.06812	0.252	0.119	7.29085e-87	4.02044e-27	-0.499043	0.171	0.252	1.0181e-22	1.56717	1.17895	CISD1
	SUB1	0	1.14473	0.791	0.736	0	1.1918e-30	-0.281569	0.773	0.791	3.018e-26	1.4263	1.17885	SUB1
	DNAJB11	6.83665e-94	1.04743	0.256	0.119	1.73125e-89	7.72133e-33	-0.540763	0.166	0.256	1.95527e-28	1.5882	1.17879	DNAJB11
	ATP5MC3	1.41494e-195	1.15376	0.588	0.473	3.58306e-191	9.82049e-13	-0.241487	0.56	0.588	2.48684e-08	1.39525	1.17876	ATP5MC3
	EIF3I	4.30461e-109	1.10325	0.381	0.229	1.09006e-104	2.33337e-26	-0.414102	0.287	0.381	5.9088e-22	1.51735	1.1784	EIF3I
	AGO4	5.53724e-107	-1.0999	0.142	0.278	1.4022e-102	8.2555e-08	0.420654	0.172	0.142	0.00209054	1.52055	1.1776	AGO4
	NCAPD3	4.27347e-83	1.04761	0.209	0.092	1.08217e-78	4.2661e-32	-0.537095	0.128	0.209	1.0803e-27	1.58471	1.17727	NCAPD3
	GLRX2	4.02184e-99	1.09975	0.211	0.084	1.01845e-94	2.13887e-24	-0.418154	0.14	0.211	5.41625e-20	1.5179	1.17656	GLRX2
	TRAF2	1.57326e-75	1.1491	0.152	0.058	3.98397e-71	1.07199e-12	-0.25202	0.107	0.152	2.7146e-08	1.40112	1.17642	TRAF2
	TOMM22	9.44436e-113	1.11506	0.363	0.205	2.39159e-108	3.74362e-25	-0.373433	0.27	0.363	9.47997e-21	1.48849	1.17593	TOMM22
	ATXN7L1	3.24087e-212	-1.14318	0.185	0.411	8.20686e-208	1.90629e-08	0.274587	0.221	0.185	0.000482731	1.41777	1.1757	ATXN7L1
	LSM4	3.18702e-95	1.09347	0.378	0.247	8.07049e-91	2.6644e-23	-0.430422	0.298	0.378	6.74705e-19	1.52389	1.17514	LSM4
	XYLT1	6.53335e-44	-0.895821	0.18	0.259	1.65444e-39	3.18237e-31	-0.759149	0.107	0.18	8.05871e-27	0.136672	1.17422
	POLR3D	1.92754e-69	1.12011	0.142	0.054	4.8811e-65	2.79588e-13	-0.349977	0.099	0.142	7.08001e-09	1.47009	1.17351	POLR3D
	GZMA	3.18591e-31	1.14132	0.487	0.468	8.06768e-27	1.82034e-19	0.270783	0.567	0.487	4.60964e-15	0.870539	1.173
	NDUFS6	4.19275e-171	1.10311	0.524	0.366	1.06173e-166	8.00833e-35	-0.398406	0.424	0.524	2.02795e-30	1.50152	1.17285	NDUFS6
	TRIAP1	4.58559e-94	1.12003	0.217	0.092	1.16121e-89	1.16872e-21	-0.346533	0.148	0.217	2.95955e-17	1.46656	1.17241	TRIAP1
	MTHFD1	3.42505e-77	0.991619	0.167	0.066	8.67327e-73	1.14411e-29	-0.624674	0.098	0.167	2.89723e-25	1.61629	1.17198	MTHFD1
	NDUFV2	3.33449e-142	1.06975	0.57	0.492	8.44392e-138	8.32543e-34	-0.477346	0.504	0.57	2.10825e-29	1.5471	1.17142	NDUFV2
	LTV1	7.8048e-94	1.07874	0.227	0.098	1.97641e-89	7.78455e-24	-0.453002	0.153	0.227	1.97128e-19	1.53174	1.17	LTV1
	RASA3	4.44445e-172	-1.06824	0.193	0.391	1.12547e-167	4.80523e-12	0.476517	0.235	0.193	1.21683e-07	1.54476	1.1697	RASA3
	WDR76	1.80728e-89	1.062	0.179	0.067	4.57658e-85	2.01287e-27	-0.488948	0.109	0.179	5.09719e-23	1.55095	1.16915	WDR76
	MMAB	3.46052e-72	1.05179	0.133	0.046	8.76307e-68	1.97504e-20	-0.508908	0.081	0.133	5.0014e-16	1.5607	1.16844	MMAB
	PSMC4	4.74655e-123	1.13085	0.35	0.179	1.20197e-118	6.91884e-18	-0.292723	0.271	0.35	1.75206e-13	1.42358	1.16813	PSMC4
	AK6	1.42547e-98	1.09614	0.267	0.126	3.60973e-94	3.55898e-20	-0.402642	0.194	0.267	9.01242e-16	1.49878	1.16775	AK6
	RANGAP1	1.66951e-71	0.932842	0.199	0.092	4.2277e-67	1.42356e-31	-0.701337	0.123	0.199	3.60487e-27	1.63418	1.16708	RANGAP1
	TRDC	6.67171e-32	0.7887	0.186	0.117	1.68948e-27	1.32494e-35	-0.860036	0.108	0.186	3.35515e-31	1.64874	1.16692	TRDC
	NOPCHAP1	1.67485e-79	1.09895	0.16	0.061	4.24121e-75	8.83131e-19	-0.384753	0.105	0.16	2.23635e-14	1.48371	1.16436	NOPCHAP1
	H2AZ1	1.12873e-107	1.05595	0.634	0.604	2.85829e-103	5.08432e-29	-0.488639	0.575	0.634	1.2875e-24	1.54459	1.16353	H2AZ1
	LIMA1	3.16495e-90	1.13273	0.215	0.093	8.01461e-86	1.05637e-21	-0.265899	0.145	0.215	2.67504e-17	1.39863	1.16352	LIMA1
	EIF2S1	1.92799e-113	1.06538	0.341	0.18	4.88226e-109	2.95617e-31	-0.467084	0.244	0.341	7.4859e-27	1.53247	1.16328	EIF2S1
	KDM7A	3.92923e-269	-1.07474	0.262	0.539	9.95e-265	6.90486e-25	0.444255	0.336	0.262	1.74852e-20	1.519	1.16294	KDM7A
	MAP2K3	2.48766e-93	1.10012	0.237	0.106	6.29949e-89	7.78511e-23	-0.376729	0.162	0.237	1.97142e-18	1.47685	1.16283	MAP2K3
	ZNF44	1.69854e-76	-0.964218	0.129	0.239	4.30122e-72	4.40459e-13	0.648974	0.169	0.129	1.11537e-08	1.61319	1.16228	ZNF44
	NDUFAF8	1.98521e-96	1.05654	0.391	0.253	5.02714e-92	3.81577e-30	-0.477456	0.296	0.391	9.66266e-26	1.53399	1.15941	NDUFAF8
	CEP83	4.03205e-72	0.957463	0.192	0.087	1.02104e-67	7.38475e-29	-0.653694	0.119	0.192	1.87004e-24	1.61116	1.15933	CEP83
	RASSF3	1.109e-195	-1.09578	0.27	0.477	2.80833e-191	8.15441e-07	0.378099	0.294	0.27	0.0206494	1.47388	1.15918	RASSF3
	GLA	1.23641e-66	1.12198	0.105	0.032	3.13096e-62	2.61403e-07	-0.290636	0.078	0.105	0.0066195	1.41262	1.15902	GLA
	TMEM106C	1.10944e-83	1.08636	0.182	0.073	2.80943e-79	3.99102e-21	-0.402268	0.12	0.182	1.01065e-16	1.48863	1.15844	TMEM106C
	TIMM9	1.07681e-79	1.02002	0.214	0.098	2.7268e-75	2.52815e-28	-0.543664	0.138	0.214	6.40204e-24	1.56368	1.15586	TIMM9
	GFOD1	4.50478e-46	0.993443	0.103	0.042	1.14075e-41	8.08622e-16	-0.590348	0.063	0.103	2.04767e-11	1.58379	1.15561	GFOD1
	IFI6	1.20317e-11	0.912322	0.191	0.151	3.04679e-07	1.08457e-16	0.708998	0.239	0.191	2.74647e-12	0.203324	1.15543
	LGALS3	1.63308e-65	1.06504	0.251	0.141	4.13545e-61	4.70846e-25	-0.447897	0.174	0.251	1.19232e-20	1.51294	1.15539	LGALS3
	TALDO1	2.36707e-119	1.11959	0.405	0.248	5.99413e-115	3.46495e-21	-0.280761	0.312	0.405	8.77429e-17	1.40035	1.15425	TALDO1
	DOHH	2.1138e-70	1.10638	0.106	0.031	5.35278e-66	4.5918e-15	-0.32878	0.066	0.106	1.16278e-10	1.43516	1.1542	DOHH
	AHNAK	1.52977e-302	-1.08811	0.301	0.589	3.87384e-298	2.00799e-20	0.384951	0.366	0.301	5.08484e-16	1.47306	1.15419	AHNAK
	FHOD1	1.56851e-55	0.898539	0.108	0.039	3.97194e-51	2.113e-20	-0.723487	0.062	0.108	5.35075e-16	1.62203	1.15361	FHOD1
	FBL	6.48726e-93	1.05328	0.331	0.19	1.64277e-88	1.30625e-30	-0.470011	0.236	0.331	3.3078e-26	1.52329	1.15339	FBL
	DUSP2	2.70672e-60	0.886219	0.292	0.179	6.85423e-56	7.50012e-46	-0.737501	0.182	0.292	1.89926e-41	1.62372	1.15295	DUSP2
	IGFLR1	4.88227e-84	1.05112	0.379	0.239	1.23634e-79	1.2253e-40	-0.471781	0.262	0.379	3.10283e-36	1.5229	1.15214	IGFLR1
	ATP1B3	8.22497e-100	1.00915	0.386	0.241	2.08281e-95	7.5029e-38	-0.554332	0.281	0.386	1.89996e-33	1.56348	1.15138	ATP1B3
	SYNJ2	2.22273e-57	1.01378	0.105	0.037	5.62861e-53	2.81131e-17	-0.544918	0.063	0.105	7.11909e-13	1.55869	1.15095	SYNJ2
	ANP32E	5.61751e-118	1.06569	0.45	0.301	1.42252e-113	6.03609e-32	-0.433928	0.347	0.45	1.52852e-27	1.49962	1.15064	ANP32E
	CIAO2B	3.95203e-137	1.09643	0.488	0.337	1.00077e-132	4.14083e-21	-0.341803	0.406	0.488	1.04858e-16	1.43823	1.14847	CIAO2B
	PITRM1	1.10153e-68	0.985961	0.149	0.059	2.78941e-64	2.09235e-23	-0.588547	0.091	0.149	5.29847e-19	1.57451	1.14826	PITRM1
	STING1	7.36318e-43	0.939196	0.149	0.076	1.86458e-38	1.74237e-21	-0.659986	0.093	0.149	4.4122e-17	1.59918	1.1479	STING1
	AHI1	8.32576e-71	0.923582	0.266	0.145	2.10833e-66	2.44831e-32	-0.6816	0.178	0.266	6.19987e-28	1.60518	1.14786	AHI1
	ATP6V0B	5.88518e-135	1.12498	0.437	0.268	1.4903e-130	8.26261e-10	-0.223732	0.379	0.437	2.09234e-05	1.34871	1.14701	ATP6V0B
	RPLP0	0	0.996679	0.889	0.864	0	1.05968e-172	-0.566039	0.832	0.889	2.68342e-168	1.56272	1.1462	RPLP0
	FANCC	1.37679e-100	1.02449	0.164	0.053	3.48643e-96	4.69097e-25	-0.513178	0.1	0.164	1.18789e-20	1.53767	1.14583	FANCC
	CCT7	7.72791e-109	1.03838	0.393	0.242	1.95694e-104	5.20582e-37	-0.484155	0.284	0.393	1.31827e-32	1.52253	1.1457	CCT7
	LARP4	8.93763e-92	0.97463	0.283	0.142	2.26328e-87	9.7522e-41	-0.602002	0.179	0.283	2.46955e-36	1.57663	1.14556	LARP4
	DHRS3	1.53069e-63	1.06264	0.182	0.087	3.87617e-59	2.25342e-16	-0.42574	0.128	0.182	5.70634e-12	1.48838	1.14475	DHRS3
	RPS10	0	-0.894246	0.752	0.934	0	1.75953e-212	0.713649	0.85	0.752	4.45567e-208	1.6079	1.1441	RPS10
	PNPT1	9.15325e-95	1.12385	0.257	0.122	2.31788e-90	1.48907e-14	-0.209561	0.193	0.257	3.77078e-10	1.33341	1.14322	PNPT1
	PMVK	6.85416e-94	1.04514	0.216	0.09	1.73568e-89	5.36866e-26	-0.459674	0.142	0.216	1.35951e-21	1.50482	1.14176	PMVK
	WDR5	1.7238e-61	0.949221	0.13	0.051	4.36518e-57	5.64908e-23	-0.634394	0.076	0.13	1.43052e-18	1.58362	1.1417	WDR5
	G6PD	2.53371e-55	0.916516	0.185	0.093	6.41611e-51	2.92547e-24	-0.68077	0.119	0.185	7.40816e-20	1.59729	1.14169	G6PD
	AKR1A1	1.0712e-93	1.06182	0.278	0.138	2.7126e-89	7.32188e-24	-0.41831	0.197	0.278	1.85412e-19	1.48013	1.14125	AKR1A1
	GNL3	1.28753e-90	1.04526	0.285	0.149	3.2604e-86	1.20472e-29	-0.456543	0.196	0.285	3.05071e-25	1.5018	1.14062	GNL3
	CD82	2.35859e-54	0.979037	0.19	0.1	5.97267e-50	1.50678e-26	-0.584347	0.12	0.19	3.81561e-22	1.56338	1.14016	CD82
	HSPA8	3.36443e-272	1.12096	0.717	0.64	8.51976e-268	6.15466e-12	-0.208111	0.697	0.717	1.55854e-07	1.32907	1.14011	HSPA8
	ADAP1	9.08548e-70	1.00826	0.134	0.049	2.30072e-65	1.55828e-20	-0.530809	0.082	0.134	3.94604e-16	1.53907	1.13945	ADAP1
	PFDN2	2.44535e-140	1.11031	0.479	0.32	6.19237e-136	4.35681e-13	-0.254157	0.41	0.479	1.10327e-08	1.36446	1.13902	PFDN2
	ATM	0	-1.12798	0.444	0.73	0	7.55934e-07	0.149611	0.473	0.444	0.0191425	1.27759	1.13786	ATM
	TMEM70	9.64024e-101	1.08697	0.234	0.099	2.4412e-96	5.48931e-22	-0.336422	0.162	0.234	1.39006e-17	1.42339	1.13784	TMEM70
	YBX3	4.53202e-64	1.03968	0.205	0.104	1.14764e-59	2.99342e-18	-0.460854	0.144	0.205	7.58023e-14	1.50054	1.13724	YBX3
	PACS1	1.09126e-279	-1.03684	0.446	0.675	2.7634e-275	2.87526e-18	0.462391	0.484	0.446	7.28103e-14	1.49923	1.13527	PACS1
	BMPR1A	3.4091e-70	-0.925377	0.213	0.321	8.63287e-66	5.1353e-15	0.657525	0.256	0.213	1.30041e-10	1.5829	1.13519	BMPR1A
	YBX1	3.63342e-212	1.02851	0.706	0.679	9.2009e-208	3.0968e-55	-0.480041	0.652	0.706	7.84204e-51	1.50855	1.13502	YBX1
	JPT1	4.04645e-108	1.04675	0.374	0.216	1.02468e-103	1.15554e-27	-0.436037	0.279	0.374	2.92619e-23	1.48279	1.13394	JPT1
	DEF8	6.5358e-71	1.05936	0.129	0.045	1.65506e-66	1.63265e-18	-0.40426	0.08	0.129	4.13435e-14	1.46362	1.13387	DEF8
	LSM5	1.37721e-110	1.07417	0.434	0.292	3.48752e-106	5.27045e-19	-0.361868	0.357	0.434	1.33464e-14	1.43604	1.13349	LSM5
	TMA16	2.29477e-100	1.06629	0.226	0.094	5.81104e-96	3.01349e-19	-0.380923	0.16	0.226	7.63106e-15	1.44721	1.13229	TMA16
	TNFRSF1B	5.25839e-63	0.847953	0.307	0.185	1.33158e-58	3.21999e-54	-0.74933	0.186	0.307	8.15399e-50	1.59728	1.1316	TNFRSF1B
	HLA-DRA	4.9409e-28	1.00911	0.15	0.093	1.25118e-23	5.36923e-17	-0.511871	0.101	0.15	1.35965e-12	1.52099	1.13151	HLA-DRA
	SEC61B	1.24723e-249	1.08462	0.698	0.598	3.15835e-245	4.13642e-28	-0.313928	0.634	0.698	1.04747e-23	1.39855	1.12914	SEC61B
	SMS	2.18655e-93	1.082	0.293	0.154	5.537e-89	1.99685e-15	-0.321745	0.228	0.293	5.05662e-11	1.40375	1.12883	SMS
	GLCCI1	1.45201e-180	-0.955081	0.33	0.54	3.67693e-176	1.25013e-28	0.601359	0.403	0.33	3.16571e-24	1.55644	1.12863	GLCCI1
	EMG1	1.03819e-97	1.05259	0.27	0.128	2.62901e-93	3.68624e-22	-0.407122	0.195	0.27	9.33466e-18	1.45971	1.12858	EMG1
	TIMM17A	6.78083e-81	0.947925	0.267	0.137	1.71711e-76	7.22734e-37	-0.610551	0.172	0.267	1.83018e-32	1.55848	1.12753	TIMM17A
	SAMD3	1.63874e-283	-0.918451	0.455	0.726	4.14978e-279	4.27497e-91	0.653165	0.605	0.455	1.08255e-86	1.57162	1.12702	SAMD3
	UTP11	3.34828e-107	1.08245	0.232	0.093	8.47884e-103	1.84494e-17	-0.31346	0.168	0.232	4.67195e-13	1.39591	1.12692	UTP11
	EPB41L2	1.59738e-59	1.07639	0.116	0.043	4.04504e-55	9.00761e-10	-0.329023	0.083	0.116	2.281e-05	1.40542	1.12556	EPB41L2
	CRELD2	5.66619e-92	1.08602	0.209	0.086	1.43485e-87	7.08645e-19	-0.293768	0.145	0.209	1.7945e-14	1.37979	1.12505	CRELD2
	RDX	8.21767e-82	0.97029	0.28	0.15	2.08096e-77	2.38144e-32	-0.569127	0.189	0.28	6.03052e-28	1.53942	1.12489	RDX
	BANF1	2.17965e-116	1.11253	0.393	0.231	5.51954e-112	7.72441e-10	-0.160122	0.327	0.393	1.95605e-05	1.27265	1.12399	BANF1
	TIAM1	9.69052e-20	0.965517	0.129	0.083	2.45393e-15	5.06668e-12	-0.573449	0.09	0.129	1.28304e-07	1.53897	1.12297	TIAM1
	STAT5A	2.61833e-53	0.936199	0.225	0.127	6.63039e-49	2.62384e-32	-0.619709	0.143	0.225	6.64436e-28	1.55591	1.12272	STAT5A
	SGO2	9.85001e-71	0.972768	0.122	0.04	2.49432e-66	1.54745e-23	-0.560289	0.069	0.122	3.9186e-19	1.53306	1.12259	SGO2
	DAAM1	2.29086e-66	-0.751154	0.193	0.304	5.80114e-62	1.37405e-41	0.833865	0.281	0.193	3.47951e-37	1.58502	1.1223	DAAM1
	RNASEH2C	1.61338e-116	1.10285	0.367	0.202	4.08556e-112	1.06956e-11	-0.183824	0.3	0.367	2.70844e-07	1.28668	1.11807	RNASEH2C
	MICOS13	4.35906e-119	1.0965	0.442	0.281	1.10384e-114	1.15745e-11	-0.211692	0.369	0.442	2.93101e-07	1.3082	1.11675	MICOS13
	ABCF1	5.86952e-137	1.06538	0.461	0.279	1.48634e-132	2.78278e-29	-0.331479	0.354	0.461	7.04684e-25	1.39686	1.11576	ABCF1
	ATAD2	1.00435e-34	0.834529	0.232	0.157	2.54331e-30	5.22945e-34	-0.739424	0.148	0.232	1.32425e-29	1.57395	1.11498	ATAD2
	SYNE1	0	-1.04489	0.453	0.733	0	3.50707e-30	0.384777	0.528	0.453	8.88096e-26	1.42966	1.11348	SYNE1
	GFUS	5.872e-90	1.0694	0.235	0.106	1.48697e-85	1.48158e-20	-0.307298	0.165	0.235	3.7518e-16	1.3767	1.11268	GFUS
	USP12	1.02453e-67	0.826659	0.322	0.195	2.59442e-63	1.66493e-51	-0.743954	0.203	0.322	4.21611e-47	1.57061	1.11213	USP12
	PPM1G	1.65606e-105	1.00151	0.44	0.308	4.19365e-101	1.67489e-35	-0.482491	0.339	0.44	4.24132e-31	1.484	1.11168	PPM1G
	CYB5A	4.52378e-93	1.08711	0.287	0.146	1.14556e-88	9.31832e-13	-0.230167	0.225	0.287	2.35968e-08	1.31728	1.11121	CYB5A
	PGD	7.42319e-72	0.945574	0.145	0.054	1.87977e-67	3.61788e-20	-0.582897	0.092	0.145	9.16156e-16	1.52847	1.1108	PGD
	ARSB	2.16398e-96	1.05928	0.229	0.099	5.47983e-92	8.4145e-16	-0.332805	0.169	0.229	2.1308e-11	1.39208	1.11033	ARSB
	ALCAM	1.46622e-50	0.967412	0.106	0.041	3.7129e-46	1.9648e-14	-0.542499	0.067	0.106	4.97547e-10	1.50991	1.10914	ALCAM
	QTRT1	1.18975e-62	1.00821	0.124	0.046	3.01281e-58	5.53477e-19	-0.462105	0.076	0.124	1.40157e-14	1.47031	1.10906	QTRT1
	PSMD1	2.64347e-113	1.05467	0.377	0.215	6.69406e-109	1.86026e-21	-0.342563	0.289	0.377	4.71075e-17	1.39723	1.10891	PSMD1
	TSC22D1	4.01228e-98	-0.941625	0.142	0.276	1.01603e-93	1.32965e-13	0.585139	0.185	0.142	3.36708e-09	1.52676	1.10862	TSC22D1
	HPRT1	7.86071e-96	1.03331	0.259	0.12	1.99057e-91	8.65873e-25	-0.395396	0.178	0.259	2.19265e-20	1.42871	1.10638	HPRT1
	HSD17B12	7.21569e-63	1.06548	0.124	0.046	1.82723e-58	6.14362e-09	-0.296794	0.091	0.124	0.000155575	1.36227	1.10604	HSD17B12
	MTX1	1.39353e-88	1.00436	0.185	0.071	3.52884e-84	2.11681e-20	-0.462719	0.124	0.185	5.3604e-16	1.46708	1.10582	MTX1
	PDCL3	1.21125e-77	1.0068	0.206	0.093	3.06724e-73	4.42175e-19	-0.455212	0.144	0.206	1.11972e-14	1.46201	1.10492	PDCL3
	ZNF652	9.47477e-147	-1.03053	0.215	0.394	2.3993e-142	6.06511e-10	0.396069	0.253	0.215	1.53587e-05	1.4266	1.10402	ZNF652
	FBXL20	5.91723e-130	-1.01486	0.253	0.416	1.49842e-125	1.57291e-07	0.434106	0.279	0.253	0.00398307	1.44896	1.1038	FBXL20
	HRAS	3.70241e-97	1.01988	0.209	0.083	9.3756e-93	6.86063e-28	-0.420978	0.133	0.209	1.73732e-23	1.44086	1.10335	HRAS
	JPT2	1.11299e-63	0.855938	0.132	0.05	2.81842e-59	7.18474e-26	-0.695648	0.075	0.132	1.81939e-21	1.55159	1.10298	JPT2
	LAPTM5	4.72746e-282	-0.942264	0.412	0.667	1.19714e-277	2.31961e-33	0.573289	0.479	0.412	5.87394e-29	1.51555	1.10296	LAPTM5
	MRPL3	8.3684e-83	0.981131	0.331	0.197	2.11913e-78	6.66156e-31	-0.503523	0.237	0.331	1.68691e-26	1.48465	1.10279	MRPL3
	CD3G	0	-0.922345	0.567	0.828	0	1.62984e-90	0.60283	0.683	0.567	4.12723e-86	1.52518	1.10187	CD3G
	ITPA	1.84103e-90	1.03072	0.267	0.132	4.66203e-86	1.4582e-21	-0.389089	0.193	0.267	3.6926e-17	1.41981	1.10172	ITPA
	WDR3	4.39164e-53	0.912444	0.142	0.064	1.11209e-48	4.58579e-20	-0.616739	0.089	0.142	1.16126e-15	1.52918	1.10133	WDR3
	MIR29B2CHG	8.82279e-34	-0.832236	0.092	0.152	2.23419e-29	9.90472e-11	0.720606	0.124	0.092	2.50817e-06	1.55284	1.10086	MIR29B2CHG
	CCDC102A	1.91482e-55	1.01993	0.108	0.04	4.84891e-51	1.39588e-13	-0.409752	0.07	0.108	3.5348e-09	1.42968	1.09916	CCDC102A
	BRCA2	5.43628e-70	0.860984	0.117	0.038	1.37663e-65	1.42852e-23	-0.683148	0.066	0.117	3.61745e-19	1.54413	1.09908	BRCA2
	MAP3K8	3.25889e-92	1.04968	0.24	0.11	8.25248e-88	1.27516e-16	-0.321532	0.177	0.24	3.22909e-12	1.37121	1.09782	MAP3K8
	NFKBIB	1.85863e-95	1.05268	0.252	0.115	4.70661e-91	1.99873e-18	-0.309758	0.183	0.252	5.06138e-14	1.36244	1.09731	NFKBIB
	POLR2K	1.8508e-111	1.06023	0.457	0.305	4.68679e-107	1.82181e-12	-0.282462	0.386	0.457	4.61338e-08	1.34269	1.09721	POLR2K
	NCLN	6.64482e-49	0.824841	0.137	0.062	1.68267e-44	3.70458e-23	-0.722178	0.082	0.137	9.3811e-19	1.54702	1.09631	NCLN
	UBE2M	3.11665e-90	0.977722	0.372	0.234	7.89229e-86	9.12762e-33	-0.49552	0.272	0.372	2.31139e-28	1.47324	1.09612	UBE2M
	TRAF1	9.11296e-75	0.984121	0.308	0.181	2.30768e-70	1.09414e-32	-0.48158	0.211	0.308	2.77069e-28	1.4657	1.09563	TRAF1
	MRPS35	8.4201e-81	0.89517	0.264	0.134	2.13222e-76	8.76753e-39	-0.630676	0.168	0.264	2.2202e-34	1.52585	1.09503	MRPS35
	KLRG1	6.07088e-112	-0.844266	0.232	0.391	1.53733e-107	7.30287e-37	0.696446	0.317	0.232	1.84931e-32	1.54071	1.09445	KLRG1
	LRR1	4.97002e-81	1.01193	0.171	0.066	1.25856e-76	3.46597e-22	-0.416436	0.11	0.171	8.77688e-18	1.42836	1.09427	LRR1
	EBP	1.57881e-83	0.991502	0.283	0.15	3.99802e-79	1.6499e-28	-0.461185	0.196	0.283	4.17804e-24	1.45269	1.09351	EBP
	PSMB1	1.74706e-205	1.05149	0.627	0.52	4.42408e-201	1.40062e-24	-0.298562	0.557	0.627	3.5468e-20	1.35005	1.09306	PSMB1
	FIBP	1.08276e-81	0.958125	0.281	0.147	2.74187e-77	5.37101e-32	-0.523653	0.191	0.281	1.3601e-27	1.48178	1.09189	FIBP
	GRAMD2B	2.29272e-51	0.938173	0.103	0.039	5.80585e-47	3.9284e-15	-0.556818	0.064	0.103	9.9479e-11	1.49499	1.09097	GRAMD2B
	AP1S1	8.5268e-72	1.05162	0.139	0.051	2.15924e-67	3.49564e-12	-0.287675	0.098	0.139	8.85201e-08	1.3393	1.09026	AP1S1
	SELENOH	1.0258e-175	1.0779	0.593	0.464	2.59762e-171	1.01266e-07	-0.161343	0.551	0.593	0.00256436	1.23924	1.08991	SELENOH
	PDHA1	1.03621e-80	0.986334	0.237	0.114	2.62401e-76	4.17837e-23	-0.45762	0.164	0.237	1.05809e-18	1.44395	1.08732	PDHA1
	DHX33	3.46819e-62	0.908765	0.132	0.051	8.7825e-58	1.93757e-24	-0.596337	0.076	0.132	4.90651e-20	1.5051	1.08696	DHX33
	ATOX1	2.99055e-108	1.08066	0.344	0.185	7.57297e-104	3.04677e-07	-0.103996	0.287	0.344	0.00771534	1.18466	1.08565	ATOX1
	GRPEL1	1.46759e-64	0.934694	0.261	0.146	3.71637e-60	5.7802e-29	-0.551391	0.177	0.261	1.46372e-24	1.48608	1.08521	GRPEL1
	CALM3	2.37997e-86	0.968649	0.436	0.316	6.02679e-82	4.73702e-34	-0.488303	0.333	0.436	1.19955e-29	1.45695	1.08477	CALM3
	TXN2	1.23046e-93	1.04104	0.276	0.137	3.11588e-89	1.69318e-21	-0.304345	0.199	0.276	4.28765e-17	1.34538	1.08462	TXN2
	MLST8	1.14884e-41	0.665513	0.1	0.041	2.90921e-37	4.97833e-24	-0.853858	0.052	0.1	1.26066e-19	1.51937	1.08258	MLST8
	MRPL51	3.28991e-117	1.01207	0.495	0.374	8.33104e-113	2.31038e-25	-0.384086	0.413	0.495	5.85057e-21	1.39616	1.0825	MRPL51
	CCT4	5.46595e-111	1.00333	0.451	0.311	1.38414e-106	8.4477e-25	-0.40197	0.365	0.451	2.13921e-20	1.4053	1.08085	CCT4
	CIAPIN1	1.1634e-62	0.93078	0.172	0.078	2.94607e-58	1.60306e-23	-0.548725	0.109	0.172	4.05944e-19	1.4795	1.08049	CIAPIN1
	TUFM	1.55301e-97	0.959077	0.41	0.266	3.93268e-93	2.35893e-40	-0.497278	0.295	0.41	5.97351e-36	1.45635	1.08033	TUFM
	EXOSC2	4.83215e-59	0.94414	0.116	0.043	1.22365e-54	2.17775e-19	-0.524575	0.069	0.116	5.51471e-15	1.46871	1.08008	EXOSC2
	C8orf33	3.62287e-81	0.983079	0.258	0.13	9.1742e-77	2.06108e-26	-0.446871	0.176	0.258	5.21926e-22	1.42995	1.07988	C8orf33
	AP2S1	3.20649e-107	0.995843	0.421	0.26	8.11981e-103	8.58419e-27	-0.416462	0.323	0.421	2.17378e-22	1.4123	1.07942	AP2S1
	MLEC	1.35714e-87	0.933993	0.296	0.155	3.43669e-83	2.40878e-40	-0.540456	0.19	0.296	6.09975e-36	1.47445	1.07909	MLEC
	SPATS2L	6.00934e-76	1.06995	0.168	0.068	1.52175e-71	6.70354e-12	-0.137634	0.122	0.168	1.69754e-07	1.20758	1.07876	SPATS2L
	ARPC1B	1.48893e-199	1.01636	0.641	0.518	3.77041e-195	4.99806e-35	-0.354107	0.553	0.641	1.26566e-30	1.37047	1.07628	ARPC1B
	MRPL13	6.66329e-97	1.01185	0.334	0.184	1.68734e-92	3.26966e-21	-0.366462	0.252	0.334	8.27977e-17	1.37831	1.07616	MRPL13
	AUTS2	1.82418e-68	-0.931212	0.146	0.252	4.61938e-64	3.84226e-16	-0.53804	0.098	0.146	9.72974e-12	0.393172	1.07547
	GPR65	8.55827e-55	0.898424	0.227	0.126	2.16721e-50	1.21427e-33	-0.590755	0.142	0.227	3.0749e-29	1.48918	1.07525	GPR65
	BPGM	1.64448e-41	1.01622	0.184	0.106	4.16431e-37	1.57703e-10	-0.351011	0.141	0.184	3.99351e-06	1.36723	1.07514	BPGM
	CLPB	2.55155e-50	0.830342	0.106	0.041	6.46129e-46	1.81203e-22	-0.682555	0.058	0.106	4.5886e-18	1.5129	1.07487	CLPB
	PINX1	1.03135e-84	0.99309	0.211	0.092	2.61168e-80	2.85742e-27	-0.409353	0.136	0.211	7.23584e-23	1.40244	1.07415	PINX1
	MCM8	5.94153e-59	0.806773	0.114	0.041	1.50457e-54	1.13141e-22	-0.708585	0.064	0.114	2.86508e-18	1.51536	1.07377	MCM8
	UHRF1	3.77088e-30	0.601039	0.15	0.088	9.549e-26	3.86737e-35	-0.889149	0.08	0.15	9.79335e-31	1.49019	1.07324	UHRF1
	MRPL47	1.8967e-96	1.00535	0.347	0.193	4.80301e-92	2.28093e-24	-0.373961	0.256	0.347	5.77601e-20	1.37931	1.07264	MRPL47
	CDK2AP1	5.00709e-65	0.972761	0.125	0.045	1.26795e-60	1.29219e-17	-0.450042	0.078	0.125	3.27222e-13	1.4228	1.07182	CDK2AP1
	SMG9	9.64095e-55	0.866808	0.106	0.038	2.44138e-50	1.58074e-18	-0.623044	0.062	0.106	4.0029e-14	1.48985	1.06749	SMG9
	HSPA14	4.53374e-73	0.946471	0.197	0.089	1.14808e-68	2.72565e-25	-0.492996	0.127	0.197	6.90215e-21	1.43947	1.06717	HSPA14
	NACC1	1.77753e-43	0.87247	0.1	0.041	4.50124e-39	4.2133e-14	-0.614277	0.063	0.1	1.06693e-09	1.48675	1.06702	NACC1
	APEX1	2.35485e-87	1.00261	0.323	0.184	5.96318e-83	8.16675e-24	-0.363777	0.235	0.323	2.06807e-19	1.36638	1.06656	APEX1
	PSMD2	1.08405e-92	0.966189	0.317	0.173	2.74515e-88	7.81385e-31	-0.449835	0.222	0.317	1.9787e-26	1.41602	1.06577	PSMD2
	TP53BP2	2.21994e-41	0.691988	0.241	0.149	5.62155e-37	3.85311e-44	-0.808454	0.143	0.241	9.75723e-40	1.50044	1.06416	TP53BP2
	PYHIN1	5.60288e-270	-0.885983	0.427	0.694	1.41882e-265	1.04788e-64	0.588828	0.546	0.427	2.65355e-60	1.47481	1.06381	PYHIN1
	TAP1	3.35783e-104	1.0301	0.397	0.237	8.50304e-100	4.19649e-23	-0.261809	0.298	0.397	1.06268e-18	1.29191	1.06285	TAP1
	CALR	8.9848e-114	0.914052	0.594	0.509	2.27522e-109	1.16619e-63	-0.536756	0.464	0.594	2.95314e-59	1.45081	1.06	CALR
	PPP5C	9.13522e-68	0.876564	0.155	0.063	2.31331e-63	2.47995e-30	-0.592657	0.087	0.155	6.27998e-26	1.46922	1.05811	PPP5C
	ADRM1	1.23776e-102	1.0397	0.371	0.215	3.13438e-98	1.6377e-13	-0.190921	0.295	0.371	4.14715e-09	1.23062	1.05708	ADRM1
	FDPS	1.57549e-86	0.970894	0.35	0.211	3.98962e-82	2.5049e-27	-0.414323	0.257	0.35	6.34316e-23	1.38522	1.0556	FDPS
	AK2	2.21115e-74	0.956572	0.194	0.086	5.5993e-70	7.78192e-21	-0.443241	0.131	0.194	1.97062e-16	1.39981	1.05427	AK2
	LINC01871	1.15787e-65	0.961577	0.59	0.556	2.93208e-61	5.74932e-35	-0.423689	0.493	0.59	1.4559e-30	1.38527	1.05078	LINC01871
	UBE2N	3.3044e-97	0.945173	0.432	0.288	8.36773e-93	1.27764e-34	-0.456082	0.322	0.432	3.23537e-30	1.40125	1.04946	UBE2N
	LACTB	1.27162e-77	1.03752	0.208	0.095	3.22013e-73	2.51257e-10	-0.15732	0.161	0.208	6.36258e-06	1.19484	1.04938	LACTB
	RESF1	0	-0.997525	0.522	0.818	0	1.45782e-29	0.325699	0.592	0.522	3.69165e-25	1.32322	1.04935	RESF1
	BLTP3B	4.23217e-76	0.876428	0.295	0.163	1.07171e-71	1.29377e-33	-0.575428	0.2	0.295	3.27622e-29	1.45186	1.04845	BLTP3B
	HCCS	1.35252e-65	0.996508	0.139	0.054	3.42499e-61	1.71954e-12	-0.325199	0.098	0.139	4.35439e-08	1.32171	1.04823	HCCS
	BST2	2.77823e-85	0.992336	0.434	0.295	7.03532e-81	1.55896e-15	0.324292	0.469	0.434	3.94775e-11	0.668044	1.04398
	PLAAT4	4.81971e-189	-0.543483	0.392	0.661	1.2205e-184	8.36186e-155	0.890153	0.604	0.392	2.11747e-150	1.43364	1.04295	PLAAT4
	TEDC1	2.04718e-67	1.03035	0.1	0.029	5.18408e-63	1.85631e-10	-0.160284	0.068	0.1	4.70073e-06	1.19063	1.04274	TEDC1
	PEA15	1.61007e-66	0.988677	0.103	0.031	4.07718e-62	7.02576e-16	-0.331102	0.063	0.103	1.77913e-11	1.31978	1.04265	PEA15
	VMP1	7.27396e-158	1.02362	0.573	0.392	1.84199e-153	4.9989e-11	-0.19592	0.503	0.573	1.26587e-06	1.21954	1.0422	VMP1
	SYNCRIP	2.66116e-59	0.780064	0.387	0.279	6.73886e-55	8.48734e-58	-0.690562	0.257	0.387	2.14925e-53	1.47063	1.04181	SYNCRIP
	VMA21	9.00479e-75	0.947215	0.228	0.111	2.28028e-70	6.18247e-25	-0.431757	0.154	0.228	1.56559e-20	1.37897	1.04098	VMA21
	EIF1AY	1.16126e-44	0.962354	0.141	0.07	2.94067e-40	2.19592e-08	-0.395371	0.107	0.141	0.000556073	1.35773	1.04041	EIF1AY
	ABCD2	5.56406e-79	-0.939386	0.095	0.202	1.40899e-74	1.32683e-06	0.445198	0.119	0.095	0.0335992	1.38458	1.03954	ABCD2
	TXLNA	2.09785e-67	0.880092	0.216	0.106	5.3124e-63	1.57817e-28	-0.552817	0.139	0.216	3.9964e-24	1.43291	1.03931	TXLNA
	NFIA	1.30053e-21	-0.564534	0.117	0.168	3.29334e-17	1.92327e-23	-0.872425	0.066	0.117	4.87029e-19	0.307892	1.03915
	LINC02964	2.28107e-93	-0.203005	0.27	0.462	5.77636e-89	1.30983e-93	1.01878	0.427	0.27	3.31688e-89	1.22179	1.03881	LINC02964
	HERPUD2	1.14239e-91	-0.716128	0.242	0.383	2.89287e-87	1.56123e-35	0.750826	0.323	0.242	3.9535e-31	1.46695	1.03758	HERPUD2
	BARD1	1.12819e-78	0.886051	0.171	0.068	2.85691e-74	3.92198e-27	-0.538833	0.104	0.171	9.93163e-23	1.42488	1.03703	BARD1
	LMO4	1.48159e-81	0.944864	0.259	0.13	3.75184e-77	7.13022e-18	-0.427073	0.192	0.259	1.80558e-13	1.37194	1.0369	LMO4
	ENY2	6.07982e-107	0.992118	0.446	0.296	1.53959e-102	8.25245e-16	-0.299593	0.37	0.446	2.08977e-11	1.29171	1.03637	ENY2
	C1orf21	3.97948e-151	-0.823143	0.381	0.565	1.00772e-146	1.47762e-48	0.628683	0.479	0.381	3.74177e-44	1.45183	1.03576	C1orf21
	ZDHHC16	1.76571e-45	0.859267	0.11	0.046	4.47132e-41	1.32558e-14	-0.576789	0.07	0.11	3.35677e-10	1.43606	1.0349	ZDHHC16
	TMEM126A	1.16878e-95	1.00327	0.287	0.144	2.95971e-91	6.82514e-17	-0.253513	0.216	0.287	1.72833e-12	1.25678	1.0348	TMEM126A
	MACROH2A1	2.75165e-79	0.93302	0.325	0.192	6.968e-75	1.18274e-28	-0.447069	0.233	0.325	2.99505e-24	1.38009	1.0346	MACROH2A1
	ARL2	1.47246e-83	0.982465	0.289	0.154	3.7287e-79	2.93834e-20	-0.317562	0.211	0.289	7.44076e-16	1.30003	1.03251	ARL2
	NUP62	4.48005e-80	0.953252	0.207	0.092	1.13448e-75	6.33496e-23	-0.395431	0.138	0.207	1.6042e-18	1.34868	1.03201	NUP62
	CCDC146	1.09524e-55	-0.882922	0.087	0.171	2.77347e-51	2.92288e-07	0.533673	0.112	0.087	0.0074016	1.4166	1.03168	CCDC146
	GIMAP2	3.69989e-99	-0.870505	0.157	0.296	9.36922e-95	1.52141e-10	0.552983	0.194	0.157	3.85266e-06	1.42349	1.0313	GIMAP2
	CERS6	1.15393e-41	0.688522	0.191	0.109	2.9221e-37	9.72578e-40	-0.766446	0.107	0.191	2.46286e-35	1.45497	1.03029	CERS6
	RAB8B	7.53096e-83	0.95787	0.453	0.313	1.90707e-78	5.53915e-22	-0.379016	0.361	0.453	1.40268e-17	1.33689	1.03013	RAB8B
	ZNF367	2.61178e-64	0.791249	0.131	0.049	6.6138e-60	2.93955e-28	-0.658463	0.071	0.131	7.44382e-24	1.44971	1.02939	ZNF367
	LNCRNA-IUR	1.06112e-60	-0.886249	0.084	0.171	2.68707e-56	1.10944e-08	0.521242	0.112	0.084	0.000280944	1.40749	1.02817	LNCRNA-IUR
	MRPL24	2.65644e-71	0.933737	0.169	0.071	6.7269e-67	6.85719e-18	-0.43005	0.115	0.169	1.73645e-13	1.36379	1.02801	MRPL24
	BTG2	1.1532e-44	0.889901	0.327	0.229	2.92025e-40	1.01867e-24	-0.514089	0.242	0.327	2.57959e-20	1.40399	1.02772	BTG2
	YWHAG	2.02775e-52	0.782501	0.252	0.148	5.13488e-48	2.08985e-36	-0.66535	0.161	0.252	5.29214e-32	1.44785	1.02713	YWHAG
	BCL11B	0	-0.955176	0.594	0.842	0	1.48826e-37	0.376051	0.664	0.594	3.76873e-33	1.33123	1.02654	BCL11B
	TPM3	4.44635e-257	0.989237	0.722	0.639	1.12595e-252	6.25137e-28	-0.273305	0.669	0.722	1.58303e-23	1.26254	1.0263	TPM3
	RPS17	1.26239e-171	0.912579	0.718	0.707	3.19676e-167	5.90494e-50	-0.467986	0.675	0.718	1.49531e-45	1.38057	1.02558	RPS17
	MAD2L2	1.81194e-81	0.968223	0.178	0.07	4.58838e-77	9.24169e-25	-0.337219	0.111	0.178	2.34027e-20	1.30544	1.02527	MAD2L2
	ZC3H12D	1.89465e-38	0.992267	0.123	0.061	4.79783e-34	8.73151e-08	-0.257048	0.093	0.123	0.00221108	1.24931	1.02502	ZC3H12D
	SLAMF6	5.96759e-114	-0.849939	0.175	0.331	1.51117e-109	6.56652e-16	0.571383	0.225	0.175	1.66284e-11	1.42132	1.02415	SLAMF6
	PVT1	4.99344e-58	0.843956	0.284	0.176	1.26449e-53	3.15981e-34	-0.577291	0.191	0.284	8.0016e-30	1.42125	1.02251	PVT1
	LMNB1	3.32632e-62	0.83528	0.214	0.11	8.42325e-58	5.37893e-28	-0.587928	0.139	0.214	1.36211e-23	1.42321	1.02145	LMNB1
	RILPL2	2.72291e-56	0.909948	0.282	0.172	6.89523e-52	2.03784e-18	-0.464024	0.211	0.282	5.16043e-14	1.37397	1.02143	RILPL2
	DCAF13	5.81659e-84	0.946867	0.282	0.147	1.47293e-79	4.23733e-19	-0.382235	0.21	0.282	1.07302e-14	1.3291	1.02111	DCAF13
	DHX37	1.65204e-42	0.862979	0.113	0.051	4.18346e-38	9.14339e-17	-0.545771	0.07	0.113	2.31538e-12	1.40875	1.02108	DHX37
	BRCA1	4.21558e-73	0.893634	0.153	0.059	1.06751e-68	9.31073e-23	-0.492379	0.094	0.153	2.35776e-18	1.38601	1.0203	BRCA1
	PAM16	2.17033e-71	0.941984	0.249	0.13	5.49592e-67	4.97056e-21	-0.391329	0.176	0.249	1.25869e-16	1.33331	1.02004	PAM16
	SRSF2	3.50568e-90	0.821527	0.536	0.438	8.87743e-86	4.3603e-65	-0.604247	0.394	0.536	1.10416e-60	1.42577	1.01981	SRSF2
	ZNF737	1.67308e-39	-0.589608	0.1	0.172	4.23675e-35	1.12795e-25	0.831988	0.158	0.1	2.8563e-21	1.4216	1.01973	ZNF737
	SNU13	8.05181e-113	0.926506	0.542	0.45	2.03896e-108	1.45495e-34	-0.423637	0.45	0.542	3.68437e-30	1.35014	1.01876	SNU13
	CD151	1.21872e-64	0.84294	0.139	0.054	3.08617e-60	5.84684e-26	-0.571108	0.08	0.139	1.48059e-21	1.41405	1.01819	CD151
	MFHAS1	1.08681e-70	0.877662	0.191	0.087	2.75213e-66	1.2002e-23	-0.513941	0.124	0.191	3.03927e-19	1.3916	1.01707	MFHAS1
	ACTG1	0	0.945236	0.827	0.789	1.55804e-306	1.3002e-64	-0.374881	0.785	0.827	3.29251e-60	1.32012	1.01686	ACTG1
	GPRIN3	1.97274e-54	0.900354	0.374	0.263	4.99556e-50	2.95225e-30	-0.471395	0.275	0.374	7.47598e-26	1.37175	1.01629	GPRIN3
	HSD17B11	7.38037e-111	-0.907565	0.156	0.302	1.86893e-106	5.94429e-10	0.456217	0.192	0.156	1.50527e-05	1.36378	1.01578	HSD17B11
	RPP30	4.87845e-74	0.892295	0.272	0.148	1.23537e-69	4.43715e-27	-0.483893	0.19	0.272	1.12362e-22	1.37619	1.01506	RPP30
	TYW3	1.02525e-78	0.923045	0.235	0.113	2.59625e-74	2.14337e-22	-0.418668	0.162	0.235	5.42766e-18	1.34171	1.01356	TYW3
	POLE2	1.01452e-79	0.862309	0.147	0.051	2.56906e-75	7.85025e-25	-0.532411	0.088	0.147	1.98792e-20	1.39472	1.01343	POLE2
	LSM3	4.81476e-98	0.945163	0.446	0.315	1.21924e-93	2.51194e-19	-0.36115	0.371	0.446	6.361e-15	1.30631	1.01181	LSM3
	IL15RA	2.19465e-56	0.987415	0.128	0.052	5.55751e-52	1.03871e-07	-0.218233	0.097	0.128	0.00263034	1.20565	1.01124	IL15RA
	NOB1	1.88031e-53	0.847582	0.21	0.113	4.76152e-49	3.84169e-26	-0.550568	0.137	0.21	9.72832e-22	1.39815	1.0107	NOB1
	TP53TG1	7.64944e-20	-0.671456	0.087	0.13	1.93707e-15	4.89317e-10	0.755032	0.117	0.087	1.2391e-05	1.42649	1.01041	TP53TG1
	MYB	1.19993e-46	0.86616	0.101	0.04	3.03857e-42	9.42223e-12	-0.520038	0.067	0.101	2.38599e-07	1.3862	1.01028	MYB
	DPH3	6.98291e-76	0.994562	0.189	0.082	1.76828e-71	7.17866e-08	-0.173865	0.149	0.189	0.00181785	1.16843	1.00964	DPH3
	YIF1A	2.44018e-87	0.977098	0.247	0.116	6.17928e-83	1.05992e-15	-0.252877	0.183	0.247	2.68404e-11	1.22998	1.00929	YIF1A
	XPO5	5.25392e-60	0.84131	0.17	0.078	1.33045e-55	3.4954e-27	-0.556709	0.103	0.17	8.8514e-23	1.39802	1.00882	XPO5
	TBRG4	3.14853e-63	0.91038	0.166	0.074	7.97303e-59	1.31576e-26	-0.4331	0.1	0.166	3.33189e-22	1.34348	1.00815	TBRG4
	GAR1	2.71012e-80	0.917225	0.211	0.094	6.86283e-76	1.56059e-20	-0.417997	0.146	0.211	3.95189e-16	1.33522	1.00798	GAR1
	PRKDC	2.61135e-67	0.791913	0.477	0.397	6.61272e-63	5.4216e-56	-0.619623	0.357	0.477	1.37291e-51	1.41154	1.00551	PRKDC
	MARS1	3.01379e-67	0.933303	0.269	0.15	7.63181e-63	4.98268e-17	-0.373813	0.202	0.269	1.26176e-12	1.30712	1.00538	MARS1
	MRPL20	2.8186e-118	0.932561	0.534	0.409	7.13754e-114	1.00951e-26	-0.371521	0.448	0.534	2.55637e-22	1.30408	1.00384	MRPL20
	POLE	1.12702e-61	0.935858	0.11	0.037	2.85394e-57	2.34444e-16	-0.360195	0.068	0.11	5.93682e-12	1.29605	1.00278	POLE
	TRUB2	2.27207e-52	0.765463	0.114	0.045	5.75356e-48	5.77784e-19	-0.644792	0.069	0.114	1.46312e-14	1.41025	1.00084	TRUB2
	EIF3B	4.4732e-55	0.796921	0.292	0.182	1.13275e-50	2.79548e-41	-0.604776	0.188	0.292	7.07901e-37	1.4017	1.00042	EIF3B
	RPS27	0	-0.819554	0.998	0.998	0	0	0.57253	0.998	0.998	0	1.39208	0.999729	RPS27
	CHSY1	4.04671e-58	0.863025	0.198	0.1	1.02475e-53	3.67014e-22	-0.504316	0.132	0.198	9.2939e-18	1.36734	0.999573	CHSY1
	MRPL28	1.04318e-83	0.940601	0.247	0.118	2.64163e-79	1.9329e-20	-0.337258	0.175	0.247	4.89468e-16	1.27786	0.999236	MRPL28
	CYC1	3.2741e-85	0.938451	0.267	0.134	8.29101e-81	7.88759e-25	-0.342766	0.185	0.267	1.99738e-20	1.28122	0.999089	CYC1
	RBM17	2.95772e-85	0.906337	0.424	0.292	7.48984e-81	1.01207e-24	-0.419661	0.337	0.424	2.56288e-20	1.326	0.998781	RBM17
	NSD2	1.62403e-48	0.715769	0.223	0.129	4.11252e-44	4.50212e-37	-0.696321	0.136	0.223	1.14007e-32	1.41209	0.998594	NSD2
	CRIP1	1.23959e-90	-0.36633	0.605	0.774	3.13903e-86	1.82279e-183	0.928581	0.763	0.605	4.61584e-179	1.29491	0.998228	CRIP1
	NT5C	2.7044e-72	0.918121	0.311	0.18	6.84834e-68	2.63096e-26	-0.390023	0.221	0.311	6.66238e-22	1.30814	0.997529	NT5C
	PPDPF	5.58526e-224	-0.686166	0.658	0.852	1.41436e-219	3.08057e-131	0.723914	0.76	0.658	7.80094e-127	1.41008	0.997434	PPDPF
	CDV3	1.54375e-112	0.886858	0.562	0.444	3.90925e-108	1.46871e-37	-0.454829	0.456	0.562	3.71921e-33	1.34169	0.996688	CDV3
	B3GALT6	7.04391e-43	0.861528	0.13	0.062	1.78373e-38	2.90875e-14	-0.498881	0.088	0.13	7.36583e-10	1.36041	0.995547	B3GALT6
	WDR36	1.31232e-69	0.890077	0.219	0.107	3.3232e-65	3.26355e-26	-0.443056	0.144	0.219	8.26429e-22	1.33313	0.994252	WDR36
	NOP58	6.87438e-82	0.820635	0.477	0.361	1.7408e-77	1.77739e-49	-0.561109	0.356	0.477	4.50088e-45	1.38174	0.994125	NOP58
	EXOSC7	7.81441e-65	0.903919	0.233	0.121	1.97884e-60	5.09267e-21	-0.411687	0.163	0.233	1.28962e-16	1.31561	0.993255	EXOSC7
	RPS19BP1	7.76691e-80	0.865964	0.469	0.354	1.96682e-75	4.59181e-34	-0.485899	0.368	0.469	1.16279e-29	1.35186	0.992971	RPS19BP1
	PATL2	3.11849e-56	-0.729618	0.169	0.269	7.89696e-52	8.3874e-20	0.671838	0.225	0.169	2.12394e-15	1.40146	0.991821	PATL2
	CHRAC1	6.21363e-74	0.950624	0.197	0.088	1.57348e-69	1.12699e-17	-0.281936	0.137	0.197	2.85387e-13	1.23256	0.991551	CHRAC1
	AIMP2	5.48573e-63	0.80547	0.172	0.077	1.38915e-58	3.89641e-27	-0.576656	0.104	0.172	9.86688e-23	1.38213	0.990613	AIMP2
	RPA3	5.37792e-79	0.93143	0.394	0.272	1.36185e-74	2.38779e-17	-0.336007	0.32	0.394	6.04659e-13	1.26744	0.990183	RPA3
	PPP1R15A	7.88504e-48	0.917792	0.179	0.095	1.99673e-43	3.11977e-09	-0.370139	0.139	0.179	7.90019e-05	1.28793	0.989618	PPP1R15A
	SESN3	9.93034e-83	-0.824792	0.116	0.232	2.51466e-78	5.59939e-10	0.546827	0.15	0.116	1.41793e-05	1.37162	0.989597	SESN3
	TKT	2.40055e-82	0.922479	0.311	0.175	6.07892e-78	2.9185e-27	-0.358023	0.219	0.311	7.39053e-23	1.2805	0.989519	TKT
	OGFOD3	1.07319e-43	0.785675	0.123	0.056	2.71764e-39	2.63642e-20	-0.598584	0.073	0.123	6.6762e-16	1.38426	0.987718	OGFOD3
	GPI	2.80958e-57	0.755805	0.281	0.166	7.11471e-53	8.01921e-43	-0.634746	0.177	0.281	2.0307e-38	1.39055	0.986987	GPI
	NAT10	3.33467e-51	0.805893	0.159	0.076	8.44439e-47	1.27429e-24	-0.569187	0.097	0.159	3.2269e-20	1.37508	0.98663	NAT10
	PSMB7	4.01929e-95	0.955857	0.418	0.273	1.01781e-90	3.66173e-16	-0.24448	0.335	0.418	9.27259e-12	1.20034	0.986627	PSMB7
	YWHAE	9.7158e-84	0.859018	0.456	0.34	2.46033e-79	5.54187e-38	-0.484298	0.345	0.456	1.40337e-33	1.34332	0.986132	YWHAE
	PRKY	1.07112e-11	-0.748944	0.148	0.18	2.7124e-07	4.10016e-14	0.640769	0.19	0.148	1.03828e-09	1.38971	0.985648	PRKY
	FYB1	0	-0.917036	0.494	0.753	0	1.12735e-26	0.358966	0.558	0.494	2.8548e-22	1.276	0.98479	FYB1
	HBP1	2.06338e-124	-0.913048	0.181	0.344	5.22509e-120	1.9221e-07	0.366495	0.212	0.181	0.00486733	1.27954	0.983857	HBP1
	ACYP2	1.33941e-113	-0.873724	0.267	0.422	3.3918e-109	1.89222e-15	0.450319	0.318	0.267	4.79168e-11	1.32404	0.982944	ACYP2
	SAC3D1	2.68815e-59	0.927762	0.117	0.043	6.80719e-55	4.77913e-15	-0.324669	0.075	0.117	1.21022e-10	1.25243	0.982931	SAC3D1
	CD84	3.45282e-132	-0.866321	0.189	0.363	8.74358e-128	1.7638e-14	0.464128	0.237	0.189	4.46647e-10	1.33045	0.982816	CD84
	MRPS7	1.77401e-82	0.947482	0.306	0.17	4.49232e-78	6.84497e-18	-0.258115	0.233	0.306	1.73335e-13	1.2056	0.982011	MRPS7
	AURKAIP1	4.06485e-101	0.939795	0.489	0.367	1.02934e-96	4.97288e-15	-0.284217	0.419	0.489	1.25928e-10	1.22401	0.981832	AURKAIP1
	METTL2A	1.23327e-52	0.816908	0.129	0.054	3.123e-48	4.41653e-17	-0.54431	0.082	0.129	1.1184e-12	1.36122	0.981638	METTL2A
	NCALD	1.29729e-11	0.46075	0.454	0.424	3.28513e-07	1.55633e-70	-0.866313	0.317	0.454	3.94109e-66	1.32706	0.981218	NCALD
	BRIX1	1.35297e-73	0.884698	0.289	0.162	3.42612e-69	1.74026e-27	-0.423563	0.202	0.289	4.40686e-23	1.30826	0.980865	BRIX1
	MRPL35	8.52391e-71	0.93528	0.205	0.097	2.15851e-66	5.76915e-17	-0.294221	0.146	0.205	1.46092e-12	1.2295	0.980466	MRPL35
	HLA-DQB1	8.22396e-18	0.853047	0.106	0.066	2.08255e-13	5.70281e-07	-0.482635	0.08	0.106	0.0144412	1.33568	0.980115	HLA-DQB1
	FDX2	1.35224e-58	0.946856	0.12	0.045	3.42428e-54	4.29118e-12	-0.252367	0.082	0.12	1.08666e-07	1.19922	0.979911	FDX2
	FAM98A	2.54289e-56	0.779945	0.157	0.071	6.43937e-52	6.66843e-27	-0.592862	0.093	0.157	1.68865e-22	1.37281	0.979694	FAM98A
	SATB1	2.53159e-22	0.687192	0.274	0.209	6.41075e-18	4.17066e-39	-0.697607	0.177	0.274	1.05614e-34	1.3848	0.979229	SATB1
	NOP2	2.94928e-57	0.789698	0.174	0.083	7.46846e-53	3.85974e-26	-0.578812	0.108	0.174	9.77403e-22	1.36851	0.979105	NOP2
	PRPF19	3.08079e-49	0.822673	0.14	0.064	7.80148e-45	6.40256e-19	-0.530688	0.089	0.14	1.62132e-14	1.35336	0.978989	PRPF19
	ARL1	2.53344e-70	0.885545	0.237	0.12	6.41543e-66	5.56636e-20	-0.417275	0.168	0.237	1.40957e-15	1.30282	0.978932	ARL1
	DHFR	1.02467e-70	0.959837	0.161	0.066	2.59478e-66	4.41608e-11	-0.19083	0.118	0.161	1.11828e-06	1.15067	0.978623	DHFR
	ALG3	6.25549e-64	0.922327	0.14	0.056	1.58408e-59	2.41874e-12	-0.326044	0.099	0.14	6.12499e-08	1.24837	0.97826	ALG3
	ZWILCH	2.0355e-52	0.645523	0.1	0.036	5.15451e-48	9.2391e-25	-0.734962	0.051	0.1	2.33962e-20	1.38049	0.978197	ZWILCH
	GEMIN6	3.02402e-74	0.931176	0.171	0.07	7.65772e-70	4.84249e-18	-0.299409	0.115	0.171	1.22626e-13	1.23059	0.978128	GEMIN6
	MARCKSL1	1.34801e-12	-0.648129	0.077	0.108	3.41357e-08	7.92651e-12	0.732256	0.109	0.077	2.00723e-07	1.38039	0.977891	MARCKSL1
	NDUFAF4	3.39242e-73	0.910477	0.215	0.102	8.59063e-69	2.94995e-18	-0.356164	0.152	0.215	7.47015e-14	1.26664	0.977661	NDUFAF4
	SMIM27	2.45071e-52	-0.766607	0.16	0.251	6.20594e-48	3.56574e-07	0.606462	0.187	0.16	0.00902952	1.37307	0.977488	SMIM27
	ARHGEF1	6.25534e-185	-0.897242	0.327	0.533	1.58404e-180	4.67423e-14	0.384394	0.37	0.327	1.18365e-09	1.28164	0.976116	ARHGEF1
	CAD	4.22371e-55	0.831859	0.114	0.043	1.06957e-50	1.78298e-16	-0.509818	0.071	0.114	4.51503e-12	1.34168	0.975656	CAD
	ATG101	1.73937e-74	0.928209	0.183	0.079	4.40461e-70	9.37434e-17	-0.300032	0.127	0.183	2.37386e-12	1.22824	0.975495	ATG101
	MRPS34	1.16917e-69	0.900681	0.396	0.276	2.96068e-65	1.76767e-20	-0.372635	0.312	0.396	4.47628e-16	1.27332	0.974722	MRPS34
	LIG1	1.12213e-44	0.648068	0.152	0.075	2.84157e-40	6.31319e-31	-0.727295	0.085	0.152	1.59869e-26	1.37536	0.97414	LIG1
	RNF213	2.69527e-185	0.959986	0.788	0.735	6.82523e-181	8.26683e-10	-0.164898	0.751	0.788	2.09341e-05	1.12488	0.974045	RNF213
	ACTB	0	0.902945	0.943	0.959	0	1.84182e-101	-0.364998	0.929	0.943	4.66405e-97	1.26794	0.973927	ACTB
	WARS2	3.98013e-56	0.81877	0.146	0.064	1.00789e-51	8.79466e-20	-0.527033	0.092	0.146	2.22707e-15	1.3458	0.973729	WARS2
	TRMT1	6.99652e-46	0.807988	0.131	0.06	1.77173e-41	2.19129e-20	-0.543208	0.079	0.131	5.549e-16	1.3512	0.973611	TRMT1
	NETO2	7.41148e-55	0.615957	0.106	0.038	1.87681e-50	6.25198e-24	-0.753448	0.057	0.106	1.58319e-19	1.3694	0.973184	NETO2
	DNMT1	4.13911e-63	0.851722	0.35	0.238	1.04815e-58	4.99419e-31	-0.469614	0.254	0.35	1.26468e-26	1.32134	0.972609	DNMT1
	MRPL41	3.90927e-111	0.927871	0.503	0.364	9.89944e-107	3.40197e-19	-0.291106	0.419	0.503	8.61481e-15	1.21898	0.972464	MRPL41
	ICMT	7.04246e-60	0.845623	0.117	0.042	1.78336e-55	6.42983e-19	-0.479545	0.07	0.117	1.62823e-14	1.32517	0.972132	ICMT
	IPO7	7.72135e-59	0.775351	0.291	0.176	1.95528e-54	7.93842e-39	-0.586245	0.19	0.291	2.01025e-34	1.3616	0.972035	IPO7
	MRPS26	1.69938e-63	0.871324	0.301	0.182	4.30335e-59	3.23298e-24	-0.429505	0.218	0.301	8.18687e-20	1.30083	0.971432	MRPS26
	TMEM167A	3.73829e-70	0.867394	0.341	0.213	9.46647e-66	8.89646e-23	-0.434955	0.258	0.341	2.25285e-18	1.30235	0.97034	TMEM167A
	TNRC6B	0	-0.933199	0.612	0.864	0	2.08547e-25	0.264832	0.665	0.612	5.28102e-21	1.19803	0.97005	TNRC6B
	PMM2	1.19626e-68	0.839664	0.239	0.123	3.02929e-64	7.39049e-26	-0.485283	0.161	0.239	1.87149e-21	1.32495	0.969811	PMM2
	SPOUT1	1.91404e-48	0.76237	0.155	0.075	4.84692e-44	2.23971e-22	-0.598379	0.096	0.155	5.67161e-18	1.36075	0.969157	SPOUT1
	ATP5PF	1.04352e-148	0.928882	0.609	0.518	2.64252e-144	4.37067e-19	-0.273099	0.55	0.609	1.10678e-14	1.20198	0.968197	ATP5PF
	EHD4	1.38183e-65	0.910972	0.162	0.07	3.4992e-61	5.32419e-16	-0.320014	0.111	0.162	1.34824e-11	1.23099	0.965546	EHD4
	BCL3	3.16844e-45	0.957012	0.121	0.054	8.02344e-41	7.30318e-08	-0.124423	0.09	0.121	0.00184938	1.08143	0.965066	BCL3
	STK3	2.79498e-92	0.943936	0.209	0.086	7.07772e-88	2.4045e-11	-0.198525	0.159	0.209	6.08892e-07	1.14246	0.964587	STK3
	EVI2B	3.32646e-204	-0.859355	0.256	0.491	8.42359e-200	1.59604e-21	0.437242	0.322	0.256	4.04165e-17	1.2966	0.964195	EVI2B
	TOM1	5.1553e-45	-0.847582	0.087	0.159	1.30548e-40	5.8894e-08	0.458297	0.114	0.087	0.00149137	1.30588	0.963551	TOM1
	NAA10	1.03982e-76	0.89892	0.285	0.155	2.63313e-72	1.43729e-24	-0.34434	0.201	0.285	3.63966e-20	1.24326	0.962615	NAA10
	SRRT	1.37839e-62	0.81345	0.244	0.131	3.4905e-58	1.22081e-29	-0.51268	0.16	0.244	3.09145e-25	1.32613	0.961531	SRRT
	NEDD9	3.79465e-58	0.821646	0.395	0.275	9.60918e-54	4.3487e-31	-0.49934	0.293	0.395	1.10122e-26	1.32099	0.961479	NEDD9
	AVEN	1.20818e-79	0.786416	0.198	0.085	3.05947e-75	2.80263e-33	-0.551435	0.118	0.198	7.09711e-29	1.33785	0.960485	AVEN
	GADD45A	3.9098e-39	0.903847	0.116	0.055	9.90079e-35	1.42835e-11	-0.32379	0.08	0.116	3.61701e-07	1.22764	0.960093	GADD45A
	SUPT16H	3.41782e-79	0.865444	0.422	0.302	8.65494e-75	2.18664e-28	-0.414588	0.329	0.422	5.53722e-24	1.28003	0.959623	SUPT16H
	NOP10	6.78095e-106	0.926318	0.515	0.394	1.71714e-101	2.68636e-12	-0.242187	0.45	0.515	6.80268e-08	1.1685	0.957455	NOP10
	SLC3A2	6.96491e-63	0.806507	0.538	0.446	1.76372e-58	1.02495e-16	0.515989	0.546	0.538	2.59547e-12	0.290518	0.957443
	EIF3A	6.52285e-100	0.823772	0.53	0.422	1.65178e-95	4.42865e-46	-0.487471	0.417	0.53	1.12147e-41	1.31124	0.957198	EIF3A
	ELAC2	1.5197e-38	0.732718	0.118	0.056	3.84835e-34	6.91127e-22	-0.614963	0.068	0.118	1.75014e-17	1.34768	0.956585	ELAC2
	FAM228B	8.56225e-39	-0.769713	0.1	0.169	2.16822e-34	1.23112e-09	0.567273	0.131	0.1	3.11756e-05	1.33699	0.956168	FAM228B
	BNIP1	8.6407e-54	0.877449	0.11	0.042	2.18808e-49	1.13397e-15	-0.379529	0.069	0.11	2.87155e-11	1.25698	0.956012	BNIP1
	HDAC7	2.42849e-61	0.853959	0.189	0.091	6.14966e-57	5.38119e-18	-0.428707	0.131	0.189	1.36268e-13	1.28267	0.955528	HDAC7
	AMN1	1.09005e-36	-0.692618	0.09	0.156	2.76033e-32	2.18588e-15	0.655622	0.131	0.09	5.53531e-11	1.34824	0.953708	AMN1
	ATF4	1.09255e-60	0.78967	0.401	0.284	2.76666e-56	8.57061e-34	-0.534462	0.298	0.401	2.17034e-29	1.32413	0.953534	ATF4
	SIAH2	1.63006e-48	0.717718	0.24	0.141	4.12779e-44	5.85978e-32	-0.62771	0.155	0.24	1.48387e-27	1.34543	0.953488	SIAH2
	SYNGR2	6.67136e-70	0.888672	0.213	0.103	1.68939e-65	1.95209e-19	-0.343719	0.149	0.213	4.94328e-15	1.23239	0.952828	SYNGR2
	PRELID3B	4.34415e-67	0.886566	0.233	0.12	1.10007e-62	2.10183e-18	-0.348391	0.167	0.233	5.32247e-14	1.23496	0.952562	PRELID3B
	CCDC18-AS1	7.31159e-95	-0.841693	0.245	0.382	1.85151e-90	1.16861e-10	0.442777	0.283	0.245	2.95927e-06	1.28447	0.951052	CCDC18-AS1
	SLBP	2.2622e-59	0.864632	0.297	0.188	5.72858e-55	6.66773e-22	-0.395381	0.22	0.297	1.68847e-17	1.26001	0.950745	SLBP
	MIX23	5.31678e-63	0.906528	0.163	0.071	1.34637e-58	2.10201e-15	-0.284578	0.112	0.163	5.32293e-11	1.19111	0.950146	MIX23
	CALCOCO1	9.58142e-64	-0.83939	0.085	0.175	2.4263e-59	1.13472e-08	0.445108	0.113	0.085	0.000287345	1.2845	0.950103	CALCOCO1
	MCOLN2	6.56707e-39	0.822851	0.244	0.159	1.66298e-34	1.56925e-24	-0.474952	0.168	0.244	3.97381e-20	1.2978	0.950087	MCOLN2
	IRF7	2.77442e-08	0.649069	0.13	0.102	0.000702567	1.0239e-20	0.690528	0.185	0.13	2.59283e-16	0.0414591	0.947691
	SLC25A39	1.20122e-67	0.899042	0.21	0.102	3.04184e-63	2.05351e-15	-0.29682	0.152	0.21	5.2001e-11	1.19586	0.946773	SLC25A39
	SNHG17	6.16902e-53	0.784125	0.166	0.08	1.56218e-48	2.1189e-22	-0.530283	0.106	0.166	5.3657e-18	1.31441	0.946601	SNHG17
	SEC14L1	1.47063e-56	0.813204	0.199	0.102	3.72407e-52	2.35284e-24	-0.481875	0.13	0.199	5.9581e-20	1.29508	0.945254	SEC14L1
	ZFP14	4.18081e-45	-0.687643	0.101	0.179	1.05871e-40	2.35254e-13	0.648487	0.14	0.101	5.95733e-09	1.33613	0.945192	ZFP14
	RIN3	7.87982e-43	0.765491	0.308	0.209	1.99541e-38	1.88719e-28	-0.551302	0.219	0.308	4.77892e-24	1.31679	0.943351	RIN3
	PSMC5	4.49301e-80	0.874799	0.431	0.303	1.13776e-75	6.998e-23	-0.352384	0.338	0.431	1.7721e-18	1.22718	0.943106	PSMC5
	COMMD4	6.99626e-76	0.919227	0.214	0.099	1.77166e-71	9.34891e-15	-0.209901	0.156	0.214	2.36743e-10	1.12913	0.942887	COMMD4
	DDX54	9.98682e-57	0.774084	0.195	0.098	2.52896e-52	6.52583e-28	-0.537825	0.122	0.195	1.65253e-23	1.31191	0.942582	DDX54
	DUSP23	2.50134e-69	0.934784	0.204	0.096	6.33415e-65	5.98064e-08	-0.120751	0.161	0.204	0.00151448	1.05554	0.942551	DUSP23
	MRPS16	1.05363e-77	0.924183	0.3	0.167	2.6681e-73	6.59115e-08	-0.18017	0.247	0.3	0.00166908	1.10435	0.941581	MRPS16
	TFAM	1.21552e-71	0.886381	0.311	0.182	3.07805e-67	2.78468e-19	-0.314643	0.234	0.311	7.05165e-15	1.20102	0.94057	TFAM
	IDH3A	2.65503e-60	0.848723	0.161	0.071	6.72332e-56	4.1774e-18	-0.40512	0.107	0.161	1.05784e-13	1.25384	0.940453	IDH3A
	MALAT1	0	-0.698707	1	1	0	0	0.629042	0.999	1	0	1.32775	0.940152	MALAT1
	DDX10	3.95809e-66	0.774924	0.284	0.161	1.00231e-61	8.32216e-35	-0.5322	0.187	0.284	2.10742e-30	1.30712	0.940077	DDX10
	COPS3	3.27596e-69	0.893545	0.243	0.126	8.29572e-65	6.62726e-17	-0.2871	0.178	0.243	1.67822e-12	1.18064	0.938535	COPS3
	PRPF4	3.61822e-64	0.853951	0.16	0.068	9.16243e-60	3.24576e-17	-0.388783	0.107	0.16	8.21923e-13	1.24273	0.938288	PRPF4
	NDUFA7	6.36569e-85	0.925329	0.354	0.212	1.61198e-80	2.62513e-10	-0.149575	0.29	0.354	6.64762e-06	1.0749	0.93734	NDUFA7
	MRPS24	1.93365e-78	0.884987	0.407	0.274	4.89657e-74	1.36144e-16	-0.308182	0.331	0.407	3.44757e-12	1.19317	0.937112	MRPS24
	MRPS33	7.04719e-70	0.912881	0.314	0.188	1.78456e-65	6.01485e-11	-0.210815	0.253	0.314	1.52314e-06	1.1237	0.936907	MRPS33
	ANKRD39	5.31678e-65	0.879032	0.154	0.064	1.34637e-60	2.48411e-15	-0.323945	0.105	0.154	6.29052e-11	1.20298	0.936823	ANKRD39
	SDF4	1.06107e-54	0.772085	0.296	0.181	2.68694e-50	3.90967e-31	-0.530569	0.204	0.296	9.90045e-27	1.30265	0.936813	SDF4
	TMEM64	5.86749e-31	0.826693	0.104	0.052	1.48582e-26	5.99018e-11	-0.436047	0.071	0.104	1.51689e-06	1.26274	0.934643	TMEM64
	RFC3	1.92873e-66	0.795629	0.175	0.077	4.88412e-62	7.59885e-23	-0.487917	0.112	0.175	1.92426e-18	1.28355	0.933322	RFC3
	FKBP1A	7.09271e-57	0.817784	0.319	0.206	1.79609e-52	2.63814e-27	-0.446302	0.228	0.319	6.68057e-23	1.26409	0.931642	FKBP1A
	SERTAD1	1.56811e-36	0.718365	0.148	0.08	3.97092e-32	9.54856e-19	-0.589353	0.096	0.148	2.41798e-14	1.30772	0.929186	SERTAD1
	SELPLG	5.64907e-75	-0.617777	0.157	0.28	1.43051e-70	1.3784e-28	0.693955	0.227	0.157	3.49053e-24	1.31173	0.929097	SELPLG
	ANP32B	9.98046e-112	0.862216	0.583	0.525	2.52735e-107	2.64436e-22	-0.345395	0.53	0.583	6.69631e-18	1.20761	0.928824	ANP32B
	ODF2L	2.13134e-77	-0.760216	0.213	0.333	5.39718e-73	1.51524e-12	0.53335	0.253	0.213	3.83705e-08	1.29357	0.92865	ODF2L
	SAMD9L	1.03271e-18	0.786148	0.249	0.195	2.61512e-14	2.53278e-14	0.493939	0.296	0.249	6.41376e-10	0.292209	0.928442
	SQOR	1.08694e-71	0.889912	0.271	0.148	2.75246e-67	1.99038e-14	-0.264508	0.208	0.271	5.04024e-10	1.15442	0.92839	SQOR
	SSBP1	8.7622e-131	0.878444	0.607	0.537	2.21885e-126	6.39599e-21	-0.299654	0.549	0.607	1.61966e-16	1.1781	0.928147	SSBP1
	BCKDK	2.11938e-64	0.888101	0.1	0.03	5.36691e-60	5.26579e-13	-0.268559	0.064	0.1	1.33346e-08	1.15666	0.927819	BCKDK
	PSMG3	2.43906e-67	0.869716	0.21	0.102	6.17643e-63	2.14037e-17	-0.321695	0.149	0.21	5.42006e-13	1.19141	0.927304	PSMG3
	RBX1	2.25374e-160	0.894714	0.631	0.53	5.70714e-156	1.84406e-18	-0.243347	0.561	0.631	4.66971e-14	1.13806	0.927216	RBX1
	MMP24OS	1.77204e-91	-0.800758	0.225	0.36	4.48733e-87	5.77822e-15	0.465817	0.274	0.225	1.46322e-10	1.26657	0.92639	MMP24OS
	GLRX3	1.99921e-72	0.878402	0.31	0.18	5.06261e-68	1.06076e-20	-0.29267	0.227	0.31	2.68616e-16	1.17107	0.925875	GLRX3
	TMED9	2.33832e-66	0.847826	0.382	0.252	5.92133e-62	6.45322e-24	-0.368802	0.287	0.382	1.63415e-19	1.21663	0.924567	TMED9
	AAK1	0	-0.899031	0.54	0.787	0	6.10464e-12	0.215628	0.565	0.54	1.54588e-07	1.11466	0.924528	AAK1
	PTPN7	1.18714e-74	0.8273	0.37	0.234	3.00621e-70	6.04393e-25	-0.410279	0.279	0.37	1.5305e-20	1.23758	0.923447	PTPN7
	PDE7A	3.84926e-137	-0.88582	0.311	0.478	9.74748e-133	1.20681e-09	-0.26081	0.256	0.311	3.056e-05	0.62501	0.923417
	LAMTOR5	8.14168e-94	0.898531	0.469	0.329	2.06172e-89	3.56369e-10	-0.212171	0.401	0.469	9.02433e-06	1.1107	0.923241	LAMTOR5
	GIMAP1	2.07027e-177	-0.868238	0.241	0.455	5.24255e-173	1.98397e-07	0.31306	0.273	0.241	0.00502401	1.1813	0.922954	GIMAP1
	EEF2K	2.71663e-26	0.475588	0.106	0.057	6.87932e-22	8.47404e-23	-0.790399	0.058	0.106	2.14588e-18	1.26599	0.92245	EEF2K
	SRPK1	4.18149e-72	0.809927	0.35	0.218	1.05888e-67	1.01023e-32	-0.440697	0.248	0.35	2.5582e-28	1.25062	0.92206	SRPK1
	IMMT	3.0091e-65	0.822233	0.357	0.231	7.61994e-61	1.99154e-30	-0.416148	0.256	0.357	5.04318e-26	1.23838	0.921546	IMMT
	EMC8	3.37928e-50	0.733815	0.169	0.084	8.55735e-46	4.96286e-22	-0.555867	0.109	0.169	1.25675e-17	1.28968	0.920583	EMC8
	PHB2	2.19755e-58	0.834704	0.372	0.264	5.56487e-54	3.09025e-18	-0.386159	0.298	0.372	7.82543e-14	1.22086	0.919701	PHB2
	OSTC	1.25682e-77	0.870084	0.437	0.301	3.18265e-73	5.73227e-17	-0.297365	0.352	0.437	1.45158e-12	1.16745	0.919496	OSTC
	CDC37	1.15251e-70	0.770695	0.428	0.296	2.91851e-66	1.85064e-42	-0.500613	0.307	0.428	4.68637e-38	1.27131	0.919013	CDC37
	UBE2H	2.63065e-79	-0.734737	0.255	0.38	6.6616e-75	4.11842e-16	0.551638	0.302	0.255	1.04291e-11	1.28637	0.918772	UBE2H
	AKT3	6.72071e-260	-0.877212	0.506	0.728	1.70188e-255	1.88046e-14	0.271735	0.54	0.506	4.76189e-10	1.14895	0.918336	AKT3
	ZPR1	1.75263e-54	0.771887	0.18	0.089	4.43818e-50	1.59341e-23	-0.494563	0.116	0.18	4.03499e-19	1.26645	0.916734	ZPR1
	SRFBP1	7.42267e-67	0.839174	0.26	0.14	1.87964e-62	2.74421e-21	-0.368876	0.185	0.26	6.94917e-17	1.20805	0.91667	SRFBP1
	OASL	3.91386e-54	-0.715571	0.139	0.232	9.91107e-50	5.06879e-15	0.572708	0.184	0.139	1.28357e-10	1.28828	0.916535	OASL
	LYPLA1	8.42335e-63	0.778493	0.304	0.183	2.13304e-58	7.75189e-33	-0.483403	0.207	0.304	1.96301e-28	1.2619	0.916368	LYPLA1
	H1-4	2.13891e-18	0.780566	0.258	0.202	5.41637e-14	5.05104e-14	-0.479163	0.202	0.258	1.27908e-09	1.25973	0.915904	H1-4
	TRGC2	1.54141e-80	-0.644467	0.24	0.377	3.9033e-76	1.06421e-28	0.650338	0.312	0.24	2.6949e-24	1.2948	0.915575	TRGC2
	SRI	2.48139e-86	0.900707	0.458	0.335	6.28362e-82	2.88188e-08	-0.164285	0.399	0.458	0.000729778	1.06499	0.915566	SRI
	SLC37A3	1.13516e-51	0.89537	0.197	0.106	2.87457e-47	8.04349e-08	-0.176255	0.158	0.197	0.00203685	1.07163	0.912554	SLC37A3
	CCNH	3.80881e-188	-0.81853	0.436	0.631	9.64505e-184	1.45235e-24	0.40156	0.49	0.436	3.67779e-20	1.22009	0.911725	CCNH
	MDH2	2.59247e-64	0.843322	0.345	0.224	6.56491e-60	1.19497e-23	-0.345948	0.257	0.345	3.02603e-19	1.18927	0.911522	MDH2
	PMEPA1	3.50732e-59	-0.723733	0.197	0.302	8.88158e-55	1.62277e-17	0.554108	0.25	0.197	4.10934e-13	1.27784	0.911496	PMEPA1
	NIT2	3.09291e-67	0.84413	0.224	0.113	7.83218e-63	1.17095e-19	-0.34389	0.157	0.224	2.9652e-15	1.18802	0.911491	NIT2
	UEVLD	1.04994e-42	0.884756	0.124	0.058	2.65877e-38	1.94341e-08	-0.211637	0.092	0.124	0.000492131	1.09639	0.909716	UEVLD
	SEC61G	1.67136e-116	0.892254	0.618	0.563	4.23238e-112	1.19564e-09	-0.175704	0.567	0.618	3.02771e-05	1.06796	0.909389	SEC61G
	LONP1	5.3262e-33	0.547924	0.173	0.101	1.34875e-28	3.19952e-28	-0.725702	0.105	0.173	8.10214e-24	1.27363	0.909321	LONP1
	TOMM6	5.67145e-132	0.866513	0.605	0.521	1.43618e-127	1.29748e-20	-0.275263	0.534	0.605	3.2856e-16	1.14178	0.909184	TOMM6
	NANS	2.41603e-50	0.774849	0.186	0.097	6.11811e-46	3.70591e-18	-0.474181	0.128	0.186	9.38449e-14	1.24903	0.908426	NANS
	NOTCH1	2.98081e-45	0.764692	0.166	0.086	7.5483e-41	2.5307e-23	-0.487565	0.104	0.166	6.40849e-19	1.25226	0.906903	NOTCH1
	PSMD11	6.10366e-71	0.835597	0.346	0.214	1.54563e-66	5.12109e-22	-0.35021	0.258	0.346	1.29681e-17	1.18581	0.906019	PSMD11
	ERH	9.59927e-91	0.865163	0.532	0.451	2.43082e-86	1.48733e-13	-0.268466	0.474	0.532	3.76638e-09	1.13363	0.905859	ERH
	SET	1.508e-163	0.818155	0.696	0.674	3.8187e-159	7.51431e-48	-0.388414	0.629	0.696	1.90285e-43	1.20657	0.905673	SET
	SLC25A3	7.34234e-110	0.847599	0.559	0.477	1.8593e-105	8.79526e-26	-0.314959	0.474	0.559	2.22722e-21	1.16256	0.904226	SLC25A3
	EPRS1	4.13363e-63	0.781048	0.403	0.28	1.04676e-58	4.00042e-30	-0.455506	0.298	0.403	1.01303e-25	1.23655	0.904169	EPRS1
	CREBRF	1.47839e-183	-0.781723	0.289	0.517	3.74372e-179	8.81722e-26	0.453533	0.361	0.289	2.23279e-21	1.23526	0.90376	CREBRF
	DDX49	4.22672e-59	0.741568	0.182	0.086	1.07033e-54	8.93232e-26	-0.516177	0.114	0.182	2.26193e-21	1.25775	0.903528	DDX49
	LINC01588	6.87073e-47	0.740993	0.214	0.122	1.73988e-42	1.59833e-27	-0.516969	0.138	0.214	4.04746e-23	1.25796	0.903508	LINC01588
	WDR1	4.64534e-47	0.67939	0.312	0.204	1.17634e-42	5.71827e-40	-0.594049	0.207	0.312	1.44804e-35	1.27344	0.902478	WDR1
	ITGB1BP1	1.13717e-69	0.864075	0.332	0.202	2.87965e-65	3.15504e-14	-0.259292	0.262	0.332	7.98952e-10	1.12337	0.902141	ITGB1BP1
	MAK16	5.9197e-52	0.821372	0.15	0.069	1.49905e-47	9.43786e-18	-0.372317	0.098	0.15	2.38995e-13	1.19369	0.901816	MAK16
	AGO2	1.32507e-30	0.584553	0.334	0.246	3.35548e-26	7.79102e-46	-0.686642	0.219	0.334	1.97292e-41	1.2712	0.901765	AGO2
	EIF5B	1.80137e-102	0.864346	0.5	0.374	4.5616e-98	3.66265e-17	-0.256952	0.422	0.5	9.27492e-13	1.1213	0.90173	EIF5B
	SLC9B2	1.21301e-42	0.689675	0.146	0.073	3.07172e-38	4.24007e-20	-0.580492	0.093	0.146	1.07371e-15	1.27017	0.901456	SLC9B2
	NCAPH2	1.9099e-47	0.638988	0.127	0.056	4.83643e-43	1.42955e-22	-0.635136	0.074	0.127	3.62005e-18	1.27412	0.900946	NCAPH2
	SLAMF1	1.05605e-35	0.783833	0.203	0.126	2.67423e-31	2.468e-18	-0.444173	0.143	0.203	6.24972e-14	1.22801	0.900935	SLAMF1
	NDUFV1	7.22678e-61	0.801059	0.313	0.193	1.83004e-56	3.72916e-28	-0.411463	0.222	0.313	9.44334e-24	1.21252	0.900554	NDUFV1
	CCDC88B	1.28489e-34	0.830778	0.12	0.061	3.25372e-30	5.6169e-11	-0.347288	0.084	0.12	1.42237e-06	1.17807	0.900444	CCDC88B
	XRN2	5.71173e-86	0.852818	0.47	0.33	1.44638e-81	8.01895e-22	-0.28706	0.375	0.47	2.03064e-17	1.13988	0.899835	XRN2
	CEBPG	6.15954e-58	0.883995	0.185	0.09	1.55978e-53	1.28907e-06	-0.164363	0.149	0.185	0.0326431	1.04836	0.899145	CEBPG
	ZGRF1	7.60875e-49	0.722313	0.112	0.045	1.92676e-44	3.48163e-19	-0.534855	0.066	0.112	8.81654e-15	1.25717	0.89878	ZGRF1
	CXCR4	1.42067e-260	-0.871804	0.324	0.599	3.59756e-256	2.71161e-11	0.211947	0.37	0.324	6.8666e-07	1.08375	0.897198	CXCR4
	TSPAN14	2.38039e-101	-0.776548	0.235	0.381	6.02787e-97	2.8678e-09	0.446788	0.267	0.235	7.26213e-05	1.22334	0.895906	TSPAN14
	NSUN2	6.65755e-38	0.655366	0.173	0.097	1.68589e-33	6.21426e-23	-0.61045	0.111	0.173	1.57364e-18	1.26582	0.89563	NSUN2
	ZMYM2	5.50759e-167	-0.831835	0.366	0.558	1.39469e-162	2.3695e-10	0.331449	0.395	0.366	6.00028e-06	1.16328	0.895437	ZMYM2
	PPIB	1.43497e-140	0.807718	0.695	0.635	3.63378e-136	3.60077e-43	-0.385379	0.601	0.695	9.11822e-39	1.1931	0.894944	PPIB
	ZMYND19	1.02907e-62	0.82312	0.11	0.037	2.6059e-58	1.57027e-16	-0.346933	0.068	0.11	3.97641e-12	1.17005	0.893247	ZMYND19
	PAFAH1B3	5.7447e-68	0.880154	0.177	0.077	1.45473e-63	1.40525e-11	-0.149908	0.13	0.177	3.5585e-07	1.03006	0.892829	PAFAH1B3
	CD55	2.04744e-29	0.723363	0.201	0.13	5.18472e-25	3.53526e-20	-0.523254	0.138	0.201	8.95233e-16	1.24662	0.892776	CD55
	SPPL2A	1.65373e-79	0.828477	0.432	0.285	4.18774e-75	1.28991e-19	-0.326596	0.343	0.432	3.26643e-15	1.15507	0.890528	SPPL2A
	DUS3L	1.06549e-34	0.689484	0.12	0.061	2.69814e-30	2.37697e-16	-0.562795	0.077	0.12	6.01921e-12	1.25228	0.890014	DUS3L
	FAM174C	1.04441e-58	0.786273	0.352	0.232	2.64477e-54	3.60624e-28	-0.415323	0.257	0.352	9.13208e-24	1.2016	0.889224	FAM174C
	LAP3	2.59186e-72	0.868102	0.239	0.12	6.56338e-68	3.05083e-11	-0.192164	0.185	0.239	7.72562e-07	1.06027	0.889116	LAP3
	CD302	2.78962e-54	-0.809356	0.125	0.215	7.06415e-50	1.05774e-07	-0.36803	0.095	0.125	0.00267852	0.441326	0.889102
	HDHD5	2.03135e-29	0.66787	0.101	0.051	5.144e-25	1.14444e-11	-0.58425	0.068	0.101	2.89806e-07	1.25212	0.887354	HDHD5
	FANCD2	1.88196e-46	0.512923	0.129	0.058	4.76569e-42	2.10031e-31	-0.724066	0.066	0.129	5.31861e-27	1.23699	0.887334	FANCD2
	ODC1	5.86234e-50	0.806657	0.397	0.306	1.48452e-45	6.51747e-16	-0.369512	0.331	0.397	1.65042e-11	1.17617	0.887263	ODC1
	POLR1B	1.63004e-46	0.730176	0.131	0.06	4.12774e-42	2.89737e-17	-0.502081	0.084	0.131	7.337e-13	1.23226	0.886139	POLR1B
	PSMA3	1.93722e-106	0.838588	0.557	0.444	4.90563e-102	5.03284e-19	-0.286346	0.473	0.557	1.27446e-14	1.12493	0.886128	PSMA3
	MECR	3.2457e-51	0.820464	0.1	0.036	8.21907e-47	1.99093e-13	-0.334397	0.063	0.1	5.04162e-09	1.15486	0.885992	MECR
	ICOS	3.40922e-47	0.811186	0.345	0.245	8.63316e-43	3.84448e-19	-0.353644	0.267	0.345	9.73537e-15	1.16483	0.884922	ICOS
	ZW10	5.08038e-44	0.676015	0.1	0.04	1.28651e-39	1.27083e-17	-0.56895	0.058	0.1	3.21814e-13	1.24497	0.883573	ZW10
	HINT1	0	0.861365	0.87	0.813	0	2.88874e-22	-0.191293	0.861	0.87	7.31515e-18	1.05266	0.88235	HINT1
	TSPAN5	1.6396e-56	0.729057	0.271	0.159	4.15196e-52	6.77021e-25	-0.49645	0.191	0.271	1.71442e-20	1.22551	0.882035	TSPAN5
	STARD7	3.43019e-56	0.786625	0.278	0.165	8.68626e-52	1.20509e-20	-0.397397	0.204	0.278	3.05165e-16	1.18402	0.881308	STARD7
	TXNL4A	1.35117e-62	0.81765	0.383	0.264	3.42156e-58	1.12065e-21	-0.326454	0.296	0.383	2.83781e-17	1.1441	0.880411	TXNL4A
	TMEM147	6.51021e-59	0.815671	0.252	0.141	1.64858e-54	1.98721e-16	-0.330261	0.187	0.252	5.03221e-12	1.14593	0.879995	TMEM147
	NAP1L1	5.9034e-115	0.810069	0.62	0.572	1.49492e-110	6.05798e-29	-0.3436	0.553	0.62	1.53406e-24	1.15367	0.879928	NAP1L1
	MRPL54	2.44999e-65	0.834662	0.372	0.243	6.2041e-61	5.71514e-19	-0.277973	0.287	0.372	1.44724e-14	1.11263	0.879733	MRPL54
	CCSER2	5.37476e-290	-0.79228	0.624	0.839	1.36105e-285	3.01726e-34	0.377597	0.677	0.624	7.6406e-30	1.16988	0.87766	CCSER2
	GCSH	3.72121e-60	0.799237	0.17	0.078	9.42322e-56	3.30905e-18	-0.361968	0.114	0.17	8.37951e-14	1.16121	0.877383	GCSH
	LPGAT1	1.17377e-58	-0.640231	0.271	0.374	2.97233e-54	3.51261e-24	0.599188	0.334	0.271	8.89499e-20	1.23942	0.876882	LPGAT1
	BUD23	2.75002e-66	0.821435	0.306	0.181	6.96387e-62	1.60703e-18	-0.30664	0.23	0.306	4.06947e-14	1.12808	0.876803	BUD23
	DARS1	2.01036e-74	0.827964	0.39	0.258	5.09084e-70	9.15081e-24	-0.287955	0.297	0.39	2.31726e-19	1.11592	0.876609	DARS1
	VAMP2	3.41777e-209	-0.755623	0.412	0.639	8.65481e-205	2.02053e-31	0.444324	0.483	0.412	5.11659e-27	1.19995	0.876578	VAMP2
	FUT8	4.56017e-19	0.569965	0.357	0.301	1.15477e-14	1.06273e-43	-0.664756	0.248	0.357	2.69115e-39	1.23472	0.875648	FUT8
	HTRA2	2.22987e-56	0.85871	0.149	0.066	5.6467e-52	1.55303e-09	-0.169098	0.111	0.149	3.93273e-05	1.02781	0.875201	HTRA2
	MSC-AS1	2.93175e-25	0.641115	0.138	0.084	7.42408e-21	5.42342e-19	-0.595549	0.088	0.138	1.37337e-14	1.23666	0.875047	MSC-AS1
	SEH1L	4.21196e-50	0.638451	0.161	0.078	1.06659e-45	1.06133e-25	-0.598254	0.097	0.161	2.68761e-21	1.2367	0.874944	SEH1L
	HIGD1A	2.26425e-68	0.844221	0.206	0.098	5.73376e-64	1.96798e-12	-0.227129	0.155	0.206	4.98352e-08	1.07135	0.874241	HIGD1A
	ILF3	4.19847e-52	0.685291	0.349	0.236	1.06318e-47	1.73195e-40	-0.542195	0.237	0.349	4.38582e-36	1.22749	0.873842	ILF3
	ELP5	1.38075e-57	0.748199	0.216	0.114	3.49647e-53	1.36782e-24	-0.45066	0.144	0.216	3.46374e-20	1.19886	0.873439	ELP5
	WDR74	4.89398e-44	0.648923	0.216	0.124	1.2393e-39	2.3656e-30	-0.583672	0.136	0.216	5.9904e-26	1.2326	0.872797	WDR74
	TMEM160	6.3588e-76	0.849521	0.45	0.315	1.61024e-71	7.05033e-12	-0.199284	0.377	0.45	1.78535e-07	1.04881	0.872583	TMEM160
	CARD16	5.52737e-47	-0.381099	0.179	0.277	1.3997e-42	5.18992e-45	0.784929	0.273	0.179	1.31424e-40	1.16603	0.872553	CARD16
	UBALD2	3.58139e-45	0.794512	0.327	0.224	9.06916e-41	5.46347e-23	-0.35922	0.242	0.327	1.38351e-18	1.15373	0.871945	UBALD2
	MICAL3	1.63379e-43	0.740233	0.133	0.063	4.13724e-39	2.95341e-15	-0.46004	0.088	0.133	7.47893e-11	1.20027	0.87154	MICAL3
	SSR4	9.51354e-158	0.841853	0.707	0.624	2.40911e-153	4.56987e-16	-0.223585	0.645	0.707	1.15723e-11	1.06544	0.871038	SSR4
	TOMM7	0	-0.619181	0.823	0.955	0	2.74698e-227	0.612604	0.906	0.823	6.95618e-223	1.23178	0.871015	TOMM7
	MEA1	7.04546e-66	0.826508	0.244	0.128	1.78412e-61	1.32136e-15	-0.274551	0.181	0.244	3.34609e-11	1.10106	0.870916	MEA1
	XRCC5	6.74446e-120	0.753226	0.641	0.602	1.7079e-115	1.0393e-49	-0.435024	0.558	0.641	2.63183e-45	1.18825	0.869824	XRCC5
	NOL11	3.28658e-44	0.684795	0.237	0.14	8.32261e-40	1.64827e-32	-0.536136	0.149	0.237	4.1739e-28	1.22093	0.869705	NOL11
	POLD3	9.87954e-61	0.749143	0.175	0.081	2.50179e-56	5.60239e-21	-0.440161	0.114	0.175	1.41869e-16	1.1893	0.868883	POLD3
	VASP	1.11425e-47	0.717544	0.282	0.177	2.82161e-43	4.44387e-27	-0.489392	0.198	0.282	1.12532e-22	1.20694	0.868547	VASP
	PHF19	1.88596e-43	0.723069	0.216	0.128	4.77582e-39	7.70558e-25	-0.480275	0.144	0.216	1.95128e-20	1.20334	0.86804	PHF19
	GSPT1	8.49805e-39	0.662305	0.391	0.302	2.15196e-34	4.46236e-38	-0.560334	0.284	0.391	1.13e-33	1.22264	0.867537	GSPT1
	CD8A	3.12556e-154	-0.827129	0.383	0.572	7.91485e-150	1.62078e-10	0.260545	0.422	0.383	4.10431e-06	1.08767	0.867195	CD8A
	SNF8	4.73507e-76	0.844762	0.376	0.236	1.19906e-71	3.77284e-11	-0.191591	0.309	0.376	9.55396e-07	1.03635	0.866216	SNF8
	SLC25A11	4.44225e-62	0.782245	0.23	0.12	1.12491e-57	8.73167e-21	-0.37145	0.16	0.23	2.21112e-16	1.15369	0.865957	SLC25A11
	SETD2	1.76449e-209	-0.833199	0.443	0.651	4.46821e-205	1.0487e-09	0.235427	0.469	0.443	2.65563e-05	1.06863	0.865821	SETD2
	ALDH18A1	1.09785e-45	0.77549	0.113	0.048	2.78009e-41	5.16992e-14	-0.384633	0.073	0.113	1.30918e-09	1.16012	0.865637	ALDH18A1
	UQCC4	5.88969e-64	0.85443	0.165	0.072	1.49145e-59	1.17743e-09	-0.132484	0.124	0.165	2.9816e-05	0.986914	0.86464	UQCC4
	PSMB8	1.76465e-112	0.854984	0.567	0.455	4.46862e-108	6.5302e-11	-0.127738	0.493	0.567	1.65364e-06	0.982723	0.864474	PSMB8
	ACADVL	4.67792e-61	0.791723	0.223	0.116	1.18459e-56	3.27668e-21	-0.346874	0.153	0.223	8.29753e-17	1.1386	0.864377	ACADVL
	POC1B	2.88385e-42	0.751823	0.205	0.119	7.30277e-38	1.09565e-15	-0.426451	0.149	0.205	2.7745e-11	1.17827	0.864349	POC1B
	CACYBP	4.47906e-59	0.832796	0.416	0.323	1.13423e-54	3.82524e-08	-0.2298	0.365	0.416	0.000968667	1.0626	0.863919	CACYBP
	ATP5F1B	1.29833e-61	0.774485	0.422	0.318	3.28776e-57	2.09152e-25	-0.379342	0.329	0.422	5.29636e-21	1.15383	0.862397	ATP5F1B
	HSP90B1	2.139e-75	0.72191	0.62	0.554	5.41658e-71	4.30266e-51	-0.470588	0.495	0.62	1.08956e-46	1.1925	0.861747	HSP90B1
	PTPN11	2.71798e-61	0.789478	0.295	0.175	6.88274e-57	7.4843e-22	-0.345034	0.214	0.295	1.89525e-17	1.13451	0.861582	PTPN11
	SLC39A1	6.05319e-64	0.835991	0.156	0.066	1.53285e-59	6.53527e-12	-0.207537	0.112	0.156	1.65493e-07	1.04353	0.861367	SLC39A1
	ATP13A3	5.6266e-47	0.681941	0.263	0.161	1.42482e-42	6.75832e-27	-0.525725	0.181	0.263	1.71141e-22	1.20767	0.861063	ATP13A3
	MRPL40	9.97992e-50	0.72007	0.25	0.147	2.52722e-45	7.16589e-26	-0.471735	0.171	0.25	1.81462e-21	1.19181	0.860834	MRPL40
	AHSA1	4.57119e-67	0.838295	0.295	0.171	1.15756e-62	2.06765e-08	-0.190272	0.242	0.295	0.000523592	1.02857	0.859617	AHSA1
	NFKBID	2.27154e-32	0.802573	0.108	0.054	5.75221e-28	9.88731e-08	-0.307519	0.08	0.108	0.00250376	1.11009	0.859471	NFKBID
	NOL7	1.15261e-93	0.816172	0.551	0.45	2.91875e-89	1.26275e-15	-0.263545	0.478	0.551	3.19767e-11	1.07972	0.857667	NOL7
	PXMP2	2.9009e-50	0.702986	0.105	0.04	7.34595e-46	2.06265e-21	-0.49103	0.058	0.105	5.22324e-17	1.19402	0.857496	PXMP2
	CSTF2	1.25084e-45	0.774256	0.112	0.048	3.16751e-41	7.84955e-11	-0.368527	0.078	0.112	1.98774e-06	1.14278	0.857488	CSTF2
	ANAPC11	8.43733e-63	0.782772	0.422	0.304	2.13659e-58	1.41629e-21	-0.348801	0.333	0.422	3.58647e-17	1.13157	0.856968	ANAPC11
	NOC4L	5.0217e-53	0.811428	0.104	0.038	1.27164e-48	6.42187e-11	-0.27474	0.07	0.104	1.62621e-06	1.08617	0.856678	NOC4L
	HNRNPF	2.79515e-109	0.796535	0.589	0.519	7.07816e-105	2.41539e-23	-0.312114	0.515	0.589	6.11649e-19	1.10865	0.855502	HNRNPF
	AARS1	3.72873e-48	0.835945	0.21	0.118	9.44225e-44	9.54178e-07	-0.181525	0.172	0.21	0.0241627	1.01747	0.855427	AARS1
	COX8A	1.87101e-111	0.834255	0.594	0.518	4.73797e-107	3.96535e-12	-0.185178	0.538	0.594	1.00415e-07	1.01943	0.85456	COX8A
	MZT1	2.01687e-55	0.783664	0.256	0.147	5.10731e-51	1.02152e-18	-0.338976	0.185	0.256	2.5868e-14	1.12264	0.853835	MZT1
	ABHD5	7.6172e-50	0.749641	0.109	0.043	1.9289e-45	1.32809e-20	-0.407997	0.062	0.109	3.36312e-16	1.15764	0.853477	ABHD5
	PDE3B	2.52011e-156	-0.777009	0.452	0.627	6.38167e-152	2.3269e-11	-0.352223	0.39	0.452	5.89241e-07	0.424787	0.853115
	DDX6	1.20346e-280	-0.827221	0.499	0.738	3.04752e-276	5.59675e-07	0.207875	0.514	0.499	0.0141727	1.0351	0.85294	DDX6
	FANCB	1.53013e-60	0.809386	0.112	0.039	3.87474e-56	1.29407e-17	-0.268048	0.068	0.112	3.27697e-13	1.07743	0.852617	FANCB
	NICOL1	6.478e-77	0.850148	0.366	0.227	1.64042e-72	3.92226e-07	-0.0558891	0.306	0.366	0.00993235	0.906037	0.851983	NICOL1
	CHCHD1	1.26713e-73	0.843523	0.355	0.218	3.20875e-69	6.60495e-09	-0.114906	0.293	0.355	0.000167257	0.95843	0.851314	CHCHD1
	PRDX2	1.27713e-62	0.813327	0.442	0.34	3.23408e-58	3.32969e-13	-0.251053	0.369	0.442	8.43176e-09	1.06438	0.851193	PRDX2
	NUP93	7.77588e-51	0.678325	0.186	0.096	1.96909e-46	1.19269e-21	-0.512857	0.124	0.186	3.02025e-17	1.19118	0.850381	NUP93
	GOT2	4.84452e-54	0.677965	0.185	0.093	1.22678e-49	4.75901e-22	-0.512306	0.122	0.185	1.20512e-17	1.19027	0.849761	GOT2
	PGK1	9.67859e-68	0.778184	0.491	0.4	2.45091e-63	2.16896e-27	-0.341282	0.392	0.491	5.49246e-23	1.11947	0.849731	PGK1
	BUD31	1.23254e-65	0.787175	0.444	0.324	3.12115e-61	2.8294e-16	-0.318708	0.366	0.444	7.16489e-12	1.10588	0.849247	BUD31
	VBP1	7.14311e-69	0.813324	0.321	0.19	1.80885e-64	8.78925e-16	-0.243969	0.246	0.321	2.2257e-11	1.05729	0.849127	VBP1
	BLMH	9.57808e-24	0.431686	0.156	0.096	2.42546e-19	1.80973e-31	-0.730916	0.087	0.156	4.58278e-27	1.1626	0.848877	BLMH
	EIF2B3	8.88009e-76	0.744421	0.231	0.111	2.2487e-71	6.13045e-27	-0.406773	0.152	0.231	1.55241e-22	1.15119	0.848308	EIF2B3
	NAA20	2.60623e-54	0.751846	0.34	0.222	6.59975e-50	3.07412e-24	-0.392162	0.251	0.34	7.78458e-20	1.14401	0.847976	NAA20
	AARSD1	8.27801e-40	0.656769	0.136	0.068	2.09624e-35	2.48162e-20	-0.536072	0.084	0.136	6.28421e-16	1.19284	0.847773	AARSD1
	ANKRD49	1.87479e-56	-0.683643	0.198	0.299	4.74754e-52	1.59057e-11	0.500079	0.239	0.198	4.0278e-07	1.18372	0.847023	ANKRD49
	GNLY	1.67739e-21	0.836449	0.485	0.427	4.24766e-17	1.36516e-10	-0.129685	0.432	0.485	3.457e-06	0.966134	0.846443	GNLY
	P4HB	4.77278e-30	0.589639	0.38	0.296	1.20861e-25	3.64161e-47	-0.607204	0.259	0.38	9.22165e-43	1.19684	0.846387	P4HB
	RNF213-AS1	5.36088e-12	0.631273	0.226	0.183	1.35754e-07	3.02348e-22	-0.562853	0.157	0.226	7.65636e-18	1.19413	0.845759	RNF213-AS1
	PLEC	2.54254e-32	-0.812433	0.132	0.195	6.43847e-28	3.25144e-07	-0.234377	0.102	0.132	0.00823361	0.578055	0.845565
	PARP1	4.97081e-43	0.655419	0.345	0.247	1.25876e-38	3.63276e-37	-0.533364	0.242	0.345	9.19923e-33	1.18878	0.845015	PARP1
	UMPS	6.94297e-65	0.818783	0.177	0.079	1.75817e-60	2.85071e-12	-0.208758	0.129	0.177	7.21884e-08	1.02754	0.844976	UMPS
	TRIM69	4.05531e-45	0.826951	0.16	0.083	1.02693e-40	7.67858e-09	-0.170806	0.123	0.16	0.000194445	0.997758	0.844407	TRIM69
	HCFC1	2.93927e-37	0.564799	0.172	0.096	7.44312e-33	1.29967e-29	-0.627658	0.102	0.172	3.29116e-25	1.19246	0.844366	HCFC1
	SIVA1	7.20391e-53	0.791222	0.442	0.36	1.82425e-48	1.05746e-12	-0.293882	0.381	0.442	2.67782e-08	1.0851	0.844037	SIVA1
	UQCRC1	1.11361e-56	0.762707	0.205	0.105	2.81999e-52	1.53777e-23	-0.359619	0.134	0.205	3.8941e-19	1.12233	0.843237	UQCRC1
	TRBC2	7.48348e-230	-0.697257	0.68	0.845	1.89504e-225	2.15714e-56	0.474076	0.745	0.68	5.46253e-52	1.17133	0.843158	TRBC2
	ACTR3	1.30005e-104	0.762225	0.61	0.52	3.29211e-100	7.84769e-32	-0.358687	0.515	0.61	1.98727e-27	1.12091	0.842403	ACTR3
	YWHAH	3.29077e-54	0.829195	0.277	0.169	8.33321e-50	4.05647e-07	-0.148439	0.23	0.277	0.0102722	0.977634	0.842377	YWHAH
	PLCL1	1.41998e-75	-0.783824	0.169	0.291	3.59581e-71	1.02554e-11	0.307446	0.214	0.169	2.59697e-07	1.09127	0.841964	PLCL1
	SFPQ	8.27215e-47	0.610236	0.487	0.404	2.09476e-42	8.57023e-56	-0.579449	0.351	0.487	2.17024e-51	1.18969	0.841516	SFPQ
	NRAS	1.70934e-47	0.79354	0.156	0.077	4.32856e-43	5.69124e-13	-0.278818	0.111	0.156	1.44119e-08	1.07236	0.841098	NRAS
	MAST2	2.20985e-60	0.66297	0.157	0.068	5.596e-56	7.56945e-23	-0.516197	0.098	0.157	1.91681e-18	1.17917	0.840231	MAST2
	GTF2A2	2.26908e-64	0.798137	0.435	0.326	5.74599e-60	2.14e-11	-0.25967	0.37	0.435	5.41913e-07	1.05781	0.839315	GTF2A2
	CASP3	2.12186e-65	0.791213	0.299	0.174	5.37319e-61	3.80938e-17	-0.277951	0.227	0.299	9.6465e-13	1.06916	0.838615	CASP3
	SLC52A2	1.28885e-41	0.762056	0.147	0.074	3.26374e-37	3.52184e-11	-0.348703	0.106	0.147	8.91834e-07	1.11076	0.838047	SLC52A2
	TCOF1	2.73925e-35	0.561556	0.209	0.127	6.93661e-31	1.74875e-30	-0.620438	0.131	0.209	4.42836e-26	1.18199	0.836833	TCOF1
	DDX31	4.89085e-32	0.669479	0.117	0.06	1.23851e-27	4.172e-16	-0.500455	0.074	0.117	1.05648e-11	1.16993	0.835857	DDX31
	LSM6	7.46939e-63	0.798472	0.437	0.327	1.89147e-58	2.68357e-11	-0.245043	0.373	0.437	6.79561e-07	1.04351	0.835226	LSM6
	STAT3	3.00743e-73	0.784669	0.5	0.376	7.6157e-69	9.39842e-18	-0.285958	0.415	0.5	2.37996e-13	1.07063	0.835152	STAT3
	DDA1	1.16714e-54	0.712217	0.201	0.104	2.95556e-50	2.39573e-24	-0.435245	0.132	0.201	6.06671e-20	1.14746	0.834681	DDA1
	POLR2L	1.01309e-113	0.830369	0.592	0.516	2.56544e-109	1.20711e-06	-0.0837055	0.539	0.592	0.0305676	0.914074	0.834577	POLR2L
	SF3B6	1.46248e-86	0.80706	0.522	0.421	3.70344e-82	4.35469e-09	-0.210187	0.466	0.522	0.000110274	1.01725	0.833981	SF3B6
	HNRNPDL	1.00462e-94	0.648005	0.674	0.629	2.54399e-90	6.21764e-78	-0.52497	0.535	0.674	1.57449e-73	1.17297	0.833968	HNRNPDL
	TIMM8B	2.14835e-65	0.82857	0.347	0.222	5.44027e-61	6.16611e-08	-0.0880593	0.288	0.347	0.00156144	0.916629	0.833236	TIMM8B
	AP3M2	9.6748e-53	0.807683	0.233	0.131	2.44995e-48	3.40591e-08	-0.194253	0.188	0.233	0.000862479	1.00194	0.830714	AP3M2
	HSPA4	1.76722e-59	0.725298	0.314	0.194	4.47512e-55	7.57138e-23	-0.403122	0.232	0.314	1.9173e-18	1.12842	0.829798	HSPA4
	RPIA	1.02195e-59	0.753218	0.214	0.11	2.58789e-55	9.92465e-18	-0.3472	0.152	0.214	2.51322e-13	1.10042	0.829389	RPIA
	PDCD11	2.05543e-59	0.771589	0.201	0.101	5.20496e-55	2.92856e-15	-0.304029	0.145	0.201	7.416e-11	1.07562	0.829327	PDCD11
	PTK2B	7.08893e-73	-0.561878	0.338	0.464	1.79513e-68	7.8771e-29	0.608599	0.405	0.338	1.99472e-24	1.17048	0.828311	PTK2B
	PIGX	2.04047e-46	0.604787	0.205	0.113	5.16709e-42	1.0021e-26	-0.565596	0.132	0.205	2.53762e-22	1.17038	0.828049	PIGX
	MCTS1	3.53689e-58	0.733008	0.296	0.177	8.95646e-54	6.22545e-23	-0.384977	0.214	0.296	1.57647e-18	1.11799	0.827954	MCTS1
	ATP5PB	7.28e-48	0.746054	0.32	0.214	1.84351e-43	2.85197e-20	-0.358887	0.241	0.32	7.22205e-16	1.10494	0.827887	ATP5PB
	POLR1A	4.53895e-49	0.690318	0.156	0.075	1.1494e-44	2.62562e-21	-0.45481	0.099	0.156	6.64885e-17	1.14513	0.826675	POLR1A
	SARAF	0	-0.760519	0.652	0.864	0	5.78942e-44	0.323528	0.723	0.652	1.46605e-39	1.08405	0.826474	SARAF
	NDUFA13	3.5166e-169	0.793716	0.687	0.638	8.90508e-165	7.5599e-22	-0.228714	0.628	0.687	1.91439e-17	1.02243	0.826012	NDUFA13
	MTCH2	8.3233e-65	0.777548	0.248	0.133	2.10771e-60	1.07754e-14	-0.278603	0.187	0.248	2.72865e-10	1.05615	0.825954	MTCH2
	PDAP1	4.87367e-58	0.720279	0.449	0.345	1.23416e-53	3.84238e-27	-0.403484	0.35	0.449	9.73006e-23	1.12376	0.825592	PDAP1
	DLGAP1-AS1	8.5225e-47	-0.557085	0.117	0.201	2.15815e-42	9.03789e-19	0.60896	0.167	0.117	2.28867e-14	1.16604	0.825334	DLGAP1-AS1
	NDUFS8	4.30037e-68	0.809214	0.385	0.253	1.08898e-63	6.6101e-09	-0.161878	0.321	0.385	0.000167388	0.971092	0.825247	NDUFS8
	RNF144A	4.8003e-27	0.681988	0.248	0.176	1.21558e-22	2.14656e-16	-0.462296	0.186	0.248	5.43573e-12	1.14428	0.823908	RNF144A
	EIF2S2	5.53794e-112	0.786642	0.611	0.515	1.40237e-107	4.29434e-15	-0.244276	0.538	0.611	1.08746e-10	1.03092	0.823697	EIF2S2
	HSBP1	6.46357e-74	0.818203	0.294	0.162	1.63677e-69	1.39641e-08	-0.0941869	0.239	0.294	0.000353613	0.91239	0.823607	HSBP1
	POLR2E	1.6592e-41	0.61039	0.284	0.183	4.20158e-37	3.99728e-37	-0.55205	0.185	0.284	1.01223e-32	1.16244	0.823004	POLR2E
	NDUFA4	2.40126e-184	0.796118	0.731	0.72	6.0807e-180	1.48713e-17	-0.207781	0.699	0.731	3.76587e-13	1.0039	0.822786	NDUFA4
	NIP7	1.95318e-55	0.723483	0.205	0.106	4.94605e-51	2.89028e-21	-0.389754	0.139	0.205	7.31905e-17	1.11324	0.821788	NIP7
	NTAQ1	1.06812e-49	0.752338	0.105	0.04	2.70481e-45	9.25865e-12	-0.329785	0.07	0.105	2.34457e-07	1.08212	0.821444	NTAQ1
	TIMM23	1.90689e-57	0.710674	0.191	0.094	4.82881e-53	6.64181e-22	-0.408307	0.126	0.191	1.68191e-17	1.11898	0.819617	TIMM23
	SIGIRR	3.39231e-66	-0.724223	0.16	0.267	8.59036e-62	4.68645e-07	0.38274	0.188	0.16	0.0118675	1.10696	0.81914	SIGIRR
	EIF3J	7.51418e-60	0.754678	0.429	0.318	1.90281e-55	1.57332e-23	-0.318366	0.334	0.429	3.98411e-19	1.07304	0.819082	EIF3J
	RPS29	0	-0.646294	0.986	0.996	0	0	0.502959	0.998	0.986	0	1.14925	0.818941	RPS29
	CDC7	1.95999e-48	0.627615	0.107	0.042	4.96327e-44	2.73411e-17	-0.52442	0.065	0.107	6.92359e-13	1.15203	0.817873	CDC7
	SMC1A	3.26897e-45	0.742355	0.321	0.223	8.27802e-41	2.04101e-21	-0.343037	0.24	0.321	5.16845e-17	1.08539	0.817781	SMC1A
	HEATR1	6.04683e-37	0.611696	0.205	0.122	1.53124e-32	2.35284e-24	-0.542092	0.135	0.205	5.9581e-20	1.15379	0.817335	HEATR1
	PSMC1	2.5853e-59	0.742357	0.363	0.242	6.54677e-55	5.75105e-22	-0.341862	0.275	0.363	1.45634e-17	1.08422	0.817291	PSMC1
	ANXA1	1.44476e-195	-0.671323	0.417	0.663	3.65856e-191	7.24157e-44	0.466135	0.522	0.417	1.83378e-39	1.13746	0.817286	ANXA1
	PPP2R5C	0	-0.804536	0.656	0.86	0	1.23897e-08	0.142118	0.667	0.656	0.000313744	0.946655	0.816992	PPP2R5C
	LDLRAD4	5.14082e-129	-0.733451	0.354	0.53	1.30181e-124	2.37942e-11	0.35896	0.389	0.354	6.0254e-07	1.09241	0.816579	LDLRAD4
	IKBIP	6.71868e-64	0.790514	0.199	0.096	1.70137e-59	8.03451e-12	-0.203592	0.149	0.199	2.03458e-07	0.994106	0.81631	IKBIP
	SNRPC	2.90273e-53	0.734064	0.354	0.239	7.35059e-49	6.37438e-24	-0.35614	0.264	0.354	1.61418e-19	1.0902	0.815895	SNRPC
	MATK	7.8711e-13	0.362963	0.144	0.102	1.9932e-08	2.6667e-22	-0.73063	0.089	0.144	6.75289e-18	1.09359	0.81582	MATK
	CRIM1	4.87632e-19	0.587378	0.1	0.06	1.23483e-14	6.15905e-14	-0.56592	0.063	0.1	1.55966e-09	1.1533	0.815646	CRIM1
	RNPS1	3.84527e-44	0.689866	0.376	0.275	9.73739e-40	2.23254e-32	-0.434163	0.272	0.376	5.65346e-28	1.12403	0.815116	RNPS1
	SBNO2	4.76176e-24	0.714798	0.159	0.101	1.20582e-19	5.52928e-15	-0.391313	0.109	0.159	1.40018e-10	1.10611	0.8149	SBNO2
	PREB	1.27313e-23	0.484646	0.103	0.056	3.22396e-19	1.27483e-18	-0.654625	0.06	0.103	3.22825e-14	1.13927	0.814503	PREB
	PRF1	2.45838e-27	0.730826	0.379	0.301	6.22537e-23	5.09714e-22	-0.35936	0.295	0.379	1.29075e-17	1.09019	0.814399	PRF1
	NDUFA11	5.36775e-81	0.768444	0.536	0.441	1.35928e-76	2.99737e-17	-0.269404	0.455	0.536	7.59025e-13	1.03785	0.8143	NDUFA11
	CDC42SE1	1.88124e-88	-0.674591	0.339	0.47	4.76388e-84	5.70641e-10	0.455448	0.365	0.339	1.44503e-05	1.13004	0.813945	CDC42SE1
	GPR68	2.18709e-11	0.422813	0.119	0.084	5.53837e-07	8.69063e-21	-0.695118	0.07	0.119	2.20073e-16	1.11793	0.813609	GPR68
	POLE4	8.3258e-61	0.783857	0.317	0.195	2.10834e-56	2.69855e-14	-0.216366	0.248	0.317	6.83353e-10	1.00022	0.813171	POLE4
	ST8SIA1	3.08213e-104	-0.759031	0.149	0.298	7.80489e-100	1.71275e-08	0.288254	0.185	0.149	0.000433718	1.04728	0.811923	ST8SIA1
	ANXA2R	1.44533e-96	-0.689854	0.113	0.245	3.66002e-92	5.91055e-14	0.426941	0.157	0.113	1.49673e-09	1.11679	0.811281	ANXA2R
	PCBD1	1.20008e-63	0.79907	0.176	0.079	3.03895e-59	3.35269e-09	-0.137873	0.135	0.176	8.49002e-05	0.936944	0.810877	PCBD1
	OPA3	3.28837e-20	0.293979	0.125	0.077	8.32714e-16	7.22047e-21	-0.755201	0.075	0.125	1.82844e-16	1.04918	0.810402	OPA3
	TSFM	1.70361e-61	0.769256	0.205	0.102	4.31405e-57	1.8828e-17	-0.254509	0.144	0.205	4.76781e-13	1.02377	0.810265	TSFM
	OGA	4.17113e-161	-0.767889	0.389	0.574	1.05626e-156	2.62069e-08	0.254846	0.412	0.389	0.000663638	1.02273	0.809073	OGA
	LRPPRC	4.13444e-39	0.62772	0.33	0.232	1.04697e-34	3.14462e-35	-0.509795	0.228	0.33	7.96311e-31	1.13752	0.808656	LRPPRC
	PGRMC1	7.67435e-46	0.627136	0.146	0.07	1.94338e-41	3.38496e-20	-0.509379	0.092	0.146	8.57174e-16	1.13651	0.807939	PGRMC1
	HNRNPR	3.80501e-65	0.696967	0.508	0.425	9.63544e-61	3.46271e-30	-0.407041	0.414	0.508	8.76862e-26	1.10401	0.807122	HNRNPR
	TMED3	2.73691e-57	0.761806	0.183	0.089	6.93069e-53	2.61656e-16	-0.263567	0.127	0.183	6.62593e-12	1.02537	0.806111	TMED3
	LAMTOR2	1.11741e-56	0.7947	0.313	0.194	2.82961e-52	5.73059e-10	-0.132779	0.254	0.313	1.45116e-05	0.92748	0.805717	LAMTOR2
	BRI3BP	1.75156e-66	0.72058	0.129	0.046	4.43547e-62	2.45141e-21	-0.359984	0.077	0.129	6.2077e-17	1.08056	0.805496	BRI3BP
	CCDC47	3.53305e-51	0.723379	0.271	0.163	8.94674e-47	5.97427e-18	-0.351634	0.2	0.271	1.51287e-13	1.07501	0.804315	CCDC47
	RSRP1	3.83276e-187	-0.778415	0.34	0.558	9.70571e-183	1.17596e-06	0.201688	0.368	0.34	0.0297788	0.980102	0.804119	RSRP1
	WEE1	2.79067e-64	0.746118	0.113	0.038	7.06682e-60	4.42249e-22	-0.298839	0.063	0.113	1.11991e-17	1.04496	0.80374	WEE1
	SRP72	2.34495e-38	0.644105	0.342	0.245	5.93811e-34	3.75962e-34	-0.47835	0.239	0.342	9.52048e-30	1.12246	0.802303	SRP72
	PDIA4	1.69111e-39	0.713893	0.192	0.11	4.2824e-35	8.78531e-19	-0.365006	0.132	0.192	2.2247e-14	1.0789	0.801793	PDIA4
	ERAL1	2.97641e-41	0.595948	0.113	0.05	7.53716e-37	1.64066e-20	-0.536238	0.065	0.113	4.15465e-16	1.13219	0.801689	ERAL1
	WDR75	3.40823e-34	0.578762	0.213	0.132	8.63066e-30	1.32982e-28	-0.554166	0.136	0.213	3.36751e-24	1.13293	0.80129	WDR75
	CDCA4	1.69663e-42	0.697631	0.19	0.106	4.29638e-38	2.10366e-18	-0.393491	0.13	0.19	5.32711e-14	1.09112	0.800952	CDCA4
	PSMD13	7.44194e-59	0.743088	0.371	0.251	1.88452e-54	5.04788e-18	-0.298274	0.29	0.371	1.27828e-13	1.04136	0.800716	PSMD13
	RRAS2	8.62966e-37	0.587306	0.304	0.207	2.18529e-32	1.06607e-29	-0.543424	0.214	0.304	2.6996e-25	1.13073	0.800149	RRAS2
	SRA1	1.48151e-50	0.691659	0.283	0.173	3.75163e-46	2.31193e-24	-0.398443	0.201	0.283	5.85451e-20	1.0901	0.798216	SRA1
	RABGAP1L	1.63845e-257	-0.779172	0.782	0.913	4.14905e-253	1.07378e-11	0.160935	0.803	0.782	2.71912e-07	0.940108	0.795619	RABGAP1L
	ELOVL1	2.23142e-53	0.716793	0.14	0.061	5.65062e-49	4.79994e-19	-0.345075	0.088	0.14	1.21549e-14	1.06187	0.795531	ELOVL1
	BAX	7.09323e-61	0.768802	0.49	0.39	1.79622e-56	1.88869e-11	-0.202171	0.424	0.49	4.78273e-07	0.970973	0.79494	BAX
	OLA1	1.2595e-57	0.654948	0.406	0.289	3.18943e-53	2.53699e-29	-0.447953	0.307	0.406	6.42441e-25	1.1029	0.793485	OLA1
	BLTP1	2.0115e-114	-0.701368	0.319	0.482	5.09371e-110	1.36404e-13	0.37056	0.363	0.319	3.45417e-09	1.07193	0.793241	BLTP1
	SAE1	2.70481e-60	0.740522	0.254	0.142	6.84939e-56	7.69285e-18	-0.282734	0.187	0.254	1.94806e-13	1.02326	0.792661	SAE1
	RWDD4	6.80789e-47	0.709674	0.189	0.101	1.72396e-42	2.13293e-18	-0.352865	0.129	0.189	5.40121e-14	1.06254	0.79256	RWDD4
	RPS28	0	-0.569163	0.99	0.995	0	0	0.551223	0.997	0.99	0	1.12039	0.792335	RPS28
	FUNDC2	1.41032e-52	0.751478	0.278	0.168	3.57137e-48	3.07254e-15	-0.25058	0.212	0.278	7.78059e-11	1.00206	0.792155	FUNDC2
	GSS	8.40756e-50	0.712259	0.145	0.067	2.12905e-45	3.15173e-13	-0.345672	0.101	0.145	7.98113e-09	1.05793	0.791708	GSS
	HAT1	3.48912e-51	0.686057	0.287	0.177	8.83551e-47	1.80813e-22	-0.39314	0.207	0.287	4.57874e-18	1.0792	0.790717	HAT1
	KAT6A	2.49512e-178	-0.753293	0.489	0.669	6.31839e-174	4.14076e-07	0.237832	0.495	0.489	0.0104857	0.991125	0.789946	KAT6A
	ARHGEF7	9.87048e-48	-0.773982	0.199	0.283	2.4995e-43	6.37096e-09	-0.156994	0.155	0.199	0.000161332	0.616987	0.789744
	MRPS18A	3.23718e-52	0.75203	0.153	0.071	8.19752e-48	3.28656e-10	-0.239433	0.113	0.153	8.32256e-06	0.991464	0.789226	MRPS18A
	BORCS8	3.55564e-44	0.761147	0.113	0.049	9.00395e-40	3.95901e-08	-0.203598	0.083	0.113	0.00100254	0.964745	0.787907	BORCS8
	NTHL1	2.45698e-45	0.760637	0.102	0.041	6.22181e-41	5.8067e-11	-0.203723	0.069	0.102	1.47043e-06	0.96436	0.787446	NTHL1
	KLRC4	2.13974e-57	-0.44163	0.123	0.223	5.41847e-53	5.59448e-29	0.651748	0.191	0.123	1.41669e-24	1.09338	0.787282	KLRC4
	ITGB1	1.07959e-67	-0.678718	0.449	0.543	2.73384e-63	3.29273e-09	0.39888	0.468	0.449	8.33818e-05	1.0776	0.787251	ITGB1
	VDAC2	1.60216e-54	0.741156	0.423	0.326	4.05716e-50	6.64817e-16	-0.262743	0.346	0.423	1.68352e-11	1.0039	0.78635	VDAC2
	CCDC85B	3.05011e-52	0.756213	0.457	0.376	7.72381e-48	2.88469e-08	-0.214583	0.406	0.457	0.00073049	0.970797	0.786069	CCDC85B
	FTSJ1	3.96174e-39	0.624195	0.127	0.062	1.00323e-34	1.78348e-15	-0.477773	0.083	0.127	4.51631e-11	1.10197	0.786058	FTSJ1
	ESRRA	9.46536e-27	0.530872	0.139	0.08	2.39691e-22	9.84665e-18	-0.579645	0.089	0.139	2.49347e-13	1.11052	0.786011	ESRRA
	PRPS2	1.07066e-49	0.648991	0.138	0.062	2.71124e-45	2.45446e-20	-0.442974	0.085	0.138	6.21544e-16	1.09196	0.785757	PRPS2
	DCPS	1.84945e-53	0.706949	0.196	0.101	4.68335e-49	1.61835e-18	-0.342369	0.135	0.196	4.09815e-14	1.04932	0.785489	DCPS
	CDC123	2.7886e-45	0.676147	0.343	0.238	7.06156e-41	3.192e-23	-0.399555	0.257	0.343	8.0831e-19	1.0757	0.785378	CDC123
	PSMD3	6.74698e-58	0.724295	0.22	0.116	1.70854e-53	2.08331e-20	-0.301047	0.152	0.22	5.27555e-16	1.02534	0.784368	PSMD3
	VAV3	1.18058e-41	-0.505717	0.284	0.373	2.98958e-37	7.66029e-23	0.598489	0.344	0.284	1.93982e-18	1.10421	0.783543	VAV3
	NDUFS3	7.27011e-59	0.758346	0.255	0.143	1.84101e-54	8.25916e-17	-0.19614	0.188	0.255	2.09147e-12	0.954486	0.7833	NDUFS3
	ZMPSTE24	5.06717e-44	0.608971	0.183	0.099	1.28316e-39	6.23102e-23	-0.492285	0.119	0.183	1.57788e-18	1.10126	0.783064	ZMPSTE24
	BMS1	1.53543e-45	0.634819	0.255	0.154	3.88817e-41	4.14205e-26	-0.45833	0.174	0.255	1.04889e-21	1.09315	0.782982	BMS1
	NARS1	7.3149e-48	0.728205	0.354	0.241	1.85235e-43	1.1336e-12	-0.286914	0.284	0.354	2.8706e-08	1.01512	0.782689	NARS1
	RUVBL1	5.57729e-52	0.711009	0.251	0.147	1.41234e-47	1.46595e-19	-0.324292	0.181	0.251	3.71222e-15	1.0353	0.781472	RUVBL1
	RNH1	1.48833e-43	0.70272	0.369	0.263	3.76889e-39	1.71776e-19	-0.338823	0.286	0.369	4.34987e-15	1.04154	0.780138	RNH1
	DSN1	8.65706e-50	0.704809	0.101	0.038	2.19223e-45	1.15725e-12	-0.334302	0.065	0.101	2.93052e-08	1.03911	0.780073	DSN1
	MPHOSPH6	2.43308e-51	0.69371	0.212	0.114	6.16128e-47	1.23922e-16	-0.356225	0.152	0.212	3.13807e-12	1.04993	0.779827	MPHOSPH6
	KLRK1	1.40447e-165	-0.682781	0.429	0.627	3.55653e-161	7.82946e-23	0.376319	0.487	0.429	1.98265e-18	1.0591	0.779619	KLRK1
	IER3IP1	2.9941e-52	0.74252	0.345	0.232	7.58197e-48	1.8088e-13	-0.237478	0.275	0.345	4.58043e-09	0.979998	0.779571	IER3IP1
	MYCBP	2.94171e-62	0.753728	0.214	0.108	7.4493e-58	7.34179e-15	-0.196746	0.156	0.214	1.85916e-10	0.950474	0.778983	MYCBP
	ERCC1	4.26868e-52	0.722902	0.224	0.123	1.08096e-47	1.38611e-15	-0.289207	0.164	0.224	3.51004e-11	1.01211	0.778606	ERCC1
	PRNP	1.13789e-22	0.614399	0.199	0.136	2.88148e-18	6.43326e-14	-0.478023	0.148	0.199	1.62909e-09	1.09242	0.778455	PRNP
	IFT57	5.21647e-45	0.777346	0.172	0.09	1.32097e-40	1.78056e-06	-0.0401012	0.137	0.172	0.045089	0.817447	0.77838	IFT57
	MLXIP	1.97448e-20	-0.702382	0.13	0.177	4.99997e-16	5.76573e-09	-0.334427	0.097	0.13	0.000146006	0.367955	0.777935
	LSP1	6.41344e-142	-0.76831	0.36	0.54	1.62407e-137	1.63909e-06	-0.119643	0.309	0.36	0.0415068	0.648667	0.777569
	PABPC4	1.25108e-37	0.622789	0.267	0.175	3.16812e-33	2.68564e-25	-0.465489	0.187	0.267	6.80084e-21	1.08828	0.777525	PABPC4
	NMRK1	2.47886e-68	-0.607218	0.226	0.346	6.27721e-64	1.89307e-11	0.485453	0.265	0.226	4.79383e-07	1.09267	0.777418	NMRK1
	IFITM1	5.33857e-18	0.0603107	0.246	0.316	1.35189e-13	1.63758e-36	0.774601	0.331	0.246	4.14685e-32	0.714291	0.776946
	UBE2F	2.46352e-42	0.686177	0.254	0.159	6.23838e-38	2.07556e-12	-0.364285	0.2	0.254	5.25594e-08	1.05046	0.77688	UBE2F
	SFXN1	4.56451e-34	0.614482	0.376	0.291	1.15587e-29	5.8173e-32	-0.473712	0.277	0.376	1.47311e-27	1.08819	0.775881	SFXN1
	SND1	2.19953e-20	0.456904	0.461	0.402	5.56986e-16	1.79391e-56	-0.625683	0.325	0.461	4.54271e-52	1.08259	0.774752	SND1
	GABPB1	4.9293e-49	0.736104	0.226	0.128	1.24825e-44	2.45717e-12	-0.240061	0.172	0.226	6.22229e-08	0.976165	0.77426	GABPB1
	HTATSF1	1.87783e-44	0.681002	0.228	0.134	4.75524e-40	2.49052e-19	-0.367229	0.161	0.228	6.30674e-15	1.04823	0.773705	HTATSF1
	MPHOSPH10	2.93109e-52	0.721487	0.296	0.184	7.42241e-48	4.52337e-18	-0.278007	0.221	0.296	1.14545e-13	0.999495	0.773196	MPHOSPH10
	LEPROTL1	4.4478e-220	-0.74744	0.475	0.683	1.12632e-215	2.46306e-09	0.196169	0.501	0.475	6.23721e-05	0.943609	0.772754	LEPROTL1
	NDUFB8	4.63306e-83	0.736684	0.573	0.494	1.17323e-78	1.89514e-13	-0.23217	0.507	0.573	4.79905e-09	0.968854	0.772403	NDUFB8
	DNAJC2	9.66884e-39	0.652889	0.315	0.218	2.44844e-34	3.13058e-26	-0.41128	0.227	0.315	7.92758e-22	1.06417	0.771631	DNAJC2
	PHF6	4.58188e-55	0.743807	0.218	0.117	1.16027e-50	2.8296e-12	-0.204981	0.165	0.218	7.16538e-08	0.948788	0.771535	PHF6
	MRPL18	1.05876e-49	0.720166	0.322	0.211	2.68109e-45	5.02759e-14	-0.275971	0.253	0.322	1.27314e-09	0.996136	0.771232	MRPL18
	SRSF3	8.95119e-121	0.665714	0.687	0.664	2.26671e-116	1.29057e-45	-0.388087	0.606	0.687	3.26811e-41	1.0538	0.770575	SRSF3
	MRPL23	7.091e-61	0.770303	0.193	0.093	1.79565e-56	8.53055e-08	-0.00789151	0.152	0.193	0.00216019	0.778194	0.770343	MRPL23
	RAB5IF	2.46008e-51	0.720932	0.424	0.323	6.22965e-47	2.93609e-14	-0.268667	0.35	0.424	7.43505e-10	0.989599	0.769366	RAB5IF
	GBP3	6.6282e-27	-0.365278	0.109	0.17	1.67846e-22	1.66648e-21	0.676608	0.163	0.109	4.22004e-17	1.04189	0.768913	GBP3
	PDIA3	4.55606e-47	0.634785	0.55	0.477	1.15373e-42	3.91169e-42	-0.43341	0.427	0.55	9.90556e-38	1.0682	0.768633	PDIA3
	TGIF2	7.81175e-38	0.666854	0.136	0.07	1.97817e-33	1.81171e-12	-0.382022	0.095	0.136	4.58779e-08	1.04888	0.768528	TGIF2
	UBR7	3.97672e-46	0.721996	0.14	0.066	1.00702e-41	1.23371e-13	-0.262677	0.096	0.14	3.12414e-09	0.984673	0.768295	UBR7
	GBE1	1.42784e-30	0.544585	0.165	0.098	3.61572e-26	5.6969e-22	-0.541796	0.105	0.165	1.44263e-17	1.08638	0.76819	GBE1
	FTSJ3	2.16807e-49	0.675233	0.144	0.066	5.49022e-45	8.02339e-20	-0.366094	0.09	0.144	2.03176e-15	1.04133	0.768092	FTSJ3
	MYG1	1.90849e-50	0.699303	0.207	0.112	4.83287e-46	2.6838e-18	-0.317474	0.145	0.207	6.79618e-14	1.01678	0.767994	MYG1
	AKNA	2.08672e-123	-0.740835	0.301	0.471	5.28421e-119	2.83756e-08	-0.200815	0.252	0.301	0.000718556	0.540021	0.76757
	DDX56	2.49311e-51	0.65748	0.161	0.077	6.31331e-47	2.43331e-23	-0.395591	0.1	0.161	6.16187e-19	1.05307	0.767315	DDX56
	HDAC2	2.63812e-46	0.675569	0.23	0.134	6.68051e-42	1.83879e-21	-0.362603	0.16	0.23	4.65636e-17	1.03817	0.76673	HDAC2
	TBCD	1.92025e-34	-0.550736	0.234	0.307	4.86264e-30	1.54366e-10	0.533317	0.269	0.234	3.90901e-06	1.08405	0.76664	TBCD
	NDUFB6	5.02407e-53	0.725374	0.302	0.188	1.27225e-48	1.65992e-14	-0.247703	0.234	0.302	4.20341e-10	0.973077	0.766501	NDUFB6
	CSE1L	8.75449e-36	0.486779	0.215	0.131	2.2169e-31	7.7686e-31	-0.58917	0.136	0.215	1.96724e-26	1.07595	0.764248	CSE1L
	PSMD7	7.12963e-54	0.717972	0.432	0.333	1.80544e-49	2.54756e-14	-0.261695	0.356	0.432	6.45119e-10	0.979666	0.764178	PSMD7
	ZDHHC12	5.96658e-49	0.718827	0.235	0.135	1.51092e-44	1.22666e-13	-0.256261	0.177	0.235	3.10627e-09	0.975088	0.76314	ZDHHC12
	USP1	5.9578e-42	0.651659	0.288	0.192	1.50869e-37	1.97069e-23	-0.396245	0.208	0.288	4.99039e-19	1.0479	0.762673	USP1
	ABRACL	4.22456e-50	0.742013	0.413	0.317	1.06978e-45	1.44499e-06	-0.175475	0.361	0.413	0.0365914	0.917488	0.762479	ABRACL
	DYNLT1	8.03046e-54	0.753566	0.393	0.275	2.03355e-49	6.3393e-07	-0.109578	0.334	0.393	0.016053	0.863144	0.761492	DYNLT1
	HNRNPA3	3.58928e-97	0.718377	0.609	0.53	9.08913e-93	8.5624e-17	-0.2517	0.538	0.609	2.16826e-12	0.970077	0.761195	HNRNPA3
	UCHL5	2.73756e-57	0.712912	0.263	0.15	6.93233e-53	1.08872e-18	-0.266473	0.191	0.263	2.75697e-14	0.979386	0.761086	UCHL5
	YEATS4	2.39709e-53	0.677323	0.203	0.106	6.07014e-49	1.47589e-19	-0.346445	0.141	0.203	3.73739e-15	1.02377	0.760783	YEATS4
	PLK3	2.38253e-27	0.71075	0.11	0.059	6.03328e-23	8.83688e-08	-0.271099	0.081	0.11	0.00223776	0.981849	0.760697	PLK3
	NOC2L	1.12154e-37	0.564785	0.191	0.11	2.84008e-33	8.63741e-27	-0.509137	0.12	0.191	2.18725e-22	1.07392	0.760396	NOC2L
	COPE	1.53807e-64	0.711161	0.542	0.441	3.89485e-60	4.98863e-16	-0.268939	0.454	0.542	1.26327e-11	0.980101	0.760315	COPE
	ERI3	5.37591e-44	0.587851	0.21	0.118	1.36134e-39	5.0829e-27	-0.481725	0.135	0.21	1.28714e-22	1.06958	0.760018	ERI3
	ANTKMT	6.24758e-44	0.663666	0.255	0.156	1.58208e-39	5.42434e-22	-0.368771	0.18	0.255	1.3736e-17	1.03244	0.759239	ANTKMT
	STRBP	1.06338e-10	-0.441891	0.255	0.283	2.69279e-06	2.12903e-11	0.617075	0.289	0.255	5.39135e-07	1.05897	0.758979	STRBP
	MBD5	7.10705e-136	-0.693138	0.418	0.597	1.79972e-131	2.18647e-12	0.308901	0.455	0.418	5.5368e-08	1.00204	0.758854	MBD5
	UQCRB	9.12306e-198	-0.543704	0.691	0.863	2.31023e-193	9.13444e-108	0.528346	0.787	0.691	2.31312e-103	1.07205	0.758131	UQCRB
	HNRNPD	1.29955e-60	0.621044	0.561	0.513	3.29086e-56	1.20108e-38	-0.43383	0.465	0.561	3.0415e-34	1.05487	0.757565	HNRNPD
	DNAJC15	6.05455e-63	0.748975	0.365	0.236	1.53319e-58	2.59874e-09	-0.112642	0.301	0.365	6.58079e-05	0.861617	0.757398	DNAJC15
	DANCR	2.19399e-23	0.573582	0.293	0.222	5.55584e-19	6.54878e-26	-0.494219	0.21	0.293	1.65835e-21	1.0678	0.757132	DANCR
	TOP1	2.66742e-64	0.703192	0.52	0.422	6.75471e-60	4.83555e-18	-0.280152	0.436	0.52	1.22451e-13	0.983344	0.756944	TOP1
	COX10	4.95624e-31	0.512979	0.171	0.101	1.25507e-26	8.58735e-24	-0.555878	0.107	0.171	2.17457e-19	1.06886	0.756404	COX10
	NUDT21	3.46496e-44	0.62632	0.262	0.163	8.77431e-40	4.40661e-23	-0.424017	0.186	0.262	1.11589e-18	1.05034	0.756351	NUDT21
	PARP15	1.18054e-86	-0.660768	0.247	0.387	2.98948e-82	1.50534e-10	0.365562	0.286	0.247	3.81197e-06	1.02633	0.755149	PARP15
	DHX15	2.07306e-35	0.58402	0.321	0.227	5.24961e-31	3.40371e-30	-0.478076	0.226	0.321	8.6192e-26	1.0621	0.754743	DHX15
	CARS1	9.45128e-41	0.723076	0.251	0.159	2.39335e-36	7.24713e-10	-0.215865	0.201	0.251	1.83519e-05	0.938941	0.75461	CARS1
	GTPBP8	5.40365e-25	0.672516	0.196	0.13	1.36837e-20	1.99246e-14	-0.340568	0.143	0.196	5.0455e-10	1.01308	0.753833	GTPBP8
	CS	9.34247e-40	0.604209	0.187	0.106	2.36579e-35	1.00601e-22	-0.450491	0.123	0.187	2.54751e-18	1.0547	0.753665	CS
	CDK2AP2	2.31958e-34	0.620724	0.343	0.249	5.87388e-30	9.1695e-30	-0.42639	0.246	0.343	2.32199e-25	1.04711	0.753065	CDK2AP2
	MRPL9	2.31535e-52	0.701877	0.234	0.131	5.86316e-48	1.33322e-16	-0.26587	0.171	0.234	3.37611e-12	0.967747	0.750545	MRPL9
	RPL41	0	-0.575628	0.998	0.997	0	0	0.481586	0.999	0.998	0	1.05721	0.750514	RPL41
	PPIH	7.14207e-45	0.712315	0.252	0.153	1.80859e-40	1.29421e-13	-0.23488	0.191	0.252	3.27733e-09	0.947196	0.750041	PPIH
	ELOC	2.12236e-54	0.714436	0.421	0.322	5.37445e-50	9.0925e-11	-0.227207	0.359	0.421	2.30249e-06	0.941642	0.749694	ELOC
	COA3	8.60611e-59	0.725147	0.225	0.118	2.17933e-54	5.63326e-13	-0.186807	0.169	0.225	1.42651e-08	0.911953	0.748822	COA3
	GALK1	6.13837e-43	0.712587	0.119	0.053	1.55442e-38	8.02463e-12	-0.229897	0.081	0.119	2.03208e-07	0.942484	0.748754	GALK1
	GPN1	7.95449e-40	0.666022	0.154	0.081	2.01431e-35	1.0475e-15	-0.341436	0.105	0.154	2.65258e-11	1.00746	0.748441	GPN1
	ERI1	9.81528e-54	0.708205	0.175	0.085	2.48552e-49	1.59768e-12	-0.241809	0.127	0.175	4.0458e-08	0.950013	0.748348	ERI1
	SURF2	1.29552e-52	0.717804	0.215	0.116	3.28065e-48	1.12027e-12	-0.211448	0.161	0.215	2.83687e-08	0.929252	0.7483	SURF2
	RNPC3	1.91452e-12	-0.370621	0.163	0.201	4.84813e-08	2.48121e-17	0.649516	0.213	0.163	6.28316e-13	1.02014	0.747818	RNPC3
	DLAT	8.11056e-39	0.579093	0.105	0.046	2.05384e-34	2.02686e-20	-0.472914	0.059	0.105	5.13261e-16	1.05201	0.74766	DLAT
	GABARAPL1	1.19189e-66	-0.624929	0.182	0.298	3.01822e-62	6.51449e-14	0.409335	0.23	0.182	1.64966e-09	1.03426	0.747056	GABARAPL1
	METTL26	6.8402e-47	0.710161	0.346	0.236	1.73214e-42	2.23922e-13	-0.231281	0.276	0.346	5.67037e-09	0.941442	0.746873	METTL26
	CAMK2D	9.75399e-24	0.635109	0.453	0.397	2.47e-19	3.65512e-28	-0.392659	0.357	0.453	9.25585e-24	1.02777	0.746689	CAMK2D
	GPAA1	1.87447e-53	0.707197	0.155	0.071	4.74673e-49	3.51635e-13	-0.239099	0.109	0.155	8.90446e-09	0.946296	0.746522	GPAA1
	RTRAF	1.05768e-64	0.720613	0.494	0.4	2.67836e-60	3.29609e-10	-0.194825	0.431	0.494	8.34668e-06	0.915438	0.746485	RTRAF
	LSM7	1.02084e-61	0.707468	0.533	0.463	2.58507e-57	1.2308e-13	-0.236558	0.464	0.533	3.11676e-09	0.944025	0.745969	LSM7
	LCP2	9.14402e-45	0.668552	0.541	0.461	2.31554e-40	6.49143e-21	-0.329806	0.453	0.541	1.64383e-16	0.998358	0.745476	LCP2
	LAS1L	2.2734e-46	0.67323	0.138	0.064	5.75694e-42	3.69583e-14	-0.320064	0.094	0.138	9.35896e-10	0.993294	0.745439	LAS1L
	UTP6	2.60247e-50	0.689461	0.235	0.134	6.59024e-46	1.07802e-18	-0.283072	0.168	0.235	2.72986e-14	0.972533	0.745309	UTP6
	TIMM44	3.35947e-40	0.637686	0.2	0.115	8.50719e-36	1.30848e-13	-0.385167	0.148	0.2	3.31347e-09	1.02285	0.744981	TIMM44
	PDCD4	3.03927e-205	-0.706043	0.431	0.659	7.69635e-201	1.231e-12	0.237616	0.473	0.431	3.11726e-08	0.943659	0.744955	PDCD4
	CSNK2B	3.74026e-51	0.739541	0.334	0.223	9.47147e-47	7.3347e-07	-0.0814985	0.281	0.334	0.0185737	0.82104	0.744019	CSNK2B
	ATP5F1D	1.35806e-88	0.697867	0.599	0.527	3.439e-84	6.76925e-17	-0.257879	0.536	0.599	1.71418e-12	0.955746	0.743989	ATP5F1D
	PYCR2	6.38744e-38	0.636749	0.2	0.117	1.61749e-33	4.60307e-17	-0.383549	0.141	0.2	1.16563e-12	1.0203	0.743343	PYCR2
	TPP1	2.68788e-25	-0.54534	0.142	0.199	6.80653e-21	1.26576e-09	0.504713	0.176	0.142	3.20527e-05	1.05005	0.743055	TPP1
	PITPNA	9.72067e-49	0.617542	0.216	0.12	2.46157e-44	3.99616e-20	-0.412347	0.151	0.216	1.01195e-15	1.02989	0.742555	PITPNA
	ANP32A	6.70474e-52	0.701571	0.44	0.341	1.69784e-47	1.38003e-12	-0.241688	0.372	0.44	3.49465e-08	0.943259	0.742034	ANP32A
	MRPL22	8.7995e-54	0.722502	0.306	0.191	2.2283e-49	5.50303e-11	-0.168536	0.245	0.306	1.39353e-06	0.891037	0.741898	MRPL22
	GHITM	5.09717e-50	0.728622	0.422	0.316	1.29076e-45	2.5774e-07	-0.138801	0.361	0.422	0.00652676	0.867423	0.741725	GHITM
	SMIM30	1.34318e-46	0.708937	0.141	0.067	3.40133e-42	3.71738e-10	-0.217653	0.104	0.141	9.41351e-06	0.926589	0.741595	SMIM30
	FAM210A	6.28262e-57	0.669579	0.161	0.073	1.59095e-52	2.1482e-13	-0.318546	0.114	0.161	5.43989e-09	0.988125	0.74149	FAM210A
	CRLS1	9.32263e-35	0.568132	0.18	0.104	2.36077e-30	2.09219e-19	-0.476277	0.121	0.18	5.29805e-15	1.04441	0.741359	CRLS1
	HCP5	7.84871e-21	-0.421964	0.184	0.239	1.98753e-16	2.04077e-31	-0.609286	0.109	0.184	5.16785e-27	0.187322	0.741137
	H1-3	1.86593e-10	0.67255	0.254	0.214	4.72509e-06	1.88736e-06	-0.310992	0.217	0.254	0.0477937	0.983541	0.740972	H1-3
	PRPF31	2.95136e-47	0.653504	0.268	0.163	7.47373e-43	4.55823e-23	-0.347862	0.19	0.268	1.15428e-18	1.00137	0.740321	PRPF31
	MASTL	4.02129e-36	0.437887	0.122	0.06	1.01831e-31	7.98168e-24	-0.59655	0.069	0.122	2.0212e-19	1.03444	0.740011	MASTL
	SLC35B1	1.08847e-54	0.686307	0.172	0.082	2.75632e-50	1.39838e-14	-0.276185	0.121	0.172	3.54112e-10	0.962492	0.739794	SLC35B1
	HECA	7.52761e-93	-0.723206	0.307	0.442	1.90622e-88	5.23238e-08	-0.154908	0.254	0.307	0.001325	0.568298	0.73961
	HMGCR	2.01985e-24	0.581022	0.112	0.063	5.11487e-20	6.9428e-14	-0.457122	0.073	0.112	1.75812e-09	1.03814	0.739289	HMGCR
	DMAC1	8.89822e-50	0.72635	0.224	0.126	2.2533e-45	3.2759e-07	-0.135936	0.182	0.224	0.00829555	0.862286	0.738961	DMAC1
	GET3	2.45065e-54	0.721053	0.254	0.145	6.20577e-50	2.78897e-11	-0.16135	0.198	0.254	7.06251e-07	0.882403	0.738885	GET3
	PPP1CA	6.23812e-37	0.614778	0.445	0.366	1.57968e-32	2.62365e-28	-0.408584	0.35	0.445	6.64386e-24	1.02336	0.738169	PPP1CA
	RPS26	9.59993e-11	-0.0408768	0.906	0.927	2.43099e-06	4.4108e-269	0.736239	0.945	0.906	1.11695e-264	0.777116	0.737373	RPS26
	POP5	1.389e-47	0.717031	0.266	0.162	3.51736e-43	6.27794e-11	-0.171171	0.21	0.266	1.58976e-06	0.888202	0.737179	POP5
	MAGOH	2.93632e-54	0.716999	0.443	0.339	7.43564e-50	1.00536e-07	-0.171036	0.384	0.443	0.00254586	0.888035	0.737116	MAGOH
	FIS1	3.51725e-52	0.702255	0.423	0.308	8.90672e-48	4.44226e-15	-0.221112	0.342	0.423	1.12491e-10	0.923367	0.736242	FIS1
	RAD23A	6.86547e-43	0.628636	0.392	0.295	1.73854e-38	1.38363e-23	-0.382659	0.304	0.392	3.50378e-19	1.0113	0.735943	RAD23A
	PTBP1	2.49678e-34	0.566464	0.298	0.206	6.32259e-30	6.34492e-31	-0.467224	0.206	0.298	1.60673e-26	1.03369	0.734288	PTBP1
	POLR1C	7.63821e-33	0.551345	0.199	0.122	1.93422e-28	9.46801e-21	-0.483821	0.136	0.199	2.39758e-16	1.03517	0.733528	POLR1C
	SGMS1	2.74499e-119	-0.664968	0.357	0.527	6.95115e-115	3.21391e-10	0.308837	0.393	0.357	8.13857e-06	0.973805	0.733187	SGMS1
	GNG10	1.0163e-37	0.674751	0.272	0.179	2.57359e-33	3.60412e-14	-0.286286	0.209	0.272	9.12671e-10	0.961037	0.732972	GNG10
	EFTUD2	4.40754e-38	0.600721	0.205	0.121	1.11612e-33	1.78682e-22	-0.419242	0.137	0.205	4.52475e-18	1.01996	0.73255	EFTUD2
	CDK17	6.4639e-146	-0.654669	0.447	0.627	1.63685e-141	8.16775e-13	-0.327399	0.379	0.447	2.06832e-08	0.32727	0.731971
	PMPCA	5.77463e-38	0.565678	0.147	0.077	1.46231e-33	1.35732e-17	-0.464269	0.096	0.147	3.43713e-13	1.02995	0.731804	PMPCA
	GMDS-DT	1.18877e-37	-0.614527	0.212	0.291	3.01033e-33	1.05634e-06	0.397262	0.239	0.212	0.0267498	1.01179	0.731752	GMDS-DT
	MRPL58	4.61808e-47	0.696525	0.209	0.116	1.16944e-42	2.48501e-12	-0.223321	0.157	0.209	6.2928e-08	0.919846	0.73145	MRPL58
	ADARB1	4.69751e-08	0.341416	0.162	0.127	0.00118955	2.84984e-20	-0.646662	0.106	0.162	7.21664e-16	0.988078	0.731257	ADARB1
	PUF60	6.98384e-45	0.638435	0.317	0.209	1.76852e-40	9.3958e-27	-0.353226	0.225	0.317	2.3793e-22	0.991661	0.729636	PUF60
	HK1	1.38215e-28	0.509771	0.263	0.18	3.50002e-24	2.33392e-31	-0.521587	0.174	0.263	5.91019e-27	1.03136	0.729328	HK1
	CFAP20	9.36045e-54	0.704927	0.151	0.068	2.37035e-49	3.27589e-12	-0.185742	0.107	0.151	8.29555e-08	0.890669	0.728987	CFAP20
	EMC6	1.29953e-47	0.702259	0.357	0.247	3.2908e-43	8.13181e-12	-0.195043	0.289	0.357	2.05922e-07	0.897302	0.728841	EMC6
	GCC2	2.436e-146	-0.641793	0.438	0.618	6.16869e-142	9.73778e-21	0.345153	0.493	0.438	2.4659e-16	0.986946	0.728717	GCC2
	NUP35	1.65518e-34	0.437148	0.147	0.079	4.19141e-30	3.51775e-24	-0.582976	0.088	0.147	8.908e-20	1.02012	0.728669	NUP35
	LSG1	2.69271e-31	0.588565	0.169	0.1	6.81875e-27	3.47345e-20	-0.42874	0.111	0.169	8.79583e-16	1.01731	0.728167	LSG1
	ECE1	3.71625e-28	0.488108	0.157	0.093	9.41066e-24	1.19797e-25	-0.540336	0.094	0.157	3.03361e-21	1.02844	0.728157	ECE1
	RNASEH1	2.34366e-48	0.682269	0.205	0.111	5.93486e-44	7.3251e-15	-0.252624	0.148	0.205	1.85494e-10	0.934893	0.727537	RNASEH1
	UTP18	8.17215e-35	0.573907	0.245	0.156	2.06943e-30	9.18857e-28	-0.446979	0.163	0.245	2.32682e-23	1.02089	0.727434	UTP18
	SRGN	4.06466e-99	0.696386	0.737	0.732	1.02929e-94	5.00939e-08	-0.209807	0.709	0.737	0.00126853	0.906193	0.727305	SRGN
	SMIM15	1.40307e-44	0.67339	0.226	0.132	3.55299e-40	5.8875e-16	-0.274432	0.165	0.226	1.49089e-11	0.947822	0.727163	SMIM15
	RAD51C	7.5376e-46	0.684727	0.224	0.13	1.90875e-41	1.52565e-14	-0.242744	0.166	0.224	3.86339e-10	0.927471	0.726481	RAD51C
	NTMT1	1.84851e-49	0.671373	0.22	0.123	4.68099e-45	1.20428e-15	-0.275168	0.16	0.22	3.04961e-11	0.946541	0.725575	NTMT1
	PSMD12	8.02732e-52	0.684946	0.372	0.261	2.03276e-47	1.95186e-12	-0.23824	0.302	0.372	4.94269e-08	0.923186	0.725196	PSMD12
	SNX5	2.57146e-43	0.633965	0.23	0.136	6.51171e-39	2.83671e-19	-0.351356	0.163	0.23	7.18339e-15	0.985321	0.724819	SNX5
	ARMCX3	7.07565e-28	0.641619	0.16	0.097	1.79177e-23	1.34058e-11	-0.334646	0.117	0.16	3.39474e-07	0.976265	0.723645	ARMCX3
	TRAPPC4	2.84954e-47	0.68052	0.298	0.19	7.21588e-43	6.91772e-14	-0.246031	0.232	0.298	1.75177e-09	0.926551	0.723629	TRAPPC4
	SNHG29	4.65299e-82	0.675412	0.689	0.669	1.17828e-77	3.4459e-10	-0.258707	0.659	0.689	8.72604e-06	0.934119	0.723264	SNHG29
	POFUT1	1.97052e-38	0.62564	0.105	0.047	4.98995e-34	1.90515e-10	-0.361677	0.072	0.105	4.8244e-06	0.987317	0.722659	POFUT1
	TAGLN2	2.03514e-41	0.6877	0.374	0.285	5.15358e-37	1.56275e-10	-0.219632	0.313	0.374	3.95736e-06	0.907332	0.72192	TAGLN2
	VKORC1	6.34075e-47	0.665276	0.245	0.144	1.60567e-42	3.17459e-15	-0.279782	0.182	0.245	8.039e-11	0.945058	0.721713	VKORC1
	STRAP	4.99296e-43	0.640891	0.379	0.274	1.26437e-38	3.43328e-19	-0.331621	0.294	0.379	8.69408e-15	0.972513	0.721605	STRAP
	MRPL1	2.70476e-63	0.670127	0.289	0.166	6.84927e-59	7.6245e-17	-0.267466	0.219	0.289	1.93075e-12	0.937592	0.721531	MRPL1
	PTRH1	2.38247e-49	0.671347	0.154	0.073	6.03312e-45	5.34674e-13	-0.264249	0.109	0.154	1.35396e-08	0.935597	0.721481	PTRH1
	AUP1	2.19042e-45	0.661525	0.24	0.143	5.5468e-41	3.01208e-18	-0.28784	0.174	0.24	7.6275e-14	0.949365	0.721434	AUP1
	PRPS1	2.63891e-33	0.4771	0.191	0.113	6.68252e-29	7.50256e-28	-0.540522	0.119	0.191	1.89987e-23	1.01762	0.720964	PRPS1
	UCHL3	1.82185e-54	0.678358	0.191	0.096	4.61347e-50	2.18955e-12	-0.24348	0.141	0.191	5.5446e-08	0.921838	0.720731	UCHL3
	DDB2	1.19406e-51	0.688034	0.286	0.177	3.02371e-47	2.41938e-12	-0.213824	0.224	0.286	6.12659e-08	0.901858	0.720494	DDB2
	NAB1	3.47313e-36	0.579151	0.111	0.052	8.79502e-32	6.07903e-13	-0.427113	0.073	0.111	1.53939e-08	1.00626	0.719612	NAB1
	POLR1E	8.43661e-39	0.565966	0.127	0.062	2.1364e-34	9.19697e-19	-0.443042	0.078	0.127	2.32895e-14	1.00901	0.718752	POLR1E
	TAB2	1.41862e-38	0.618405	0.501	0.419	3.59237e-34	8.28017e-28	-0.366162	0.397	0.501	2.09679e-23	0.984568	0.718679	TAB2
	ATP2A2	4.76425e-28	0.477902	0.244	0.165	1.20645e-23	4.50992e-28	-0.536541	0.164	0.244	1.14205e-23	1.01444	0.718517	ATP2A2
	UFD1	3.62378e-56	0.711381	0.336	0.216	9.17649e-52	5.75367e-09	-0.100301	0.275	0.336	0.0001457	0.811682	0.718417	UFD1
	CORO1A	1.37507e-69	0.604652	0.671	0.649	3.48208e-65	6.47682e-48	-0.387383	0.553	0.671	1.64012e-43	0.992035	0.718101	CORO1A
	RGS3	4.79364e-21	0.416739	0.119	0.072	1.21389e-16	3.5606e-18	-0.584745	0.073	0.119	9.0165e-14	1.00148	0.718052	RGS3
	STARD4	1.12982e-22	0.526061	0.1	0.056	2.86104e-18	6.6357e-10	-0.48843	0.07	0.1	1.68036e-05	1.01449	0.717847	STARD4
	TOPBP1	2.3308e-46	0.60054	0.263	0.161	5.9023e-42	6.6108e-25	-0.392608	0.183	0.263	1.67405e-20	0.993148	0.717488	TOPBP1
	NUP37	7.84003e-45	0.55501	0.19	0.102	1.98533e-40	4.35933e-24	-0.454598	0.122	0.19	1.10391e-19	1.00961	0.717422	NUP37
	GPS1	4.62413e-31	0.527204	0.133	0.072	1.17097e-26	3.70397e-19	-0.486395	0.083	0.133	9.37957e-15	1.0136	0.717303	GPS1
	ETFA	1.09732e-44	0.610007	0.339	0.23	2.77873e-40	3.16475e-27	-0.377128	0.244	0.339	8.0141e-23	0.987135	0.717171	ETFA
	USP10	1.10857e-29	0.541672	0.302	0.216	2.80723e-25	5.94868e-30	-0.468918	0.21	0.302	1.50638e-25	1.01059	0.716445	USP10
	ITM2B	0	-0.610984	0.769	0.939	0	4.00068e-81	0.372822	0.855	0.769	1.01309e-76	0.983806	0.71575	ITM2B
	FNIP2	1.64548e-38	0.598641	0.12	0.057	4.16685e-34	1.33157e-16	-0.392332	0.075	0.12	3.37193e-12	0.990974	0.715749	FNIP2
	LSM1	1.03603e-45	0.701927	0.303	0.195	2.62353e-41	2.90003e-07	-0.139966	0.253	0.303	0.00734375	0.841893	0.715746	LSM1
	PGM2	6.05499e-44	0.645556	0.13	0.061	1.53331e-39	1.28495e-11	-0.30856	0.092	0.13	3.25387e-07	0.954116	0.715508	PGM2
	FLT3LG	3.57579e-31	0.689411	0.225	0.148	9.05498e-27	9.48356e-11	-0.191053	0.174	0.225	2.40152e-06	0.880464	0.715394	FLT3LG
	CLPP	2.23615e-38	0.647746	0.293	0.196	5.66259e-34	2.49935e-19	-0.301293	0.216	0.293	6.32911e-15	0.949039	0.714389	CLPP
	OXCT1	5.27828e-15	0.362717	0.283	0.222	1.33662e-10	3.22024e-39	-0.615152	0.183	0.283	8.15461e-35	0.97787	0.714126	OXCT1
	ZFP91	1.04731e-36	0.583946	0.27	0.177	2.6521e-32	1.14404e-23	-0.409022	0.19	0.27	2.89704e-19	0.992968	0.712946	ZFP91
	ALG8	4.81489e-44	0.666881	0.155	0.078	1.21927e-39	2.06146e-11	-0.251804	0.112	0.155	5.22024e-07	0.918685	0.712836	ALG8
	EI24	8.04305e-32	0.54348	0.154	0.087	2.03674e-27	2.81844e-16	-0.46122	0.104	0.154	7.13712e-12	1.0047	0.712808	EI24
	MAP7D3	1.4393e-52	0.678444	0.175	0.086	3.64475e-48	3.16929e-10	-0.218408	0.133	0.175	8.02558e-06	0.896852	0.712733	MAP7D3
	RAB8A	3.27825e-36	0.634684	0.343	0.245	8.30151e-32	9.33438e-19	-0.322622	0.262	0.343	2.36375e-14	0.957306	0.711975	RAB8A
	ABI3	3.94938e-19	0.372806	0.195	0.134	1.0001e-14	1.7027e-34	-0.606134	0.114	0.195	4.31176e-30	0.97894	0.711606	ABI3
	PPP3CC	9.3267e-117	-0.596285	0.454	0.611	2.3618e-112	2.59831e-18	0.387857	0.494	0.454	6.57969e-14	0.984142	0.711329	PPP3CC
	TLNRD1	2.14982e-33	0.623258	0.117	0.059	5.44399e-29	2.3652e-12	-0.341092	0.079	0.117	5.98939e-08	0.96435	0.710489	TLNRD1
	NAF1	1.5248e-40	0.648853	0.152	0.079	3.86125e-36	7.53029e-11	-0.288449	0.111	0.152	1.9069e-06	0.937302	0.710079	NAF1
	RRP12	5.15492e-43	0.609124	0.115	0.051	1.30538e-38	2.70702e-12	-0.363897	0.078	0.115	6.85498e-08	0.973021	0.709544	RRP12
	TCERG1	1.35228e-36	0.578403	0.307	0.213	3.42438e-32	9.45695e-25	-0.410152	0.223	0.307	2.39478e-20	0.988555	0.709066	TCERG1
	MRPL50	1.70083e-41	0.624628	0.23	0.138	4.30701e-37	3.48664e-15	-0.332117	0.171	0.23	8.82922e-11	0.956746	0.707434	MRPL50
	COMMD5	1.54223e-39	0.59482	0.16	0.085	3.9054e-35	3.3323e-14	-0.3824	0.112	0.16	8.43838e-10	0.97722	0.707135	COMMD5
	TRIM28	1.33835e-31	0.552744	0.249	0.165	3.38911e-27	4.28899e-26	-0.440678	0.169	0.249	1.0861e-21	0.993422	0.706911	TRIM28
	VIM	5.75177e-31	0.590548	0.714	0.76	1.45652e-26	1.49475e-19	-0.387129	0.696	0.714	3.78516e-15	0.977678	0.706128	VIM
	MYL6	2.09915e-221	0.679392	0.843	0.85	5.31567e-217	2.54122e-25	-0.191472	0.829	0.843	6.43513e-21	0.870863	0.705857	MYL6
	RCC1L	3.3307e-32	0.532746	0.172	0.1	8.43434e-28	3.19117e-21	-0.461886	0.111	0.172	8.08101e-17	0.994633	0.705094	RCC1L
	EIF1AX	3.6083e-45	0.623912	0.507	0.462	9.13731e-41	1.97904e-23	-0.328463	0.425	0.507	5.01153e-19	0.952375	0.705092	EIF1AX
	NFE2L3	2.7492e-21	0.402887	0.153	0.098	6.96179e-17	3.99386e-22	-0.57743	0.096	0.153	1.01137e-17	0.980316	0.70409	NFE2L3
	TXNRD1	7.97083e-48	0.690361	0.423	0.317	2.01845e-43	4.24926e-08	-0.138112	0.359	0.423	0.00107604	0.828473	0.704041	TXNRD1
	PCED1B-AS1	1.1701e-53	0.680986	0.717	0.691	2.96306e-49	9.51082e-12	0.173832	0.748	0.717	2.40842e-07	0.507154	0.702822
	DDX46	2.24181e-51	0.621051	0.518	0.434	5.67695e-47	7.04437e-23	-0.327297	0.43	0.518	1.78385e-18	0.948348	0.702017	DDX46
	GTF2H3	4.43416e-36	0.601763	0.183	0.106	1.12286e-31	1.59342e-13	-0.360916	0.134	0.183	4.03501e-09	0.962679	0.701698	GTF2H3
	PCMTD1	3.64516e-103	-0.641231	0.303	0.455	9.23065e-99	1.76677e-06	0.284777	0.326	0.303	0.0447399	0.926008	0.701623	PCMTD1
	PTRH2	1.95953e-35	0.564566	0.252	0.162	4.96212e-31	4.99049e-23	-0.416417	0.176	0.252	1.26374e-18	0.980983	0.701526	PTRH2
	ATP6V0A2	6.44265e-29	0.582469	0.194	0.123	1.63147e-24	2.73057e-16	-0.39091	0.138	0.194	6.91463e-12	0.973379	0.701485	ATP6V0A2
	ZFYVE28	2.54253e-54	-0.615272	0.276	0.378	6.43844e-50	6.02152e-09	0.33661	0.31	0.276	0.000152483	0.951883	0.701332	ZFYVE28
	ARID3B	2.4959e-19	0.349985	0.208	0.145	6.32037e-15	3.67639e-33	-0.607514	0.127	0.208	9.30973e-29	0.957499	0.701116	ARID3B
	GZMK	6.76568e-74	-0.536792	0.262	0.404	1.71327e-69	1.22003e-22	0.450901	0.339	0.262	3.08949e-18	0.987693	0.70104	GZMK
	PBDC1	3.91386e-44	0.670699	0.262	0.162	9.91107e-40	5.36851e-10	-0.204	0.209	0.262	1.35947e-05	0.874699	0.701037	PBDC1
	TMPO	4.03493e-34	0.604654	0.417	0.343	1.02176e-29	1.1148e-21	-0.354732	0.334	0.417	2.823e-17	0.959386	0.701028	TMPO
	ACAT2	1.30399e-36	0.642391	0.222	0.137	3.30208e-32	5.7029e-15	-0.280326	0.164	0.222	1.44415e-10	0.922716	0.700891	ACAT2
	VDAC3	7.08557e-45	0.668472	0.379	0.276	1.79428e-40	1.05859e-11	-0.210272	0.309	0.379	2.68068e-07	0.878744	0.700763	VDAC3
	PSMD4	2.39411e-49	0.674536	0.386	0.274	6.0626e-45	1.76143e-11	-0.189462	0.314	0.386	4.46047e-07	0.863998	0.700639	PSMD4
	BAG2	1.52837e-40	0.541213	0.115	0.052	3.87028e-36	2.08934e-18	-0.443806	0.07	0.115	5.29085e-14	0.985019	0.699911	BAG2
	LANCL2	1.26782e-18	0.298228	0.123	0.077	3.2105e-14	2.83158e-20	-0.632944	0.074	0.123	7.17042e-16	0.931172	0.699684	LANCL2
	MDFIC	1.23098e-39	0.66254	0.509	0.433	3.11721e-35	2.26797e-08	-0.22445	0.452	0.509	0.000574319	0.88699	0.699526	MDFIC
	NDUFB7	1.1666e-59	0.679864	0.513	0.411	2.95418e-55	1.91636e-08	-0.163862	0.446	0.513	0.000485279	0.843726	0.699333	NDUFB7
	COLGALT1	2.31914e-31	0.373194	0.12	0.062	5.87275e-27	4.58587e-20	-0.591264	0.071	0.12	1.16128e-15	0.964458	0.699191	COLGALT1
	GTF2H5	8.71096e-50	0.69528	0.314	0.202	2.20588e-45	1.48877e-06	-0.0737993	0.264	0.314	0.0377002	0.769079	0.699185	GTF2H5
	MTFR1	8.40465e-28	-0.618902	0.158	0.218	2.12831e-23	3.76558e-09	-0.3251	0.12	0.158	9.53557e-05	0.293801	0.699092
	CFL1	3.78741e-232	0.677424	0.834	0.842	9.59087e-228	3.96161e-22	-0.172627	0.817	0.834	1.0032e-17	0.850051	0.699073	CFL1
	BTG3	6.35731e-50	0.669903	0.231	0.131	1.60986e-45	2.92014e-13	-0.198886	0.173	0.231	7.39466e-09	0.868788	0.698803	BTG3
	RPL38	0	-0.5438	0.921	0.984	0	7.85858e-210	0.43817	0.97	0.921	1.99003e-205	0.981969	0.698363	RPL38
	ST8SIA6	4.72404e-27	-0.327442	0.195	0.27	1.19627e-22	1.23923e-44	0.616615	0.297	0.195	3.13809e-40	0.944056	0.698163	ST8SIA6
	FKBP5	9.25789e-33	-0.680663	0.238	0.304	2.34438e-28	4.2022e-08	-0.152222	0.193	0.238	0.00106412	0.528441	0.697477
	CCDC43	2.0146e-33	0.533023	0.143	0.078	5.10158e-29	7.45785e-18	-0.449452	0.093	0.143	1.88855e-13	0.982475	0.697224	CCDC43
	LETM1	6.65102e-39	0.584599	0.142	0.073	1.68424e-34	1.45095e-19	-0.379631	0.089	0.142	3.67425e-15	0.96423	0.697048	LETM1
	MRPL38	2.35958e-30	0.547535	0.248	0.164	5.97516e-26	3.97974e-27	-0.431127	0.166	0.248	1.00779e-22	0.978661	0.696896	MRPL38
	SHPRH	5.88998e-20	-0.435673	0.238	0.291	1.49152e-15	3.25138e-11	0.54346	0.275	0.238	8.23348e-07	0.979133	0.696534	SHPRH
	EEF1B2	2.72455e-276	0.686878	0.879	0.848	6.89939e-272	1.9808e-10	-0.115197	0.881	0.879	5.01598e-06	0.802075	0.696471	EEF1B2
	SSNA1	1.20574e-43	0.658266	0.387	0.281	3.0533e-39	1.17882e-11	-0.225468	0.317	0.387	2.98512e-07	0.883734	0.695809	SSNA1
	NDUFAF2	6.47295e-53	0.606159	0.344	0.224	1.63915e-48	2.18702e-23	-0.341555	0.257	0.344	5.53819e-19	0.947713	0.695764	NDUFAF2
	SURF4	2.75505e-29	0.563054	0.351	0.263	6.97663e-25	1.59602e-26	-0.407854	0.258	0.351	4.04161e-22	0.970909	0.695252	SURF4
	ACOT9	1.53088e-48	0.590165	0.16	0.078	3.87666e-44	1.84693e-19	-0.367289	0.104	0.16	4.67697e-15	0.957454	0.695123	ACOT9
	TSEN15	5.81105e-40	0.643999	0.208	0.121	1.47153e-35	4.01563e-11	-0.26089	0.159	0.208	1.01688e-06	0.904889	0.694837	TSEN15
	CDC23	6.7204e-27	0.511825	0.124	0.069	1.70181e-22	1.19802e-16	-0.469741	0.079	0.124	3.03374e-12	0.981566	0.694709	CDC23
	MMS22L	6.94805e-37	0.455332	0.193	0.112	1.75945e-32	3.82982e-26	-0.524417	0.123	0.193	9.69826e-22	0.979749	0.694507	MMS22L
	ARHGAP45	2.1003e-58	-0.640479	0.219	0.321	5.3186e-54	4.08564e-10	-0.261882	0.171	0.219	1.03461e-05	0.378597	0.69195
	BCCIP	8.00004e-38	0.585101	0.264	0.169	2.02585e-33	5.26931e-22	-0.36881	0.187	0.264	1.33435e-17	0.953912	0.691639	BCCIP
	HNRNPA2B1	1.05042e-141	0.595316	0.768	0.788	2.65998e-137	1.92691e-50	-0.351425	0.72	0.768	4.87951e-46	0.946741	0.691303	HNRNPA2B1
	SOCS4	3.14594e-47	0.63272	0.156	0.076	7.96646e-43	1.45654e-14	-0.276167	0.107	0.156	3.68841e-10	0.908887	0.690364	SOCS4
	SRRD	1.61001e-41	0.627063	0.124	0.058	4.07703e-37	2.15253e-14	-0.288419	0.082	0.124	5.45085e-10	0.915482	0.690212	SRRD
	TUBA4A	7.04508e-25	0.580338	0.309	0.233	1.78403e-20	4.81518e-23	-0.373044	0.225	0.309	1.21935e-18	0.953382	0.689894	TUBA4A
	DHX16	3.33644e-32	0.574653	0.142	0.078	8.44888e-28	1.54944e-13	-0.381093	0.098	0.142	3.92364e-09	0.955746	0.689534	DHX16
	VPS25	3.64354e-52	0.657784	0.205	0.108	9.22655e-48	4.94499e-13	-0.206598	0.151	0.205	1.25222e-08	0.864382	0.689465	VPS25
	WRN	4.91097e-37	0.492418	0.259	0.164	1.24361e-32	1.04401e-30	-0.482243	0.172	0.259	2.64376e-26	0.974662	0.689227	WRN
	UNC119	2.0609e-19	0.582198	0.102	0.06	5.21882e-15	9.69332e-09	-0.368586	0.073	0.102	0.000245464	0.950784	0.689065	UNC119
	POLR3E	4.80436e-18	0.427229	0.109	0.067	1.21661e-13	2.21446e-14	-0.540529	0.07	0.109	5.60768e-10	0.967758	0.688982	POLR3E
	PELP1	2.3266e-34	0.477932	0.167	0.095	5.89165e-30	4.24878e-24	-0.496141	0.104	0.167	1.07592e-19	0.974073	0.688894	PELP1
	MRPS18B	1.07991e-25	0.511616	0.252	0.174	2.73465e-21	4.21558e-24	-0.461228	0.175	0.252	1.06751e-19	0.972844	0.688827	MRPS18B
	SNTB1	2.27489e-23	0.621475	0.327	0.258	5.7607e-19	3.15748e-11	-0.295626	0.271	0.327	7.99569e-07	0.917102	0.688205	SNTB1
	GRAMD1A	1.39597e-10	-0.633107	0.145	0.174	3.53501e-06	5.8334e-13	-0.267441	0.101	0.145	1.47719e-08	0.365666	0.687276
	PFKL	7.37256e-28	0.335672	0.125	0.069	1.86695e-23	1.65634e-22	-0.598679	0.073	0.125	4.19436e-18	0.934351	0.686362	PFKL
	KLHL5	2.99532e-40	0.670199	0.209	0.125	7.58505e-36	1.79452e-07	-0.146205	0.168	0.209	0.00454426	0.816404	0.685961	KLHL5
	IRF1-AS1	4.96296e-52	-0.309742	0.325	0.443	1.25677e-47	1.42958e-39	0.610722	0.415	0.325	3.62012e-35	0.920464	0.684778	IRF1-AS1
	MIOS	3.57256e-31	0.638325	0.123	0.066	9.04679e-27	9.21006e-10	-0.247551	0.089	0.123	2.33226e-05	0.885875	0.684646	MIOS
	SMIM12	1.54791e-44	0.676621	0.232	0.136	3.91976e-40	1.45175e-06	-0.104358	0.191	0.232	0.0367628	0.780979	0.684622	SMIM12
	PLCG2	1.89617e-36	-0.225417	0.306	0.389	4.80167e-32	1.23781e-65	0.646242	0.414	0.306	3.13451e-61	0.871659	0.684428	PLCG2
	RPSA	0	0.660248	0.929	0.935	0	1.49224e-33	-0.179517	0.929	0.929	3.7788e-29	0.839766	0.684218	RPSA
	SPCS3	1.02489e-36	0.606598	0.464	0.38	2.59532e-32	3.74422e-16	-0.316499	0.386	0.464	9.48149e-12	0.923097	0.684202	SPCS3
	RP9	4.05864e-42	0.536535	0.2	0.113	1.02777e-37	2.19307e-23	-0.423871	0.132	0.2	5.55352e-19	0.960406	0.683767	RP9
	MYO19	1.68537e-36	0.430972	0.171	0.095	4.26786e-32	1.83497e-26	-0.530069	0.104	0.171	4.64668e-22	0.961041	0.683162	MYO19
	MFAP1	3.58427e-45	0.632113	0.261	0.159	9.07644e-41	6.57228e-18	-0.258819	0.19	0.261	1.6643e-13	0.890932	0.683048	MFAP1
	TACO1	1.66576e-39	0.639552	0.129	0.063	4.21821e-35	4.87981e-12	-0.239473	0.089	0.129	1.23572e-07	0.879025	0.682916	TACO1
	EHBP1L1	2.83509e-17	0.345218	0.135	0.088	7.1793e-13	9.82329e-24	-0.589168	0.078	0.135	2.48755e-19	0.934386	0.682857	EHBP1L1
	DFFA	6.59672e-48	0.632671	0.171	0.087	1.67049e-43	1.34118e-15	-0.255561	0.119	0.171	3.39628e-11	0.888232	0.682337	DFFA
	POLE3	8.42976e-46	0.66088	0.293	0.187	2.13467e-41	7.85844e-14	-0.169364	0.226	0.293	1.98999e-09	0.830244	0.682236	POLE3
	QTRT2	2.15179e-34	0.52768	0.114	0.056	5.44898e-30	1.41619e-14	-0.431799	0.073	0.114	3.58622e-10	0.959479	0.681833	QTRT2
	RYBP	7.08873e-17	0.540935	0.287	0.225	1.79508e-12	1.02859e-15	-0.415045	0.223	0.287	2.6047e-11	0.95598	0.681816	RYBP
	OTUD6B-AS1	1.43638e-43	-0.512488	0.239	0.327	3.63735e-39	3.05515e-09	0.44881	0.271	0.239	7.73657e-05	0.961298	0.68123	OTUD6B-AS1
	SMIM13	2.70896e-33	0.567528	0.118	0.059	6.85989e-29	1.64419e-13	-0.376409	0.078	0.118	4.16359e-09	0.943937	0.681008	SMIM13
	CSNK1G3	4.64872e-25	0.578798	0.333	0.25	1.1772e-20	2.05312e-17	-0.358248	0.257	0.333	5.19913e-13	0.937046	0.680697	CSNK1G3
	C16orf87	1.44182e-48	0.613606	0.214	0.118	3.65113e-44	2.0472e-18	-0.294615	0.15	0.214	5.18413e-14	0.908222	0.68067	C16orf87
	C9orf40	4.18176e-50	0.65346	0.126	0.054	1.05895e-45	5.32048e-11	-0.189451	0.089	0.126	1.34731e-06	0.842912	0.680369	C9orf40
	ACLY	3.3311e-31	0.456389	0.192	0.116	8.43535e-27	1.02199e-26	-0.504348	0.12	0.192	2.58799e-22	0.960737	0.680189	ACLY
	HEMK1	1.2017e-16	0.572746	0.119	0.077	3.04306e-12	4.00633e-07	-0.366816	0.091	0.119	0.0101452	0.939562	0.680141	HEMK1
	TRAPPC2L	3.42138e-40	0.635011	0.31	0.208	8.66397e-36	1.12281e-15	-0.239437	0.237	0.31	2.84329e-11	0.874448	0.678653	TRAPPC2L
	DNTTIP2	7.25712e-37	0.621985	0.3	0.204	1.83772e-32	3.02194e-13	-0.271121	0.235	0.3	7.65245e-09	0.893107	0.678507	DNTTIP2
	ST8SIA4	2.78923e-31	0.607759	0.432	0.348	7.06316e-27	2.29378e-18	-0.300367	0.347	0.432	5.80854e-14	0.908126	0.677932	ST8SIA4
	RRP8	1.14549e-37	0.653871	0.142	0.074	2.90072e-33	1.6949e-10	-0.178903	0.103	0.142	4.29198e-06	0.832774	0.677904	RRP8
	PCNT	1.54162e-24	0.362106	0.139	0.082	3.90385e-20	3.24821e-20	-0.571581	0.087	0.139	8.22545e-16	0.933687	0.676628	PCNT
	TOE1	6.19837e-43	0.555263	0.12	0.054	1.56961e-38	4.46487e-19	-0.384829	0.072	0.12	1.13064e-14	0.940092	0.675582	TOE1
	ERGIC1	5.46133e-15	-0.404039	0.165	0.208	1.38297e-10	1.92576e-07	0.540975	0.193	0.165	0.00487661	0.945014	0.675205	ERGIC1
	DHX9	2.33067e-26	0.482934	0.403	0.325	5.90196e-22	6.54987e-33	-0.47174	0.297	0.403	1.65862e-28	0.954674	0.675103	DHX9
	CNP	7.73585e-34	0.649949	0.116	0.058	1.95895e-29	8.07455e-09	-0.180187	0.084	0.116	0.000204472	0.830136	0.674464	CNP
	AOAH	1.89118e-47	-0.423452	0.55	0.628	4.78904e-43	3.08301e-47	-0.524802	0.426	0.55	7.8071e-43	0.10135	0.674336
	BCL2L1-AS1	3.35861e-28	0.605949	0.132	0.075	8.50502e-24	5.21396e-11	-0.295667	0.094	0.132	1.32033e-06	0.901616	0.674236	BCL2L1-AS1
	RAD18	2.00944e-53	0.599637	0.17	0.081	5.08851e-49	7.1538e-22	-0.306825	0.109	0.17	1.81156e-17	0.906462	0.673577	RAD18
	MRPS10	3.22857e-48	0.635817	0.266	0.16	8.17572e-44	3.47814e-15	-0.222044	0.201	0.266	8.80771e-11	0.857862	0.673474	MRPS10
	SUSD6	4.81593e-29	0.537813	0.312	0.226	1.21954e-24	6.95111e-24	-0.405123	0.228	0.312	1.76023e-19	0.942936	0.673326	SUSD6
	PITPNB	2.66648e-44	0.583448	0.408	0.298	6.75233e-40	6.52844e-20	-0.335658	0.323	0.408	1.6532e-15	0.919106	0.673111	PITPNB
	SMC4	1.74497e-18	0.383064	0.227	0.167	4.4188e-14	5.12762e-23	-0.552866	0.158	0.227	1.29847e-18	0.93593	0.672606	SMC4
	PPID	2.46155e-34	0.605718	0.278	0.186	6.23337e-30	1.89469e-15	-0.291934	0.212	0.278	4.79793e-11	0.897652	0.672399	PPID
	DNAJC9	1.64221e-32	0.560145	0.286	0.202	4.15856e-28	2.88037e-20	-0.370878	0.212	0.286	7.29395e-16	0.931023	0.671798	DNAJC9
	PHTF1	3.60648e-31	0.554382	0.154	0.088	9.1327e-27	5.24595e-12	-0.37901	0.111	0.154	1.32843e-07	0.933392	0.671557	PHTF1
	MIR4435-2HG	6.07367e-31	0.554763	0.234	0.154	1.53803e-26	1.04324e-17	-0.378428	0.17	0.234	2.6418e-13	0.933191	0.671543	MIR4435-2HG
	HSCB	4.28866e-27	0.576267	0.112	0.06	1.08602e-22	4.32372e-13	-0.344604	0.074	0.112	1.0949e-08	0.920871	0.671443	HSCB
	GMDS	1.96071e-38	0.504526	0.392	0.287	4.96511e-34	3.13955e-33	-0.440243	0.285	0.392	7.95029e-29	0.944769	0.669597	GMDS
	SLFN5	1.11186e-159	-0.607628	0.359	0.583	2.81556e-155	3.00767e-16	0.281096	0.418	0.359	7.61633e-12	0.888724	0.669497	SLFN5
	ZC3H15	2.71934e-47	0.641321	0.473	0.375	6.88618e-43	1.80444e-08	-0.191082	0.413	0.473	0.000456938	0.832403	0.669182	ZC3H15
	NCBP2	2.09e-32	0.568347	0.288	0.198	5.2925e-28	5.5222e-18	-0.353089	0.216	0.288	1.39839e-13	0.921436	0.669097	NCBP2
	FBXO34	3.19102e-40	-0.53126	0.254	0.338	8.08061e-36	7.04092e-09	0.405494	0.285	0.254	0.000178297	0.936754	0.668328	FBXO34
	KCNQ5	6.11671e-35	0.566847	0.23	0.148	1.54893e-30	2.70774e-12	-0.353089	0.178	0.23	6.85682e-08	0.919936	0.667823	KCNQ5
	YDJC	2.67658e-27	0.582195	0.17	0.105	6.77792e-23	2.14753e-14	-0.326546	0.12	0.17	5.4382e-10	0.908741	0.66752	YDJC
	SREBF2	3.82203e-31	0.527647	0.287	0.201	9.67852e-27	3.26603e-24	-0.408846	0.205	0.287	8.27056e-20	0.936493	0.667507	SREBF2
	RIPOR2	1.80665e-221	-0.651941	0.624	0.818	4.57498e-217	4.7183e-10	0.143203	0.651	0.624	1.19482e-05	0.795143	0.667483	RIPOR2
	KEAP1	2.70354e-35	0.548631	0.144	0.077	6.84617e-31	1.02454e-14	-0.379684	0.098	0.144	2.59443e-10	0.928315	0.6672	KEAP1
	SVIL	1.61707e-08	0.104177	0.124	0.092	0.000409492	3.39369e-18	-0.658783	0.078	0.124	8.59383e-14	0.762961	0.66697	SVIL
	RPL30	0	-0.518347	0.994	0.996	0	3.55065e-276	0.418802	0.998	0.994	8.99132e-272	0.937149	0.666392	RPL30
	ACACA	5.72893e-56	0.628074	0.239	0.132	1.45074e-51	2.64237e-13	-0.221269	0.181	0.239	6.69128e-09	0.849343	0.66591	ACACA
	LRRFIP1	9.54125e-55	0.597799	0.565	0.491	2.41613e-50	3.36116e-17	-0.290825	0.491	0.565	8.51145e-13	0.888624	0.664788	LRRFIP1
	PWP1	8.71421e-41	0.615187	0.272	0.173	2.2067e-36	1.53839e-18	-0.251257	0.199	0.272	3.89566e-14	0.866444	0.664518	PWP1
	CD63	1.15269e-50	0.651531	0.497	0.395	2.91896e-46	2.57322e-07	-0.125994	0.432	0.497	0.00651617	0.777525	0.663602	CD63
	HERPUD1	1.18993e-07	0.339244	0.425	0.383	0.00301325	1.0472e-43	-0.570282	0.301	0.425	2.65182e-39	0.909526	0.663557	HERPUD1
	CENPK	1.07204e-25	0.464661	0.242	0.169	2.71473e-21	1.62339e-22	-0.473091	0.169	0.242	4.11091e-18	0.937752	0.663118	CENPK
	POGK	6.81999e-27	0.490937	0.15	0.089	1.72703e-22	2.49112e-18	-0.44544	0.098	0.15	6.30827e-14	0.936377	0.662899	POGK
	RUNX1-AS1	1.10953e-10	-0.590661	0.102	0.132	2.80966e-06	4.17499e-08	-0.299421	0.074	0.102	0.00105723	0.291241	0.662219
	MTERF4	3.71989e-47	-0.646048	0.241	0.328	9.41987e-43	3.13426e-07	-0.143865	0.198	0.241	0.0079369	0.502183	0.661873
	SF3B5	2.93782e-50	0.625566	0.491	0.408	7.43945e-46	6.79813e-11	-0.215464	0.428	0.491	1.72149e-06	0.84103	0.661632	SF3B5
	STX6	1.26534e-24	0.464451	0.169	0.107	3.20422e-20	3.19168e-20	-0.470677	0.111	0.169	8.08229e-16	0.935128	0.66125	STX6
	RFC5	7.93561e-48	0.40637	0.13	0.057	2.00954e-43	8.73861e-26	-0.521502	0.073	0.13	2.21288e-21	0.927872	0.661136	RFC5
	UQCRH	2.49743e-96	0.641679	0.643	0.606	6.32423e-92	3.20083e-09	-0.157623	0.609	0.643	8.10546e-05	0.799302	0.660755	UQCRH
	PCED1B	1.33968e-175	-0.587373	0.507	0.723	3.39248e-171	6.88042e-26	0.301887	0.58	0.507	1.74233e-21	0.88926	0.660411	PCED1B
	TM9SF1	6.96415e-38	0.582043	0.124	0.06	1.76353e-33	3.044e-16	-0.30686	0.079	0.124	7.70832e-12	0.888903	0.65798	TM9SF1
	ADGRG5	1.84748e-15	0.234049	0.239	0.178	4.67838e-11	2.90457e-38	-0.614847	0.145	0.239	7.35524e-34	0.848896	0.657887	ADGRG5
	RHOA	7.73852e-63	0.60492	0.597	0.55	1.95963e-58	5.09242e-18	-0.258585	0.529	0.597	1.28955e-13	0.863505	0.657871	RHOA
	CLTA	9.7288e-60	0.637441	0.516	0.429	2.46362e-55	7.30431e-07	-0.162674	0.465	0.516	0.0184967	0.800115	0.65787	CLTA
	CIR1	2.02265e-74	-0.494733	0.356	0.484	5.12195e-70	1.31298e-16	0.43358	0.402	0.356	3.32487e-12	0.928313	0.657839	CIR1
	FILIP1L	6.55005e-43	0.429305	0.226	0.132	1.65867e-38	9.67941e-27	-0.497908	0.148	0.226	2.45112e-22	0.927213	0.657431	FILIP1L
	PNP	1.33656e-39	0.558473	0.181	0.1	3.38457e-35	1.64096e-19	-0.34643	0.121	0.181	4.15541e-15	0.904904	0.657196	PNP
	RPL37	0	-0.497558	0.977	0.994	0	2.67535e-269	0.428968	0.995	0.977	6.77479e-265	0.926526	0.656946	RPL37
	DYNLL1	1.33829e-68	0.636122	0.601	0.538	3.38896e-64	8.43829e-08	-0.16398	0.558	0.601	0.00213683	0.800102	0.656918	DYNLL1
	HM13	1.08658e-23	0.468301	0.335	0.251	2.75156e-19	2.82381e-29	-0.460437	0.238	0.335	7.15072e-25	0.928738	0.656741	HM13
	POLR2D	6.97415e-33	0.425856	0.144	0.079	1.76606e-28	2.38479e-20	-0.499725	0.09	0.144	6.03899e-16	0.925581	0.656566	POLR2D
	ST3GAL5	1.01316e-31	-0.494669	0.134	0.203	2.56562e-27	4.66627e-10	0.43095	0.17	0.134	1.18164e-05	0.925619	0.656061	ST3GAL5
	RPL7L1	9.08961e-28	0.523456	0.314	0.231	2.30176e-23	2.29904e-22	-0.395415	0.232	0.314	5.82185e-18	0.918871	0.656018	RPL7L1
	PDZD11	1.20797e-28	0.579211	0.115	0.061	3.05894e-24	5.63708e-08	-0.307953	0.085	0.115	0.00142748	0.887164	0.655988	PDZD11
	RUNX3	1.37757e-31	0.504574	0.561	0.512	3.48841e-27	7.19043e-39	-0.419036	0.443	0.561	1.82083e-34	0.923611	0.655886	RUNX3
	TIMM22	7.04491e-32	0.578121	0.154	0.087	1.78398e-27	2.91572e-13	-0.307951	0.109	0.154	7.38347e-09	0.886072	0.655025	TIMM22
	XIST	2.35312e-78	-0.592258	0.29	0.43	5.9588e-74	5.99926e-09	-0.278963	0.244	0.29	0.000151919	0.313295	0.654668
	HACD4	2.33118e-35	-0.530491	0.122	0.192	5.90325e-31	1.10456e-07	0.381447	0.151	0.122	0.00279709	0.911938	0.653393	HACD4
	LRRC8B	1.4111e-21	0.428834	0.157	0.101	3.57332e-17	1.24916e-15	-0.492965	0.108	0.157	3.16326e-11	0.921799	0.653386	LRRC8B
	FXN	9.48166e-30	0.423437	0.148	0.084	2.40104e-25	1.84934e-20	-0.497385	0.093	0.148	4.68308e-16	0.920821	0.653215	FXN
	KARS1	6.67859e-24	0.387172	0.273	0.193	1.69122e-19	5.13154e-32	-0.525578	0.183	0.273	1.29946e-27	0.91275	0.652789	KARS1
	MMP25-AS1	1.34161e-06	0.488945	0.153	0.125	0.0339735	2.00962e-13	-0.432196	0.108	0.153	5.08896e-09	0.921141	0.65258	MMP25-AS1
	N4BP2L2	1.95209e-265	-0.601371	0.694	0.882	4.94328e-261	2.78055e-35	0.25242	0.753	0.694	7.04119e-31	0.853792	0.652199	N4BP2L2
	SKIC8	5.21024e-36	0.583463	0.194	0.115	1.31939e-31	4.05922e-13	-0.291386	0.143	0.194	1.02792e-08	0.874849	0.652177	SKIC8
	PRR5L	2.33804e-20	-0.287257	0.234	0.295	5.92062e-16	2.07008e-24	0.585473	0.3	0.234	5.24206e-20	0.87273	0.652147	PRR5L
	GDI2	3.67238e-34	0.588431	0.392	0.304	9.29957e-30	4.66259e-16	-0.280729	0.314	0.392	1.18071e-11	0.86916	0.651966	GDI2
	ITGAL	2.16723e-81	-0.492998	0.473	0.605	5.48807e-77	2.31207e-34	-0.426622	0.36	0.473	5.85485e-30	0.0663762	0.651961
	PSMB4	4.34183e-45	0.644861	0.363	0.257	1.09948e-40	1.25173e-06	-0.0943411	0.307	0.363	0.0316975	0.739202	0.651726	PSMB4
	ECHS1	4.65457e-37	0.54069	0.283	0.187	1.17868e-32	2.27254e-25	-0.363768	0.199	0.283	5.75476e-21	0.904458	0.651669	ECHS1
	AGK	1.94227e-34	0.570634	0.243	0.156	4.91842e-30	1.26422e-16	-0.313693	0.178	0.243	3.2014e-12	0.884327	0.651173	AGK
	R3HDM2	1.52488e-113	-0.605735	0.426	0.58	3.86146e-109	2.51028e-08	0.231528	0.448	0.426	0.000635677	0.837264	0.648476	R3HDM2
	DNPEP	2.99163e-35	0.615584	0.176	0.101	7.5757e-31	5.17046e-10	-0.203243	0.133	0.176	1.30931e-05	0.818827	0.648268	DNPEP
	PDXK	4.45811e-43	0.589407	0.198	0.111	1.12893e-38	7.40437e-15	-0.269411	0.143	0.198	1.87501e-10	0.858818	0.648061	PDXK
	RFXANK	3.21469e-43	0.641495	0.174	0.093	8.14055e-39	4.90499e-09	-0.0919877	0.134	0.174	0.000124209	0.733483	0.648057	RFXANK
	SUCLG1	5.91191e-35	0.60344	0.291	0.197	1.49707e-30	8.0483e-11	-0.235896	0.233	0.291	2.03807e-06	0.839336	0.64791	SUCLG1
	RFT1	2.64256e-35	0.554403	0.114	0.055	6.69176e-31	4.50464e-14	-0.334283	0.074	0.114	1.14071e-09	0.888686	0.647385	RFT1
	NUP188	9.97655e-35	0.382015	0.172	0.097	2.52636e-30	1.30198e-24	-0.522312	0.107	0.172	3.29701e-20	0.904327	0.647105	NUP188
	SESN1	9.26038e-20	-0.325489	0.19	0.245	2.345e-15	2.6682e-18	0.557964	0.242	0.19	6.75668e-14	0.883453	0.645962	SESN1
	DERL1	2.87923e-33	0.612546	0.274	0.184	7.29107e-29	1.00598e-11	-0.204682	0.215	0.274	2.54744e-07	0.817228	0.645839	DERL1
	CPD	7.03963e-13	0.362146	0.182	0.135	1.78265e-08	3.79926e-18	-0.534635	0.125	0.182	9.62088e-14	0.896781	0.645743	CPD
	CANX	1.46687e-28	0.538165	0.417	0.338	3.71457e-24	7.40639e-24	-0.356086	0.325	0.417	1.87552e-19	0.894251	0.645305	CANX
	NDC1	7.35827e-34	0.448115	0.137	0.073	1.86334e-29	1.21459e-18	-0.463756	0.087	0.137	3.07572e-14	0.911871	0.644885	NDC1
	TRIM5	8.97215e-37	-0.404125	0.126	0.202	2.27202e-32	2.45041e-18	0.502338	0.177	0.126	6.20517e-14	0.906463	0.644717	TRIM5
	COMMD7	1.03789e-33	0.608696	0.287	0.196	2.62825e-29	3.05265e-13	-0.212355	0.223	0.287	7.73022e-09	0.82105	0.644674	COMMD7
	MCUB	1.22128e-123	-0.592554	0.45	0.608	3.09266e-119	9.79138e-09	0.252382	0.471	0.45	0.000247947	0.844936	0.644063	MCUB
	CHCHD3	1.98427e-36	0.537077	0.373	0.275	5.02477e-32	4.2787e-21	-0.355246	0.287	0.373	1.08349e-16	0.892324	0.643935	CHCHD3
	PRKAR1B	8.67035e-26	0.460754	0.143	0.085	2.19559e-21	4.23946e-15	-0.449548	0.097	0.143	1.07356e-10	0.910303	0.64373	PRKAR1B
	RNASEK	1.38356e-99	0.634261	0.747	0.719	3.50358e-95	2.95396e-11	0.108487	0.763	0.747	7.48032e-07	0.525774	0.643472
	RAD21	9.71265e-24	0.553221	0.47	0.421	2.45954e-19	2.29563e-19	-0.328449	0.389	0.47	5.81321e-15	0.88167	0.643376	RAD21
	DNAJB12	1.73002e-35	0.609534	0.159	0.088	4.38092e-31	8.59197e-09	-0.205638	0.121	0.159	0.000217574	0.815172	0.643288	DNAJB12
	XBP1	1.26591e-25	0.587827	0.377	0.297	3.20566e-21	2.05477e-16	-0.261101	0.299	0.377	5.2033e-12	0.848929	0.643207	XBP1
	NAA15	4.07732e-19	0.380545	0.328	0.254	1.0325e-14	2.06805e-34	-0.518508	0.227	0.328	5.23692e-30	0.899053	0.643168	NAA15
	SYTL2	5.6653e-21	-0.500681	0.156	0.209	1.43462e-16	5.01302e-08	-0.403528	0.122	0.156	0.00126945	0.0971528	0.643052
	MRPS14	8.96459e-39	0.617716	0.219	0.131	2.2701e-34	2.65528e-13	-0.177907	0.163	0.219	6.72398e-09	0.795623	0.642825	MRPS14
	PPP1R15B	7.68481e-17	0.410319	0.139	0.092	1.94602e-12	3.94046e-13	-0.494822	0.097	0.139	9.97842e-09	0.905141	0.642814	PPP1R15B
	MRPL57	2.11898e-38	0.588917	0.474	0.402	5.3659e-34	8.78071e-19	-0.255563	0.389	0.474	2.22354e-14	0.84448	0.641978	MRPL57
	MRPL45	9.52193e-44	0.60268	0.153	0.076	2.41124e-39	3.29812e-12	-0.22104	0.109	0.153	8.35182e-08	0.82372	0.641936	MRPL45
	RBM28	2.73769e-37	0.588387	0.243	0.153	6.93265e-33	4.35956e-14	-0.255294	0.183	0.243	1.10397e-09	0.843681	0.641385	RBM28
	MAPK13	9.47083e-34	0.619829	0.118	0.059	2.3983e-29	1.83565e-07	-0.163331	0.088	0.118	0.00464842	0.783161	0.640988	MAPK13
	KIF3B	1.52827e-43	0.600753	0.176	0.094	3.87004e-39	1.31351e-16	-0.221569	0.121	0.176	3.32621e-12	0.822322	0.64031	KIF3B
	BAD	1.76346e-41	0.633442	0.167	0.088	4.46561e-37	4.39778e-11	-0.0928148	0.122	0.167	1.11365e-06	0.726257	0.640206	BAD
	UTP25	5.42521e-29	0.596546	0.135	0.076	1.37382e-24	1.43512e-10	-0.231794	0.097	0.135	3.63416e-06	0.82834	0.639997	UTP25
	BPNT2	9.04116e-32	0.484846	0.149	0.084	2.28949e-27	2.4095e-17	-0.416365	0.098	0.149	6.10158e-13	0.90121	0.639089	BPNT2
	PDSS1	2.54853e-29	0.273637	0.15	0.085	6.45365e-25	1.64935e-24	-0.576622	0.09	0.15	4.17666e-20	0.850259	0.638256	PDSS1
	MBD3	7.44057e-36	0.436595	0.165	0.091	1.88418e-31	9.95193e-26	-0.465446	0.101	0.165	2.52013e-21	0.902041	0.638165	MBD3
	ELAVL1	8.63722e-32	0.495233	0.257	0.169	2.1872e-27	3.2595e-24	-0.401982	0.178	0.257	8.25403e-20	0.897214	0.637844	ELAVL1
	EIF2B5	1.33673e-33	0.513917	0.166	0.094	3.385e-29	8.13948e-22	-0.377208	0.105	0.166	2.06116e-17	0.891125	0.637492	EIF2B5
	SF3B2	5.80777e-28	0.515334	0.414	0.335	1.4707e-23	9.02109e-25	-0.375224	0.319	0.414	2.28441e-20	0.890559	0.637466	SF3B2
	GTF2F2	3.39295e-34	0.484575	0.301	0.205	8.59197e-30	1.59385e-23	-0.414031	0.219	0.301	4.03609e-19	0.898606	0.637365	GTF2F2
	TPP2	1.53317e-42	-0.624981	0.28	0.355	3.88245e-38	1.87919e-10	-0.124511	0.221	0.28	4.75868e-06	0.500469	0.637263
	GTPBP6	4.07471e-28	0.53635	0.24	0.161	1.03184e-23	2.548e-17	-0.343642	0.175	0.24	6.4523e-13	0.879992	0.636994	GTPBP6
	USP37	4.75182e-28	0.39624	0.224	0.146	1.2033e-23	5.10729e-30	-0.498682	0.143	0.224	1.29332e-25	0.894922	0.636938	USP37
	CEACAM21	1.76732e-17	-0.46069	0.1	0.143	4.47539e-13	9.39673e-09	0.438361	0.13	0.1	0.000237954	0.899052	0.635922	CEACAM21
	NAA25	1.11653e-32	0.541853	0.246	0.161	2.82738e-28	1.43382e-16	-0.331758	0.182	0.246	3.63086e-12	0.87361	0.635348	NAA25
	KPNB1	4.54176e-25	0.498617	0.457	0.418	1.15011e-20	2.27268e-26	-0.392913	0.372	0.457	5.75511e-22	0.89153	0.634822	KPNB1
	LINC01004	3.08131e-39	-0.524375	0.186	0.27	7.80281e-35	2.4691e-09	0.357024	0.223	0.186	6.2525e-05	0.881399	0.634378	LINC01004
	PPP2CA	2.94859e-11	0.365363	0.329	0.27	7.46671e-07	6.37197e-33	-0.51849	0.23	0.329	1.61357e-28	0.883852	0.634288	PPP2CA
	RRBP1	7.1358e-32	0.572893	0.158	0.091	1.807e-27	3.31085e-13	-0.27216	0.113	0.158	8.38406e-09	0.845053	0.634254	RRBP1
	GTF2H2	2.36558e-13	0.192693	0.133	0.091	5.99035e-09	5.31913e-18	-0.603697	0.085	0.133	1.34696e-13	0.79639	0.633704	GTF2H2
	MAPRE1	8.45963e-44	0.604542	0.283	0.177	2.14223e-39	2.68136e-13	-0.189112	0.218	0.283	6.79001e-09	0.793655	0.633431	MAPRE1
	POLR2I	1.63263e-38	0.602578	0.385	0.287	4.13431e-34	6.08524e-10	-0.193674	0.319	0.385	1.54097e-05	0.796251	0.632937	POLR2I
	URM1	2.71384e-33	0.583731	0.215	0.134	6.87227e-29	3.7419e-13	-0.244388	0.16	0.215	9.47562e-09	0.828118	0.632825	URM1
	NDUFA6	2.14837e-41	0.629579	0.367	0.267	5.44033e-37	2.49816e-07	-0.0625318	0.309	0.367	0.00632608	0.692111	0.632677	NDUFA6
	MT-CYB	8.89437e-67	-0.291407	0.966	0.994	2.25232e-62	2.74903e-114	-0.560543	0.971	0.966	6.96137e-110	0.269136	0.631764
	TPRKB	2.84832e-38	0.604598	0.29	0.192	7.21281e-34	6.78311e-10	-0.182496	0.233	0.29	1.71769e-05	0.787094	0.631541	TPRKB
	DPYD	7.51003e-166	-0.602421	0.537	0.726	1.90176e-161	3.04369e-11	0.189393	0.57	0.537	7.70754e-07	0.791814	0.631491	DPYD
	ANKLE2	1.51803e-34	0.528221	0.241	0.153	3.84411e-30	7.26061e-19	-0.345758	0.173	0.241	1.8386e-14	0.87398	0.631321	ANKLE2
	NDUFS7	2.00389e-32	0.599145	0.316	0.223	5.07446e-28	4.89022e-11	-0.198037	0.255	0.316	1.23835e-06	0.797182	0.631026	NDUFS7
	UBA5	1.48034e-30	0.563072	0.183	0.111	3.74867e-26	4.82965e-13	-0.283925	0.133	0.183	1.22301e-08	0.846998	0.630606	UBA5
	SNHG16	4.33825e-34	0.55988	0.292	0.202	1.09857e-29	7.10239e-19	-0.286887	0.218	0.292	1.79854e-14	0.846767	0.629102	SNHG16
	CDYL2	7.64458e-22	0.524177	0.165	0.108	1.93584e-17	1.8415e-13	-0.347392	0.117	0.165	4.66324e-09	0.871568	0.628842	CDYL2
	SAMSN1	1.76995e-55	0.566541	0.663	0.603	4.48204e-51	3.54915e-18	0.271808	0.688	0.663	8.98751e-14	0.294733	0.62837
	SIGMAR1	6.39311e-40	0.557903	0.124	0.059	1.61893e-35	9.69255e-14	-0.288669	0.082	0.124	2.45444e-09	0.846572	0.628161	SIGMAR1
	SATB1-AS1	4.5001e-16	0.371105	0.23	0.172	1.13956e-11	5.79013e-25	-0.505914	0.156	0.23	1.46623e-20	0.877019	0.62743	SATB1-AS1
	TEX261	1.18175e-33	0.551611	0.107	0.051	2.99254e-29	7.84819e-12	-0.298686	0.071	0.107	1.9874e-07	0.850297	0.627286	TEX261
	PSMA1	1.35484e-64	0.579986	0.563	0.479	3.43086e-60	2.13396e-15	-0.238627	0.485	0.563	5.40384e-11	0.818613	0.627157	PSMA1
	MCMBP	1.04339e-27	0.442436	0.256	0.173	2.64218e-23	3.25991e-25	-0.444355	0.176	0.256	8.25508e-21	0.886791	0.627058	MCMBP
	ARF6	1.48959e-37	0.577311	0.505	0.432	3.77209e-33	1.06372e-14	-0.244092	0.428	0.505	2.69367e-10	0.821403	0.626792	ARF6
	UBE2Z	1.12348e-36	0.551537	0.263	0.17	2.845e-32	8.1625e-16	-0.297345	0.199	0.263	2.06699e-11	0.848882	0.626584	UBE2Z
	MIR142HG	1.91212e-79	-0.412365	0.413	0.55	4.84206e-75	4.53888e-33	0.47111	0.486	0.413	1.14938e-28	0.883475	0.62609	MIR142HG
[truncated: 1,305 more rows]

## Sheet: SuppTable7
Pathway Analysis with KEGG for Effector Memory T (TEM) cells
[truncated: 113 more rows]

## Sheet: SuppTable8
	Cell Cell Communication Result Across Level 2 Annotation
[truncated: 3,482 more rows]

[truncated: 9 more sheets: Supp Table9, Supp Table10, Supp Table11, Supp Table12, Supp Table13, Supp Table14, Supp Table15, Supp Table16, Supp Table17]
