# Supplementary material for: Cannabidiol exerts antiinflammatory effects but maintains T effector memory cell differentiation in humans
Source: JCI Insight. 2025 Nov 18;11(1):e198590. doi: 10.1172/jci.insight.198590 (PMC12890486; doi:10.1172/jci.insight.198590)
Supplement: Supporting data values [file jciinsight-11-198590-s190.xlsx]

## Sheet: Fig2A
Condition	Cell Proliferation Ratio RLU's	Phase
Ratio CD3/CD28 by No CD3/CD28 Post-CBD	1.77831	Post-CBD
Ratio CD3/CD28 by No CD3/CD28 Post-CBD	1.83787	Post-CBD
Ratio CD3/CD28 by No CD3/CD28 Pre-CBD	2.14788	Pre-CBD
Ratio CD3/CD28 by No CD3/CD28 Post-CBD	1.81476	Post-CBD
Ratio CD3/CD28 by No CD3/CD28 Pre-CBD	2.15111	Pre-CBD
Ratio CD3/CD28 by No CD3/CD28 Post-CBD	1.13673	Post-CBD
Ratio CD3/CD28 by No CD3/CD28 Pre-CBD	1.71693	Pre-CBD
Ratio CD3/CD28 by No CD3/CD28 Pre-CBD	1.58221	Pre-CBD
Ratio CD3/CD28 by No CD3/CD28 Post-CBD	1.09407	Post-CBD
Ratio CD3/CD28 by No CD3/CD28 Pre-CBD	2.14339	Pre-CBD
Ratio CD3/CD28 by No CD3/CD28 Post-CBD	1.36906	Post-CBD
Ratio CD3/CD28 by No CD3/CD28 Pre-CBD	2.1522	Pre-CBD
Ratio CD3/CD28 by No CD3/CD28 Post-CBD	0.912183	Post-CBD
Ratio CD3/CD28 by No CD3/CD28 Pre-CBD	1.82897	Pre-CBD
Ratio CD3/CD28 by No CD3/CD28 Post-CBD	0.854641	Post-CBD
Ratio CD3/CD28 by No CD3/CD28 Pre-CBD	1.93195	Pre-CBD
Ratio CD3/CD28 by No CD3/CD28 Post-CBD	1.61194	Post-CBD
Ratio CD3/CD28 by No CD3/CD28 Pre-CBD	1.85471	Pre-CBD
Ratio CD3/CD28 by No CD3/CD28 Post-CBD	1.56764	Post-CBD
Ratio CD3/CD28 by No CD3/CD28 Pre-CBD	2.22272	Pre-CBD
Ratio CD3/CD28 by No CD3/CD28 Post-CBD	3.35959	Post-CBD
Ratio CD3/CD28 by No CD3/CD28 Pre-CBD	2.9301	Pre-CBD
Ratio CD3/CD28 by No CD3/CD28 Post-CBD	1.66517	Post-CBD
Ratio CD3/CD28 by No CD3/CD28 Pre-CBD	3.77042	Pre-CBD
Ratio CD3/CD28 by No CD3/CD28 Post-CBD	1.11524	Post-CBD
Ratio CD3/CD28 by No CD3/CD28 Pre-CBD	1.80733	Pre-CBD
Ratio CD3/CD28 by No CD3/CD28 Post-CBD	1.36042	Post-CBD
Ratio CD3/CD28 by No CD3/CD28 Pre-CBD	1.30529	Pre-CBD
Ratio CD3/CD28 by No CD3/CD28 Post-CBD	1.13204	Post-CBD
Ratio CD3/CD28 by No CD3/CD28 Pre-CBD	1.88551	Pre-CBD
Ratio CD3/CD28 by No CD3/CD28 Post-CBD	1.54116	Post-CBD
Ratio CD3/CD28 by No CD3/CD28 Pre-CBD	1.75316	Pre-CBD
Ratio CD3/CD28 by No CD3/CD28 Post-CBD	0.980484	Post-CBD
Ratio CD3/CD28 by No CD3/CD28 Pre-CBD	1.47893	Pre-CBD
Ratio CD3/CD28 by No CD3/CD28 Post-CBD	1.81339	Post-CBD

## Sheet: Fig2B
umapharmonystudyID_1	umapharmonystudyID_2	Annotation
11.8073	2.44042	B Naive
-4.80253	5.64688	CD4 Naive
12.7981	1.19322	B Naive
11.6753	4.28525	B Naive
2.77334	5.67736	TCM
-8.67028	1.62039	CD8 Naive
-2.35771	2.04916	TCM
-4.07545	5.59428	CD4 Naive
6.33609	-3.01429	NK CD56hi
-6.34562	-0.399629	CD8 Naive
12.3712	3.18897	B Naive
-6.09667	1.37518	CD8 Naive
-1.15525	1.6585	Treg
-4.02174	5.8281	CD4 Naive
1.53251	5.75213	TCM
-6.05319	5.14716	CD4 Naive
-0.137407	-3.45607	TCM
-2.5224	6.75805	CD4 Naive
-3.06958	5.32658	CD4 Naive
12.3462	2.74755	B Naive
-1.9671	6.3856	CD4 Naive
4.37737	-0.024854	TEM
-0.93159	5.36983	CD4 Naive
-3.9799	6.80921	CD4 Naive
-4.0502	5.65977	CD4 Naive
-4.20072	6.5872	CD4 Naive
12.3909	2.47237	B Naive
-3.66959	3.82605	CD4 Naive
4.0908	-0.125598	TEM
12.212	2.30951	B Naive
-2.61952	-2.03404	MAIT
-1.24613	7.09917	CD4 Naive
4.15678	-0.137649	TEM
1.89301	5.67508	TCM
-3.76431	6.97024	CD4 Naive
-6.08189	-0.512023	CD8 Naive
-4.3889	4.313	CD4 Naive
-5.14819	4.18904	CD4 Naive
12.5664	2.55357	B Naive
-2.99777	4.00917	Treg
-6.99403	1.85885	CD8 Naive
-3.23805	-2.25152	MAIT
10.6131	1.6566	B CD70hi
12.0623	2.47655	B Naive
-3.75178	6.98267	CD4 Naive
-0.625867	5.47393	TCM
-6.67359	0.201434	CD8 Naive
-5.75074	4.68233	CD4 Naive
-3.64517	6.45418	CD4 Naive
-4.25713	6.62483	CD4 Naive
3.08281	1.04271	TEM
-7.67025	2.67077	CD8 Naive
2.24627	5.79401	TCM
-5.8524	-0.661949	CD8 Naive
11.529	3.49279	B Naive
-4.34613	3.04572	CD4 Naive
-5.03237	4.21539	CD4 Naive
-5.43145	1.94775	CD8 Naive
-4.42104	6.04447	CD4 Naive
-1.28237	1.54623	CD4 Naive
-6.22896	-0.76765	CD8 Naive
-5.34502	3.62905	CD4 Naive
-2.16935	6.34892	CD4 Naive
2.68962	0.478203	TEM
-2.06617	2.38115	CD4 Naive
-5.63395	4.83636	CD4 Naive
-6.94436	1.54917	CD8 Naive
-3.47165	-1.72939	MAIT
-0.45023	4.47922	TCM
-2.472	6.49679	CD4 Naive
-1.60966	-0.542266	TCM
12.8308	3.15278	B Naive
-3.74264	5.63335	CD4 Naive
-4.47845	6.6048	CD4 Naive
-2.67738	3.151	TCM
11.3226	4.09638	B Naive
13.4505	2.12129	B Naive
3.13984	5.49581	TCM
-5.03897	4.00122	CD4 Naive
-5.6929	4.14401	CD4 Naive
-4.90243	5.94915	CD4 Naive
-4.85136	5.41429	CD4 Naive
-2.61933	6.07005	CD4 Naive
-6.04858	0.703849	CD8 Naive
11.8201	2.93594	B Naive
-1.72322	2.71974	CD4 Naive
-2.13499	5.89113	TCM
-4.30336	3.76803	CD4 Naive
-5.65333	3.76633	CD4 Naive
11.7714	4.20345	B Naive
6.84327	-1.04675	NK
12.2398	4.08972	B Naive
-7.05201	1.79038	CD8 Naive
-3.10302	0.417617	TCM
-5.48625	4.11819	CD4 Naive
3.90819	0.913579	MAIT
-5.31177	5.31377	CD4 Naive
12.2389	3.44834	B Naive
5.46725	0.519442	NK
-6.22413	-1.04153	CD8 Naive
1.57819	5.76338	TCM
-4.62822	2.09812	TCM
-1.25497	6.63483	CD4 Naive
-3.77653	4.12587	CD4 Naive
12.2787	1.74421	B Naive
2.80203	0.687076	TEM
12.8962	2.77571	B Naive
-5.98916	5.06094	CD4 Naive
13.1438	3.77184	B Naive
-6.64592	-0.756507	CD8 Naive
-3.94177	4.32121	CD4 Naive
-4.12187	4.71283	CD4 Naive
-2.98584	6.13135	CD4 Naive
13.3134	2.70385	B Naive
-3.07207	2.52492	TCM
12.7361	2.26587	B Naive
12.4492	2.95148	B Naive
-8.15987	3.00159	CD8 Naive
-6.56028	2.55915	CD8 Naive
-8.1778	0.960377	CD8 Naive
6.24316	-1.98388	NK
-4.10671	3.67585	TCM
-6.86044	2.22139	CD8 Naive
-4.11254	4.04291	CD4 Naive
13.11	1.65091	B Naive
-3.11753	1.7124	TCM
-1.05194	6.41855	CD4 Naive
13.4022	1.37969	B Naive
-5.37636	5.81185	CD4 Naive
-3.06977	4.64102	TCM
-2.70878	-2.4791	MAIT
-5.469	4.82696	CD4 Naive
-1.03851	-0.0484406	TCM
-0.656019	5.53257	CD4 Naive
-2.407	5.38089	CD4 Naive
11.2213	2.72844	B Naive
-7.00192	0.335544	CD8 Naive
-7.099	-0.503048	CD8 Naive
-2.09966	5.23742	CD4 Naive
-2.85382	2.08951	TCM
-5.18491	5.5695	CD4 Naive
-5.17021	4.84176	CD4 Naive
2.00385	0.616869	TEM
-7.68409	1.43755	CD8 Naive
-7.31465	1.63515	CD8 Naive
-2.01352	2.54644	TCM
11.0815	3.15169	B Naive
13.7378	1.88442	B Naive
11.5545	4.48186	B Naive
-5.96111	0.94877	CD8 Naive
-4.75523	5.8175	CD4 Naive
0.079048	-0.7334	TCM
-5.43992	6.0688	CD4 Naive
-7.6641	3.19175	CD8 Naive
-7.2328	0.898892	CD8 Naive
-4.92286	6.65177	CD4 Naive
-2.42539	3.86137	CD4 Naive
-2.5254	7.39291	B Naive
-4.37466	2.02035	TCM
-2.28187	4.22863	CD4 Naive
2.44718	5.72509	TCM
0.514226	1.3187	TEM
-4.06112	5.5704	CD4 Naive
11.5288	3.16729	B Naive
-2.16093	6.39452	CD4 Naive
-2.27911	-9.78161	T Proliferating
6.10415	-3.33598	NK CD56hi
-1.53632	3.65181	TCM
1.46827	0.537507	TEM
-5.26819	3.83809	CD4 Naive
-2.82074	3.84919	TCM
12.7888	1.81976	B Naive
2.53796	1.43243	TEM
-5.26547	4.20791	CD4 Naive
12.7368	3.28048	B Naive
10.5438	2.37862	B Naive
-1.63122	1.64766	TCM
-1.47378	1.1654	CD4 Naive
11.1782	1.35979	B CD70hi
-3.61296	1.30449	TCM
-2.17317	4.08025	CD4 Naive
-2.99216	-0.410329	TCM
11.856	1.92827	B Naive
-5.16477	4.18437	CD4 Naive
-2.29295	5.90129	TCM
-5.25712	3.44204	CD4 Naive
-3.75211	2.51418	TCM
12.0907	3.23569	B Naive
-4.36506	5.77471	CD4 Naive
-0.961604	6.65579	CD4 Naive
-3.93058	5.95031	CD4 Naive
0.0824626	5.83751	TCM
12.3844	3.02039	B Naive
-6.11262	1.1225	CD8 Naive
-6.14436	-0.900082	CD8 Naive
1.50287	1.19172	TEM
-3.0177	1.05132	TCM
-1.24062	2.62941	Treg
-8.16418	2.86046	CD8 Naive
-5.5051	5.42273	CD4 Naive
12.5583	2.82334	B Naive
13.032	2.63316	B Naive
11.4521	3.03908	B Naive
-1.91206	6.89141	CD4 Naive
-1.66109	2.79496	Treg
-4.23301	2.78326	TCM
-5.20514	4.13834	CD4 Naive
-4.47429	4.22309	CD4 Naive
-2.16298	6.43456	CD4 Naive
-6.78884	3.63556	CD8 Naive
-3.47717	0.791562	TCM
-5.97326	4.57178	CD4 Naive
-3.57971	5.1207	CD4 Naive
-5.80936	5.28979	CD4 Naive
-4.24601	5.44169	CD4 Naive
-6.97685	2.9647	CD8 Naive
-3.60053	1.47493	TCM
1.86817	0.7237	TEM
-3.80453	5.62055	CD4 Naive
-4.73382	6.10837	CD4 Naive
-3.48037	6.77638	CD4 Naive
-1.87396	0.398263	TCM
-2.54235	7.12575	CD4 Naive
-4.86449	5.93649	CD4 Naive
3.66702	-0.0809811	TEM
-3.93559	0.745842	TCM
11.2363	0.656942	B CD70hi
6.20181	-3.41983	NK CD56hi
6.32333	-2.87293	NK CD56hi
6.50442	-0.728896	NK
-5.79413	0.557533	CD8 Naive
-4.13366	5.56375	CD4 Naive
-2.01548	5.81626	CD4 Naive
3.42126	5.51755	TCM
-8.22896	1.59784	CD8 Naive
10.8737	2.66532	B CD70hi
-7.98857	0.522901	CD8 Naive
-2.44843	1.89028	TCM
10.7149	0.643551	B CD70hi
-3.66354	5.98249	CD4 Naive
-2.50578	6.60009	CD4 Naive
3.01392	5.38694	TCM
-4.87994	4.31511	CD4 Naive
13.2066	1.58841	B Naive
-1.19909	6.17733	CD4 Naive
-3.82807	7.28577	CD4 Naive
-1.42578	3.73986	TCM
-3.39585	1.89666	TCM
-2.07544	3.35271	CD4 Naive
-5.57053	3.56792	CD4 Naive
-7.101	3.41561	CD8 Naive
13.3198	3.5259	B Naive
-4.04338	3.69159	TCM
-2.72475	0.373676	TCM
-3.80206	3.1618	TCM
11.0025	1.78867	B CD70hi
-2.62208	5.22177	CD4 Naive
-3.35295	6.73761	CD4 Naive
-2.48409	6.55869	CD4 Naive
-5.93253	0.792998	CD8 Naive
-1.11392	6.1014	CD4 Naive
12.6097	1.43421	B CD70hi
10.7779	0.235858	B CD70hi
13.1937	0.314252	B CD70hi
-4.35283	4.34344	CD4 Naive
-1.30818	5.74233	CD4 Naive
-4.61616	4.92412	CD4 Naive
-6.0681	-0.719531	CD8 Naive
-4.29397	5.24752	CD4 Naive
-2.32122	2.02365	TCM
-3.66683	5.69401	CD4 Naive
-4.31761	2.57968	TCM
6.27996	-0.501719	NK
3.24326	5.64605	TCM
11.2564	4.32776	B Naive
10.2101	2.16977	B Naive
-3.14392	0.85965	TCM
-7.0598	-0.46602	CD8 Naive
-2.6237	7.24199	CD4 Naive
-3.0042	1.75569	TCM
-3.61784	5.47891	CD4 Naive
-0.890611	-12.1147	T Proliferating
-1.29457	6.59043	CD4 Naive
-1.74752	5.6525	CD4 Naive
-8.10009	1.3301	CD8 Naive
1.08955	-11.298	T Proliferating
-3.88613	2.75572	CD4 Naive
-5.20966	4.18072	CD4 Naive
-3.39204	6.25793	CD4 Naive
-7.97909	2.23711	CD8 Naive
2.98627	1.2242	TEM
-3.14491	6.30185	CD4 Naive
-6.60904	0.517403	CD8 Naive
12.9484	2.42357	B Naive
-4.54777	5.79294	CD4 Naive
-4.4434	5.01277	CD4 Naive
-3.89165	5.19411	CD4 Naive
-4.97513	3.97517	CD4 Naive
2.67794	5.27426	TCM
-6.53682	2.03961	CD8 Naive
-0.31109	-12.1772	T Proliferating
-4.94376	6.18392	CD4 Naive
2.54889	5.65837	TCM
-4.61394	5.97961	CD4 Naive
-2.10265	-1.22765	TCM
-3.03661	6.87252	CD4 Naive
-3.82509	4.43446	Treg
12.5028	3.57421	B Naive
11.1231	2.44984	B Naive
-5.74549	3.44613	CD4 Naive
2.29059	1.19583	TEM
13.0317	0.755934	B CD70hi
6.20058	-0.842964	NK
3.36657	5.60008	TCM
1.79384	5.68968	TCM
-4.09163	3.22249	TCM
-2.63943	1.56392	TCM
-5.2136	3.70407	CD4 Naive
-7.66726	1.48459	CD8 Naive
-0.431023	0.792982	Treg
-2.68848	6.61002	CD4 Naive
-1.30508	6.59569	B Naive
-2.63223	6.94618	CD4 Naive
-3.0937	-1.0543	TCM
-7.32009	3.22326	CD8 Naive
5.74227	-1.58532	NK
11.3083	3.89587	B Naive
1.46448	5.73739	TCM
-2.76236	6.61248	CD4 Naive
1.17646	5.70787	TCM
-4.07812	2.3702	TCM
-8.25342	1.9288	CD8 Naive
-5.13379	4.04955	CD4 Naive
-5.48296	3.61242	CD4 Naive
-3.8181	3.22785	TCM
10.4526	0.420209	B CD70hi
-8.34333	1.34458	CD8 Naive
2.64073	5.76278	TCM
-4.80516	3.66413	CD4 Naive
-5.81737	4.07764	TCM
-8.65562	1.56652	CD8 Naive
-3.11472	5.52529	CD4 Naive
2.61811	1.08354	TEM
-3.14025	-2.01723	MAIT
-4.21499	5.56133	CD4 Naive
-4.21806	5.78817	CD4 Naive
-4.88775	4.34637	CD4 Naive
-3.25615	-2.35321	MAIT
6.21063	-1.59676	NK
-1.85223	6.1428	CD4 Naive
12.0747	4.48285	B Naive
6.40646	-3.4013	NK CD56hi
-4.8061	5.54065	CD4 Naive
10.5505	0.866664	B CD70hi
3.31498	5.47428	TCM
-6.96308	-0.447919	CD8 Naive
-3.29088	6.43847	CD4 Naive
-5.09203	5.04255	CD4 Naive
-2.79734	5.3734	CD4 Naive
-3.06872	2.80708	TCM
-8.0786	1.29457	CD8 Naive
-4.24542	5.32235	CD4 Naive
-6.77663	2.19863	CD8 Naive
-3.83971	3.05434	TCM
-6.89429	0.797304	CD8 Naive
-2.92169	-0.559404	TCM
-0.219153	1.35105	Treg
-3.35901	6.95044	CD4 Naive
-5.39935	3.89315	CD4 Naive
-1.55872	6.73828	CD4 Naive
12.8509	-0.157392	B CD70hi
-2.67949	5.54955	CD4 Naive
-4.51301	6.28986	CD4 Naive
-3.07154	1.08982	TCM
-7.26891	3.15672	CD8 Naive
-1.06333	2.11436	Treg
2.78147	5.70159	TCM
2.05649	5.6289	TCM
6.4253	-3.25246	NK CD56hi
11.5732	3.64573	B Naive
-5.43026	5.79932	CD4 Naive
2.50483	5.6044	TCM
-4.70544	4.69332	CD4 Naive
-1.76628	0.0653459	TCM
-2.93361	1.03154	TCM
-2.37143	5.52505	CD4 Naive
-2.29069	1.03258	CD4 Naive
-5.75568	5.57719	CD4 Naive
13.3978	1.604	B Naive
11.9431	1.98463	B Naive
-7.51886	0.809222	CD8 Naive
-6.57483	0.718897	CD8 Naive
-4.71908	5.02821	CD4 Naive
-6.9654	2.71429	CD8 Naive
12.9843	3.9335	B Naive
-0.0893713	5.30138	TCM
13.6413	2.6473	B Naive
-3.90018	4.9688	CD4 Naive
12.824	1.24293	B Naive
-2.32443	-0.61849	TCM
13.1336	1.72038	B Naive
12.4891	2.05701	B Naive
-4.38853	6.12783	CD4 Naive
-6.51515	-0.956653	CD8 Naive
-5.03036	5.57666	CD4 Naive
-7.11835	1.00552	CD8 Naive
-3.16407	-2.69083	MAIT
-8.3574	-0.0495267	CD8 Naive
-6.27957	2.98479	CD8 Naive
12.9515	3.03252	B Naive
10.9439	0.232942	B CD70hi
-4.5906	6.42199	CD4 Naive
-4.46891	4.01787	CD4 Naive
12.0285	2.02166	B Naive
-5.8645	5.29664	CD4 Naive
-4.56409	4.39539	CD4 Naive
4.16892	0.558316	TEM
-2.63885	5.57214	CD4 Naive
13.3414	2.03717	B Naive
2.79588	-0.401072	TEM
-6.07681	3.93117	CD4 Naive
-2.41375	6.65696	CD4 Naive
1.35625	-0.227154	TCM
-4.92196	5.59428	CD4 Naive
-4.19137	4.72487	CD4 Naive
-4.18109	5.26472	CD4 Naive
-2.46353	1.79878	TCM
11.532	2.02999	B Naive
-2.86714	7.05059	CD4 Naive
-3.0891	0.885247	TCM
12.9116	2.72567	B Naive
1.16836	-17.3599	Myeloid
10.704	0.96862	B CD70hi
13.76	2.70596	B Naive
-4.3058	4.60838	CD4 Naive
-6.64967	-0.487709	CD8 Naive
-3.79306	6.44352	CD4 Naive
4.17826	-0.0719619	TEM
13.4777	3.51786	B Naive
12.0043	1.89443	B Naive
-1.31537	2.7729	Treg
13.7095	2.08251	B Naive
10.4344	0.539425	B CD70hi
12.3387	4.39641	B Naive
-2.02912	-9.86225	T Proliferating
12.6407	2.91813	B Naive
12.6163	1.2202	B Naive
-5.15051	4.25329	CD4 Naive
11.8444	1.72485	B Naive
-4.07021	5.50973	CD4 Naive
12.5361	0.976592	B CD70hi
-1.29252	0.817051	TCM
-7.87044	-0.12379	CD8 Naive
-3.44359	1.70122	TCM
-5.67251	5.1284	CD4 Naive
-6.29935	3.26174	CD8 Naive
-5.67205	5.85364	CD4 Naive
-4.05606	2.85324	TCM
-5.61744	4.46996	CD4 Naive
-2.13603	-9.75462	T Proliferating
-8.62574	1.48849	CD8 Naive
-4.21361	3.00475	TCM
6.28026	-3.53705	NK CD56hi
-6.07597	-1.27279	CD8 Naive
-5.97148	-1.00784	CD8 Naive
4.12695	0.791915	TEM
-4.29592	6.06753	CD4 Naive
-1.65654	3.13533	TCM
-5.41573	5.20354	CD4 Naive
4.05677	-0.381892	TEM
-2.93961	3.35024	TCM
12.2127	1.78053	B Naive
11.7392	2.40489	B Naive
-4.38368	4.54849	CD4 Naive
-4.1808	2.25608	TEM
10.9127	-0.0429404	B CD70hi
-8.1097	2.65924	CD8 Naive
12.9695	2.81964	B Naive
10.6892	1.09811	B CD70hi
-5.01277	3.51528	TCM
11.4484	2.71173	B Naive
13.126	3.16441	B Naive
-3.85855	6.42413	CD4 Naive
-4.69725	4.0633	CD4 Naive
11.8295	2.31561	B Naive
-3.72692	3.19788	TCM
13.2487	2.65543	B Naive
13.5645	1.76252	B Naive
-3.50991	7.17261	CD4 Naive
-3.12325	6.49872	CD4 Naive
2.26244	0.330764	TEM
13.4522	1.7195	B Naive
4.1782	0.781907	TEM
-2.59905	0.990052	TCM
-4.10235	6.04734	CD4 Naive
-1.42819	7.16353	CD4 Naive
-3.92371	5.79025	CD4 Naive
2.49015	5.82219	TCM
-6.58236	-0.3354	CD8 Naive
1.54263	5.80331	TCM
-1.22346	1.64769	CD4 Naive
12.0451	3.36199	B Naive
-4.13263	4.4558	Treg
-7.21538	2.98026	CD8 Naive
-6.71749	2.60127	CD8 Naive
12.3512	4.1678	B Naive
-1.10732	1.52753	TCM
-1.25205	6.98997	CD4 Naive
-6.86526	-0.457434	CD8 Naive
-3.25272	1.20145	TCM
-7.46423	0.963051	CD8 Naive
-8.10329	2.61078	CD8 Naive
2.76517	5.84108	TCM
12.4715	3.49881	B Naive
-6.10227	3.99173	CD8 Naive
-0.670739	2.2386	Treg
11.1328	2.67657	B Naive
-3.03716	6.61483	CD4 Naive
-2.68832	-2.71495	MAIT
2.35203	0.706609	TEM
13.3369	2.14002	B Naive
3.2251	5.47132	TCM
6.29317	-3.60054	NK CD56hi
-1.75736	-11.0247	T Proliferating
12.9825	3.91597	B Naive
-2.05719	0.187741	TCM
-1.97657	-9.46679	T Proliferating
-7.06372	0.878138	CD8 Naive
11.741	2.33962	B Naive
3.05311	1.11253	TEM
-2.70712	-0.481553	TCM
11.5236	2.4946	B Naive
10.3967	-0.168927	B CD70hi
2.85279	5.78456	TCM
-1.6447	-0.838479	TCM
-0.157599	0.689319	Treg
-3.71233	7.22493	CD4 Naive
2.40904	5.64295	TCM
-4.94854	4.35955	CD4 Naive
-4.99665	5.73775	CD4 Naive
9.91841	1.12192	B Naive
-8.24741	0.13663	CD8 Naive
6.36498	-3.33384	NK CD56hi
-4.36879	5.56922	CD4 Naive
-1.93441	6.89185	CD4 Naive
-4.34541	6.1836	CD4 Naive
-4.68302	5.29704	CD4 Naive
-1.14535	2.42697	Treg
-6.12658	2.10004	CD8 Naive
-4.26019	1.54925	TCM
4.17111	0.278124	TEM
-2.69689	3.59255	TCM
-7.69603	2.99017	CD8 Naive
-8.12708	2.28811	CD8 Naive
-3.83702	6.29841	CD4 Naive
-2.48448	6.19432	CD4 Naive
-0.162693	5.91057	TCM
11.5251	1.78216	B Naive
-5.03128	4.50018	CD4 Naive
-2.2153	6.83791	CD4 Naive
2.77763	1.39145	TEM
-4.07864	5.38915	CD4 Naive
-2.16407	5.67912	CD4 Naive
-0.834749	6.6581	CD4 Naive
-3.22332	7.04284	CD4 Naive
-2.12034	1.43646	TCM
-7.68626	-0.151857	CD8 Naive
2.3043	0.072105	TEM
-5.34388	5.8116	CD4 Naive
12.2237	2.31952	B Naive
1.93186	5.47076	TCM
-8.55972	0.893206	CD8 Naive
-2.81521	7.36296	CD4 Naive
-3.02492	1.77244	TCM
12.0225	2.13484	B Naive
2.23297	0.0777802	TEM
-4.70891	4.40982	CD4 Naive
-6.81706	2.48265	CD8 Naive
-3.92059	6.0385	CD4 Naive
2.44123	0.462731	TEM
-3.03103	4.68141	CD4 Naive
12.8752	2.02411	B Naive
-3.96939	5.18175	CD4 Naive
11.4483	2.84529	B Naive
-7.25889	2.23824	CD8 Naive
-3.37452	3.48097	CD4 Naive
-2.47547	7.32439	CD4 Naive
-0.981523	6.54638	CD4 Naive
-2.5736	6.34021	CD4 Naive
-4.12182	2.60465	TCM
12.1403	2.44728	B Naive
-2.04816	6.46036	CD4 Naive
12.7287	3.03895	B Naive
-4.37774	5.47522	CD4 Naive
3.03537	1.65238	TEM
-5.61006	5.22116	CD4 Naive
-3.12234	0.435859	TCM
-5.42276	4.07732	CD4 Naive
-2.51455	6.10565	CD4 Naive
-2.22111	6.08528	CD4 Naive
-1.62256	6.14612	CD4 Naive
-1.70325	6.67393	CD4 Naive
-1.45492	6.36799	CD4 Naive
-2.41535	5.463	CD4 Naive
-5.74189	4.16461	CD4 Naive
-3.29208	5.83546	CD4 Naive
-4.85971	4.95077	CD4 Naive
-6.92375	3.9967	CD8 Naive
-5.31227	5.55613	CD4 Naive
13.1955	2.73659	B Naive
-2.45554	4.17657	TCM
-7.51197	2.21139	CD8 Naive
-2.64674	6.06337	CD4 Naive
1.44461	5.87989	TCM
-1.38972	6.8724	CD4 Naive
0.790392	5.65805	TCM
-2.80234	7.30964	CD4 Naive
-0.871932	2.22636	TCM
1.96473	-17.519	Myeloid
-3.85668	0.625734	TCM
-3.44216	2.68315	TCM
13.6149	3.16903	B Naive
-4.85032	3.49197	CD4 Naive
-3.55383	2.96439	TCM
-6.97054	-0.278707	CD8 Naive
-3.11548	1.04171	TCM
-1.2553	5.91259	CD4 Naive
-1.47223	6.81393	CD4 Naive
-1.37572	7.07284	CD4 Naive
-3.92244	2.59767	TCM
-6.66871	1.53946	CD8 Naive
-8.15991	1.22884	CD8 Naive
-3.73322	4.94889	CD4 Naive
-2.48779	3.42344	Treg
-5.40369	4.85429	CD4 Naive
13.2599	2.31176	B Naive
-6.1817	0.238353	CD8 Naive
-0.919962	0.724772	CD4 Naive
-1.86437	-11.1555	T Proliferating
2.7269	5.77539	TCM
-7.5306	2.59015	CD8 Naive
-3.28824	6.8095	CD4 Naive
-3.33536	3.04856	CD4 Naive
-2.68259	0.556514	TCM
-1.04268	6.19494	CD4 Naive
-4.73022	4.12167	CD4 Naive
-3.54272	6.84277	CD4 Naive
-4.86455	5.93604	CD4 Naive
-4.24789	4.6198	Treg
-3.26858	7.12672	CD4 Naive
-1.66177	-11.0087	T Proliferating
12.3694	2.71548	B Naive
-1.87805	6.14254	CD4 Naive
-7.03215	0.474864	CD8 Naive
-3.82013	5.00798	CD4 Naive
13.0957	2.73568	B Naive
3.35871	5.58776	TCM
-5.23393	6.14334	CD4 Naive
-5.31481	5.64908	CD4 Naive
-0.523062	-0.349882	TCM
-4.70716	3.81306	CD4 Naive
-1.26266	2.24166	CD4 Naive
-7.02718	3.25626	CD8 Naive
12.9749	3.9343	B Naive
10.4433	0.0833403	B CD70hi
11.1683	2.87131	B Naive
-4.29138	3.24122	TCM
-6.28974	-1.01044	CD8 Naive
-3.8851	6.29546	TCM
-3.96835	5.94537	CD4 Naive
-4.38823	5.14266	CD4 Naive
13.518	2.39106	B Naive
-2.90299	-1.9519	MAIT
-6.70864	1.45789	CD8 Naive
-2.74778	4.05517	TCM
-4.10432	2.28015	TCM
11.6743	4.39854	B Naive
-3.59831	6.64558	CD4 Naive
-2.52291	4.36756	CD4 Naive
-4.75785	4.17426	CD4 Naive
-7.01813	4.13635	CD8 Naive
-6.2701	0.7531	CD8 Naive
13.2565	1.5456	B Naive
-7.08972	3.35104	CD8 Naive
-3.49509	3.20813	CD4 Naive
-4.47631	4.47995	CD4 Naive
3.21434	0.145008	TEM
-4.88459	5.98901	CD4 Naive
0.529875	-10.9745	T Proliferating
10.5529	-0.135588	B CD70hi
-5.2707	3.8437	CD4 Naive
-6.3601	2.89381	CD8 Naive
-5.36126	5.69434	CD4 Naive
10.902	0.754631	B CD70hi
10.9211	2.78032	B Naive
-4.83401	3.42026	CD4 Naive
-1.62033	2.9419	CD4 Naive
6.11373	-1.081	NK
13.2365	2.51596	B Naive
-4.84606	6.54259	CD4 Naive
12.6174	3.10896	B Naive
12.1861	2.69973	B Naive
2.8187	0.0765716	TEM
-2.58717	6.83124	CD4 Naive
-5.42822	5.59673	CD4 Naive
-8.17771	2.68496	CD8 Naive
-0.684872	2.30289	Treg
2.83917	-0.772089	TCM
-4.66504	5.26111	CD4 Naive
-5.61472	5.53225	CD4 Naive
3.51636	1.18762	TEM
-2.13868	6.02151	CD4 Naive
12.1382	3.83342	B Naive
3.04525	0.457809	TEM
-5.40812	4.33122	CD4 Naive
-8.44175	1.65646	CD8 Naive
-5.86042	5.13542	CD4 Naive
-3.43715	2.82391	TCM
-3.90916	3.33746	TCM
-4.26906	5.28625	CD4 Naive
13.0464	2.30639	B Naive
-5.47123	5.53243	CD4 Naive
3.43778	5.39893	TCM
-3.03413	-1.84334	MAIT
6.35574	-3.4687	NK CD56hi
11.3267	1.9009	B CD70hi
11.465	2.44	B Naive
-6.53654	1.2186	CD8 Naive
12.0739	1.53513	B Naive
-5.8461	5.07388	CD4 Naive
-0.932031	-12.103	T Proliferating
11.7555	4.62683	B Naive
2.80647	5.71954	TCM
-1.28623	5.9415	CD4 Naive
12.2441	2.96822	B Naive
-4.54466	6.5302	CD4 Naive
-6.89733	0.456252	CD8 Naive
-3.43938	3.27685	TCM
-6.19283	-0.622703	CD8 Naive
-3.81848	6.34253	CD4 Naive
13.1597	2.45355	B Naive
2.80087	1.25409	TEM
-4.67933	2.4329	TCM
-7.57222	1.48077	CD8 Naive
-3.11599	6.14258	CD4 Naive
-4.15239	4.915	CD4 Naive
-2.01996	-9.54986	T Proliferating
10.5598	2.05461	B Naive
-5.33983	2.23558	TEM
1.55319	5.72298	TCM
10.9975	1.71288	B CD70hi
-5.32838	5.59889	CD4 Naive
-3.36678	4.51611	CD4 Naive
3.79439	-0.00358904	TEM
-4.58227	4.58999	CD4 Naive
12.8377	2.26548	B Naive
-3.95061	6.18055	CD4 Naive
12.3901	1.85797	B Naive
-2.21456	6.05531	CD4 Naive
10.4023	0.326962	B CD70hi
-2.73459	2.21992	TCM
-4.21311	5.09473	CD4 Naive
-2.74157	6.91093	CD4 Naive
-6.25732	2.96593	CD8 Naive
-2.52602	3.03148	TCM
-1.67262	6.67798	CD4 Naive
-2.43428	4.06319	CD4 Naive
12.5729	2.01545	B Naive
13.0818	1.70382	B Naive
-1.97924	5.37006	CD4 Naive
-4.06372	7.05729	B Naive
-1.47587	6.47466	CD4 Naive
-6.05744	-0.23906	CD8 Naive
-1.15353	6.79221	B Naive
11.89	2.2817	B Naive
-3.25041	5.55334	CD4 Naive
-1.0802	5.8396	CD4 Naive
2.06607	-17.5235	Myeloid
10.9865	0.330213	B CD70hi
-3.58249	1.5501	TCM
11.8471	4.19132	B Naive
11.315	1.3052	B CD70hi
-3.03178	4.07303	CD4 Naive
-6.05245	0.515992	CD8 Naive
1.92638	0.195179	TEM
-3.62107	1.50568	TCM
-1.04864	-12.0084	T Proliferating
-4.53683	3.26543	TCM
11.129	3.66269	B Naive
3.29962	1.136	TEM
-2.58506	3.1627	CD4 Naive
2.34839	5.43694	TCM
-0.925394	5.99658	CD4 Naive
4.03705	1.17753	TEM
-5.49609	5.22993	CD4 Naive
6.33407	-1.23007	NK
-5.98192	4.01975	CD8 Naive
-6.23635	-0.00519062	CD8 Naive
-5.26931	3.56334	CD4 Naive
-7.60821	0.835683	CD8 Naive
-1.07417	7.00435	CD4 Naive
-8.38306	2.10192	CD8 Naive
4.27931	1.14753	TEM
-8.2394	2.46438	CD8 Naive
0.464038	-17.0119	Myeloid
12.2323	4.33382	B Naive
12.2805	2.62421	B Naive
-2.58843	0.692799	TCM
11.043	3.34307	B Naive
-2.83546	5.91041	CD4 Naive
-2.82581	2.71507	TCM
2.69155	-0.432214	TEM
-6.31553	-0.422433	CD8 Naive
-3.94284	2.66555	TCM
-6.59446	3.19375	CD8 Naive
-0.798765	6.09684	CD4 Naive
-3.98211	3.20239	CD4 Naive
11.4271	4.42999	B Naive
1.22057	1.56197	TEM
-6.26617	0.852364	CD8 Naive
-1.68398	4.21574	TCM
13.5222	3.63627	B Naive
-5.85089	-1.03708	CD8 Naive
-5.0771	3.69636	CD4 Naive
-2.84122	6.01884	CD4 Naive
11.5903	2.54825	B Naive
11.585	4.02397	B Naive
-4.15327	4.84409	CD4 Naive
-7.21291	2.30315	CD8 Naive
-7.93487	1.54299	CD8 Naive
6.52229	-3.0814	NK CD56hi
-3.59368	5.14315	CD4 Naive
-6.03499	0.904292	CD8 Naive
-2.50724	6.72876	CD4 Naive
6.22843	-0.0605689	NK
-4.11113	2.99718	TCM
-3.90799	3.01442	TCM
-5.28776	4.53854	CD4 Naive
-5.2026	5.24521	CD4 Naive
-6.55716	-0.709965	CD8 Naive
-3.138	4.02626	TCM
-3.2802	4.96142	CD4 Naive
-3.20896	4.81158	TCM
3.60059	1.07213	TEM
-3.87794	3.80831	CD4 Naive
6.42496	-1.2154	NK
3.23641	5.66156	TCM
-3.08199	6.60967	CD4 Naive
12.4753	2.09805	B Naive
-7.66915	2.59462	CD8 Naive
-3.26569	-2.67272	MAIT
-6.6806	1.73011	CD8 Naive
-4.95143	3.76511	CD4 Naive
10.3107	0.555945	B CD70hi
-4.03507	5.15401	CD4 Naive
-3.06187	-2.3675	MAIT
-3.75391	3.07108	TCM
-4.43302	6.02711	CD4 Naive
-5.8481	-1.00784	CD8 Naive
-4.30522	5.89485	CD4 Naive
-5.71641	4.02686	CD4 Naive
-5.56834	5.40818	CD4 Naive
-4.43666	4.64697	CD4 Naive
-2.43966	5.66004	TCM
2.59657	5.76201	TCM
-2.47894	1.94798	TCM
-2.4935	0.63911	TEM
-3.03558	7.00735	CD4 Naive
-6.63524	1.54659	CD8 Naive
3.29835	1.18496	TEM
2.76799	5.83508	TCM
6.61597	-3.1351	NK CD56hi
11.5702	3.3712	B Naive
2.9313	0.538812	TEM
-3.71574	6.43311	CD4 Naive
-3.46366	5.61877	CD4 Naive
12.2107	3.08	B Naive
-2.99104	-2.51679	MAIT
-5.80933	3.93652	CD4 Naive
0.64589	-16.8058	Myeloid
-1.89332	4.70894	CD4 Naive
6.04655	-0.0175724	NK
-5.04046	5.33806	CD4 Naive
-7.09369	2.01582	CD8 Naive
-7.07383	1.05655	CD8 Naive
1.18362	-17.4384	Myeloid
10.4887	0.325771	B CD70hi
-5.6057	4.3157	CD4 Naive
11.4662	0.826394	B Naive
-5.63714	4.59384	CD4 Naive
0.403092	-16.8389	Myeloid
-0.195638	4.75691	TCM
-0.247814	0.978875	TEM
-5.03664	6.04741	CD4 Naive
-8.45902	1.53418	CD8 Naive
-5.03341	4.89748	CD4 Naive
4.21998	0.841522	TCM
-4.0391	4.08409	CD4 Naive
-2.47532	6.05964	CD4 Naive
5.41749	-0.0846515	MAIT
-4.84543	3.84022	CD4 Naive
10.2729	1.07583	B CD70hi
-3.90246	3.2288	TCM
-4.71321	5.601	CD4 Naive
-5.37901	5.07562	CD4 Naive
-4.58018	3.83507	CD4 Naive
-6.17177	0.0661514	CD8 Naive
-5.61122	4.98476	CD4 Naive
-3.06171	1.47626	TCM
12.2755	1.61217	B Naive
-3.4402	0.92303	TCM
11.3574	3.54342	B Naive
1.03421	-17.1692	Myeloid
-2.57289	1.57438	TCM
-0.706484	5.73232	CD4 Naive
-0.188934	0.39612	Treg
10.399	0.257158	B CD70hi
-1.8293	1.40897	TCM
-5.02447	5.32853	CD4 Naive
-7.05464	-0.572362	CD8 Naive
10.4162	-0.154008	B CD70hi
-2.97318	-2.38444	MAIT
-7.24912	2.48543	CD8 Naive
-2.65645	4.55753	CD4 Naive
-5.60668	4.15113	CD4 Naive
3.43459	0.612582	TEM
3.05473	5.72517	TCM
10.4957	1.37157	B CD70hi
2.69241	5.70683	TCM
-2.75189	5.91487	CD4 Naive
6.18835	-0.754972	NK
5.77484	-0.965195	NK
-5.25749	3.43349	CD4 Naive
-6.1097	1.9441	CD8 Naive
12.3267	1.21841	B Naive
-4.25708	3.86252	CD4 Naive
-2.70117	4.27665	CD4 Naive
-4.55274	3.98163	CD4 Naive
2.14526	0.505313	TEM
-7.22291	4.03206	CD4 Naive
-4.83399	6.57699	CD4 Naive
-5.93494	1.32418	TEM
-3.55664	2.37377	TCM
-2.50915	2.65567	TCM
6.30007	-0.225016	NK
11.5052	1.86264	B CD70hi
-3.41751	3.8671	TCM
-7.71078	1.46731	CD8 Naive
12.8374	2.00334	B Naive
-5.10502	3.71357	CD4 Naive
-8.56302	0.732162	CD8 Naive
3.73502	0.287515	TEM
-3.13937	6.28118	CD4 Naive
11.2422	3.13729	B Naive
-1.42105	1.73823	CD4 Naive
-3.43065	6.27389	CD4 Naive
-3.74913	3.38451	CD4 Naive
-6.48075	-1.06795	CD8 Naive
-2.95063	0.353664	TCM
-3.26058	4.82846	CD4 Naive
-5.02037	5.755	CD4 Naive
-3.62262	1.00224	TCM
13.6803	1.83314	B Naive
1.73833	5.54016	TCM
-5.05011	4.70574	CD4 Naive
-2.50328	0.600466	TCM
-3.00284	3.17659	TCM
-1.58129	3.47451	CD4 Naive
-5.07468	5.63698	CD4 Naive
5.9018	-0.219258	NK
-3.32895	7.06231	CD4 Naive
11.5931	1.87205	B Naive
-1.71137	6.8908	CD4 Naive
-2.15043	4.3638	CD4 Naive
-3.37772	5.86308	CD4 Naive
-5.7232	-0.876052	CD8 Naive
4.81311	0.84019	NK
-3.56563	6.10522	CD4 Naive
-5.62297	4.46472	CD4 Naive
-5.31057	4.17976	CD4 Naive
12.8024	1.70123	B Naive
13.348	2.97141	B Naive
-1.97428	6.59226	CD4 Naive
11.0982	4.11946	B Naive
1.20789	-17.63	Myeloid
-2.23314	3.25644	Treg
-4.09427	5.84823	CD4 Naive
-7.89813	0.528335	CD8 Naive
-7.30328	0.898829	CD8 Naive
-5.51953	5.23164	CD4 Naive
-3.84828	4.6428	CD4 Naive
-7.20583	2.3658	CD8 Naive
1.5864	-17.2708	Myeloid
-1.45236	2.30206	TCM
12.401	1.54964	B Naive
-3.64536	3.51633	TCM
-1.46029	6.66716	CD4 Naive
-3.95783	6.68837	CD4 Naive
11.7346	3.89765	B Naive
-8.37438	2.63932	CD8 Naive
13.064	3.14533	B Naive
-1.58992	4.40109	CD4 Naive
11.959	2.04046	B Naive
-3.11464	0.439397	TCM
-4.29948	6.30067	CD4 Naive
2.9203	-0.134864	TEM
-5.01187	5.73796	CD4 Naive
-7.35793	0.953544	CD8 Naive
12.822	1.0466	B Naive
-4.21815	5.57653	CD4 Naive
-1.20295	6.68715	CD4 Naive
-2.60145	3.38545	TCM
-3.42624	3.52212	Treg
-2.2366	4.10633	CD4 Naive
-0.00420053	5.92947	TCM
-6.03652	5.13308	CD4 Naive
12.0347	2.96046	B Naive
-4.08727	7.03652	CD4 Naive
-5.50024	3.49675	TCM
-8.07666	2.50084	CD8 Naive
-5.00136	4.67579	CD4 Naive
-8.43293	1.10768	CD8 Naive
-4.01661	6.76278	CD4 Naive
6.29618	0.0529635	NK
-2.42357	1.5333	TCM
-4.21761	4.49517	CD4 Naive
-6.89482	3.50478	CD8 Naive
-6.3701	1.6389	CD8 Naive
2.87105	5.58109	TCM
12.977	2.26152	B Naive
12.754	1.6257	B Naive
-4.74323	5.26601	CD4 Naive
-6.13751	1.74826	CD8 Naive
-0.417992	1.74726	Treg
-2.22631	6.56116	CD4 Naive
-7.0546	3.20425	CD8 Naive
-7.61627	0.614935	CD8 Naive
1.23714	1.17822	TEM
-1.79666	-10.5486	T Proliferating
-4.60322	3.63097	CD4 Naive
-5.44313	5.54126	CD4 Naive
-3.75263	5.43077	CD4 Naive
-6.7554	3.6842	CD8 Naive
-4.38797	4.38073	CD4 Naive
-4.58867	6.03413	CD4 Naive
11.1986	3.36172	B Naive
-5.12161	5.5898	CD4 Naive
-4.8072	4.46482	CD4 Naive
-5.77806	4.07435	CD4 Naive
-7.47839	3.42492	CD8 Naive
-1.82005	3.71828	CD4 Naive
-4.43164	4.68919	CD4 Naive
12.4956	2.14057	B Naive
-7.63238	2.54539	CD8 Naive
-6.84361	2.50155	CD8 Naive
10.1946	1.87856	B Naive
-4.263	5.52893	CD4 Naive
-5.56231	3.88566	CD4 Naive
-3.59281	4.10354	CD4 Naive
-4.20155	4.82754	CD4 Naive
11.7949	4.15001	B Naive
6.37883	-0.116869	NK
2.70757	5.62767	TCM
-3.61735	4.77098	CD4 Naive
11.8462	2.81486	B Naive
5.69202	-0.285338	NK
3.42712	1.54297	TEM
-4.71222	5.37386	CD4 Naive
-4.31934	1.7684	TCM
-4.60067	5.61154	CD4 Naive
-3.48509	-2.22555	MAIT
-4.20286	3.06579	TCM
12.6787	2.77559	B Naive
2.75157	5.76679	TCM
-5.86927	5.47241	CD4 Naive
-4.67779	3.61752	CD4 Naive
-4.06704	3.48732	CD4 Naive
-4.35221	4.17356	CD4 Naive
-7.3135	3.13446	CD8 Naive
-7.23639	0.812006	CD8 Naive
2.28464	5.69398	TCM
-4.61888	5.80564	CD4 Naive
-8.4976	1.79087	CD8 Naive
-3.47634	3.46908	CD4 Naive
-7.40052	1.19754	CD8 Naive
-3.9014	5.05194	CD4 Naive
-8.449	1.36328	CD8 Naive
0.601924	5.46749	TCM
2.75229	5.9119	TCM
-3.57476	5.85798	CD4 Naive
-4.59614	6.525	TCM
-5.76929	2.84102	CD8 Naive
-3.08483	4.32744	TCM
-4.65344	5.47451	CD4 Naive
-3.4555	3.25832	CD4 Naive
2.84058	1.43469	TEM
12.5951	4.06982	B Naive
12.2158	4.202	B Naive
-2.66684	7.19948	CD4 Naive
-3.99984	2.37636	TCM
-5.02774	4.99263	CD4 Naive
-7.59737	2.88878	CD8 Naive
3.16131	-0.16077	TEM
12.8546	2.7047	B Naive
-2.37607	2.47514	TCM
11.3624	3.81043	B Naive
12.6797	2.44434	B Naive
2.77776	5.75933	TCM
3.9154	-5.23859	TCM
-2.04276	-10.5699	T Proliferating
-5.21435	3.90497	CD4 Naive
-3.49505	-1.87439	MAIT
-6.66399	-0.49544	CD8 Naive
-3.2185	-2.154	MAIT
2.72816	5.57222	TCM
-4.6444	5.21954	CD4 Naive
6.42658	-3.50316	NK CD56hi
-6.18216	0.951624	CD8 Naive
2.44818	5.69942	TCM
-1.00434	2.84425	Treg
-2.48246	7.19145	CD4 Naive
-8.60935	1.45397	CD8 Naive
-1.92424	0.47334	TCM
-1.50536	7.02086	CD4 Naive
-3.72578	6.36506	CD4 Naive
-2.00244	6.50405	CD4 Naive
13.3175	2.76211	B Naive
-2.11361	4.72244	CD4 Naive
-5.14393	3.61629	CD4 Naive
-5.06243	5.80202	CD4 Naive
-7.19064	2.57995	CD8 Naive
13.397	1.85318	B Naive
-2.78073	0.638498	TCM
-2.4812	5.80768	CD4 Naive
12.0781	3.24467	B Naive
-5.57849	4.36217	CD4 Naive
-5.44353	3.66836	CD4 Naive
0.0452647	-0.934636	TCM
-7.25723	3.00728	CD8 Naive
-6.70643	3.2758	CD8 Naive
6.68615	-1.60608	NK
-4.86228	5.34825	CD4 Naive
-7.45421	2.69556	CD8 Naive
-2.55642	4.28467	CD4 Naive
3.96929	0.513911	TEM
-2.88972	5.89093	CD4 Naive
2.93962	-0.308978	TEM
11.7323	2.2168	B Naive
1.51721	5.61215	TCM
-4.32458	1.86205	TCM
12.2757	3.05463	B Naive
2.50813	5.69938	TCM
2.93514	0.915548	TEM
6.70638	-0.512532	NK
-5.02574	4.71571	CD4 Naive
11.67	3.2729	B Naive
4.54169	1.32524	TEM
12.6251	2.0032	B Naive
4.57156	1.25839	TEM
-3.62551	6.17981	CD4 Naive
-3.47378	5.78451	CD4 Naive
-0.918661	-12.0695	T Proliferating
-3.39399	1.0948	TCM
4.0276	1.04242	TEM
-1.43527	5.327	CD4 Naive
11.979	3.00886	B Naive
-7.96824	2.34984	CD8 Naive
-3.75062	4.63789	CD4 Naive
-4.22365	2.36475	TCM
-6.01191	-0.0683965	CD8 Naive
-0.118064	5.95409	TCM
-2.84696	3.39164	TCM
-6.15879	1.24508	CD8 Naive
-0.711647	2.16025	TCM
-1.23067	-11.4842	T Proliferating
-8.11611	1.94805	CD8 Naive
-5.21749	4.43457	CD4 Naive
13.0714	2.92674	B Naive
-7.06199	2.24799	CD8 Naive
-2.25388	7.01661	CD4 Naive
-4.78764	4.59223	CD4 Naive
-4.3302	3.23166	CD4 Naive
-5.07279	5.10775	CD4 Naive
-7.12088	0.409761	CD8 Naive
1.05071	0.901736	TCM
-5.65929	4.59285	CD4 Naive
2.62178	1.13838	TEM
-2.83288	3.64282	Treg
12.3387	3.05533	B Naive
-5.45397	5.80708	CD4 Naive
-4.80818	3.06041	CD4 Naive
-4.53983	4.89104	CD4 Naive
-4.43272	4.27684	CD4 Naive
-8.48649	1.84758	CD8 Naive
11.6923	3.92568	B Naive
-1.80541	5.0795	CD4 Naive
-3.27109	-1.1195	MAIT
-5.83395	-0.288038	CD8 Naive
-3.12589	4.02291	TCM
-2.81459	6.85856	CD4 Naive
5.85592	-1.10492	NK
2.65863	5.8276	TCM
-2.53116	4.19317	CD4 Naive
6.2648	-1.13902	NK
-4.8933	4.09355	CD4 Naive
-7.50272	0.647618	CD8 Naive
-3.63366	5.39072	CD4 Naive
-1.72078	6.53846	CD4 Naive
-3.28184	6.4134	CD4 Naive
-5.33412	4.4487	CD4 Naive
-3.64251	5.64165	CD4 Naive
-3.08389	1.59821	TCM
-7.62627	1.02334	CD8 Naive
-3.38839	0.403528	TCM
11.3233	3.21039	B Naive
1.69165	5.65567	TCM
-3.08828	1.35538	TCM
-2.41892	2.84041	TCM
11.2	3.40487	B Naive
-3.32478	1.72854	TCM
3.06414	5.63286	TCM
-2.6007	0.996349	TCM
10.7053	-0.0981499	B CD70hi
-5.21075	3.64993	CD4 Naive
-3.26375	1.05477	TCM
-3.40907	4.66165	TCM
12.048	3.32744	B Naive
-4.07964	5.25711	CD4 Naive
-7.12966	2.01173	CD8 Naive
-4.27942	3.88792	CD4 Naive
-5.21065	5.00808	CD4 Naive
-5.1033	4.17028	CD4 Naive
-7.07543	3.67956	CD8 Naive
-0.28588	1.71957	Treg
-3.59049	1.07999	TCM
-2.7229	-1.76585	MAIT
-2.3913	7.1299	CD4 Naive
-5.23274	4.75991	CD4 Naive
11.7094	0.280371	B CD70hi
-4.01898	1.35129	TCM
-0.48946	-12.1381	T Proliferating
-5.20771	3.49157	CD4 Naive
-2.84496	-0.975332	TCM
-2.90395	2.32233	CD4 Naive
-3.50824	5.3843	CD4 Naive
1.1802	-16.6979	Myeloid
-2.78754	-1.69918	MAIT
12.192	2.8492	B Naive
-6.95368	0.233514	CD8 Naive
2.44185	5.7305	TCM
2.65788	1.13431	TEM
11.9407	4.09195	B Naive
-8.18269	2.4977	CD8 Naive
-2.79181	4.22932	CD4 Naive
-4.09711	3.55213	TCM
-2.05655	5.66475	CD4 Naive
12.1514	3.71006	B Naive
2.81304	1.17139	TEM
-5.19021	5.8925	CD4 Naive
0.99404	-17.3578	Myeloid
-5.69457	0.665283	CD8 Naive
-5.45848	4.46791	CD4 Naive
3.05293	1.54682	TCM
-4.21182	6.16935	CD4 Naive
-5.54507	4.76646	CD4 Naive
-5.12287	4.35604	CD4 Naive
6.56039	-3.18408	NK CD56hi
-5.89537	5.05863	CD4 Naive
-4.25389	5.08688	CD4 Naive
-2.80246	3.18481	Treg
-1.69933	-11.1981	T Proliferating
-2.28729	-0.712574	TCM
-6.6347	-0.734988	CD8 Naive
11.4767	4.00308	B Naive
-7.75693	3.02211	CD8 Naive
-8.06509	2.33632	CD8 Naive
-3.43118	-2.36105	MAIT
12.6779	1.29733	B Naive
2.87011	0.0836381	TEM
1.70916	5.70625	TCM
-5.42521	4.22215	CD4 Naive
-3.04829	6.817	CD4 Naive
11.4297	1.17867	B CD70hi
-4.46753	5.09663	CD4 Naive
-3.48689	-1.96546	MAIT
-2.81186	3.77133	TCM
-5.18982	4.28838	CD4 Naive
-7.67234	2.15081	CD8 Naive
-5.55172	5.66564	CD4 Naive
-3.57734	3.39956	TCM
-3.21134	5.49993	CD4 Naive
2.07897	5.52236	TCM
-3.70347	0.690378	TCM
11.6053	3.51035	B Naive
-1.33745	1.76017	CD4 Naive
-6.65972	4.64197	CD8 Naive
12.5873	2.28154	B Naive
12.7451	3.97296	B Naive
-2.04263	0.677306	TCM
-5.10067	6.30804	CD4 Naive
-5.97868	5.20683	CD4 Naive
-2.54927	6.8684	CD4 Naive
-8.20878	2.72011	CD8 Naive
11.6736	3.79043	B Naive
-5.63558	4.42202	CD4 Naive
-5.69089	5.38691	CD4 Naive
-2.54256	5.9936	CD4 Naive
-1.9077	5.53543	CD4 Naive
-2.69418	5.16074	CD4 Naive
12.5494	2.38945	B Naive
2.34945	1.31806	TEM
-4.39239	6.07826	CD4 Naive
13.0405	-0.492308	B CD70hi
-5.40003	5.1846	CD4 Naive
-0.460803	0.139879	Treg
-3.62378	6.19682	CD4 Naive
12.436	2.84144	B Naive
-3.31955	6.1278	CD4 Naive
-4.1981	5.58787	CD4 Naive
-4.66706	4.84012	CD4 Naive
-4.18393	4.72529	CD4 Naive
2.29424	5.67287	TCM
-2.25935	-9.26688	T Proliferating
6.49656	-1.42571	NK
-3.50502	5.15281	CD4 Naive
12.6246	1.99699	B CD70hi
-6.58826	2.02324	CD8 Naive
-7.16135	2.54886	CD8 Naive
2.92921	5.63499	TCM
3.28728	0.213397	TEM
-3.98531	2.24848	TCM
11.5842	2.47745	B Naive
-5.53072	4.81118	CD4 Naive
-2.22229	6.02878	CD4 Naive
-4.13942	6.41994	CD8 Naive
11.5793	2.94347	B Naive
-3.80382	3.15398	TCM
11.4481	3.29629	B Naive
-3.02723	6.32561	CD4 Naive
-2.47164	1.81274	TCM
-8.18972	2.52058	CD8 Naive
-3.34796	1.25343	TCM
13.5864	3.13965	B Naive
-2.04231	2.48797	TCM
-3.8121	6.16482	CD4 Naive
-1.69401	2.74275	Treg
-6.65439	3.151	CD8 Naive
-5.1952	6.46646	CD4 Naive
-3.30609	0.881484	TCM
2.65432	5.62532	TCM
-6.30598	-0.60185	CD8 Naive
11.2241	3.78104	B Naive
-2.05169	-0.907805	TCM
-7.06323	2.97383	CD8 Naive
-7.02706	2.1808	CD8 Naive
-3.16757	3.32714	TCM
11.0124	3.10571	B Naive
-4.07559	5.63918	CD4 Naive
-2.36714	4.45522	TCM
-8.17605	0.441028	CD8 Naive
-4.21759	5.27257	CD4 Naive
-5.44857	-0.055178	CD8 Naive
13.5211	3.20594	B Naive
-2.28056	6.88582	CD4 Naive
-7.1008	-0.728149	CD8 Naive
-1.28508	6.90261	CD4 Naive
-7.0008	-0.297369	CD8 Naive
-1.26932	1.27448	CD4 Naive
11.805	3.3058	B Naive
-0.700243	6.41153	CD4 Naive
12.0397	2.85843	B Naive
3.60781	0.062444	TEM
-2.46005	5.85268	CD4 Naive
11.7321	2.71863	B Naive
11.5171	3.89761	B Naive
-4.32242	5.20755	CD4 Naive
-3.55335	6.70552	CD4 Naive
12.9798	3.37818	B Naive
-2.49975	6.04132	CD4 Naive
12.8831	0.372032	B CD70hi
-5.64641	3.75216	CD4 Naive
-4.97279	4.06224	CD4 Naive
10.9651	0.0330564	B CD70hi
-3.85014	1.69291	TCM
1.89514	1.32507	TEM
-4.67791	4.21809	TCM
12.1036	1.84626	B Naive
-3.6026	0.698198	TCM
-2.77765	5.70146	CD4 Naive
13.59	2.12128	B Naive
-3.87907	1.93268	TCM
-5.28065	1.20579	CD8 Naive
-5.30045	3.4312	CD4 Naive
-5.91774	5.23801	CD4 Naive
11.7351	2.48517	B Naive
-2.24115	1.06285	TCM
-1.51852	0.672557	TCM
11.2386	1.84611	B CD70hi
-2.09347	5.38482	CD4 Naive
-2.1555	5.86188	CD4 Naive
6.19646	-3.23966	NK CD56hi
-3.24331	6.7154	CD4 Naive
2.94322	0.625321	TEM
-1.83189	4.47217	TCM
-3.98244	3.29884	CD4 Naive
3.28003	5.61948	TCM
11.728	3.03688	B Naive
-7.41004	3.28648	CD8 Naive
-2.0217	3.65932	Treg
-4.0973	5.30229	CD4 Naive
-8.52565	0.355318	CD8 Naive
-4.07185	6.33696	CD4 Naive
-1.97258	5.64766	CD4 Naive
1.6572	1.55788	TCM
-4.22158	3.91626	Treg
-1.17925	1.76842	CD4 Naive
-2.53054	5.78319	CD4 Naive
-3.34236	4.18342	CD4 Naive
-5.17717	4.002	CD4 Naive
-3.04762	1.78207	TCM
-3.91919	2.50792	TCM
-5.40995	5.04637	CD4 Naive
1.54608	5.76377	TCM
-6.1285	1.58301	CD8 Naive
-1.31437	1.92685	CD4 Naive
2.94626	-0.534877	TEM
-2.85769	-2.72114	MAIT
12.0567	4.27663	B Naive
-1.1012	6.43472	CD4 Naive
-7.72892	1.35266	CD8 Naive
-0.163081	2.30513	TCM
4.07177	0.486292	TEM
-2.38158	-9.77772	T Proliferating
6.23239	-3.66574	NK CD56hi
-2.80793	5.49861	CD4 Naive
-6.89451	2.48634	CD8 Naive
11.2229	4.5022	B Naive
-5.35553	4.16909	CD4 Naive
-2.62525	1.61211	TCM
-6.10074	-0.131596	CD8 Naive
-2.81887	4.9949	CD4 Naive
-1.64001	2.34888	TCM
-2.73109	0.404255	TCM
-2.94746	-2.69949	MAIT
10.8242	-0.0273537	B CD70hi
-3.40434	3.61261	CD4 Naive
-6.17687	-1.13607	CD8 Naive
11.5858	3.22674	B Naive
5.91149	-3.85153	NK CD56hi
-4.77483	5.48916	CD4 Naive
-6.4176	-0.301924	CD8 Naive
1.31728	5.69386	TCM
-3.0408	-2.63635	MAIT
-3.10297	6.08286	CD4 Naive
-2.11859	4.20656	TCM
-1.19973	6.57432	CD4 Naive
11.7524	2.23147	B Naive
-4.81146	5.03791	CD4 Naive
-7.82676	1.74876	CD8 Naive
-3.87594	6.06705	CD4 Naive
-2.34946	4.16828	CD4 Naive
-1.84108	3.66178	Treg
-8.4014	1.61495	CD8 Naive
5.91488	-1.3825	NK
11.4523	3.00432	B Naive
2.8608	5.86396	TCM
-4.31065	3.96896	CD4 Naive
-1.07384	6.05755	CD4 Naive
-3.53947	2.91104	CD4 Naive
-3.48559	-1.87996	MAIT
-4.17517	2.54934	TCM
-3.04821	0.805196	TCM
11.936	1.623	B Naive
3.15975	5.7383	TCM
-1.86872	1.28749	TCM
-1.54434	5.92707	CD4 Naive
-1.68358	3.82836	CD4 Naive
1.54239	5.74933	TCM
-4.39843	5.9149	CD4 Naive
11.3091	1.5404	B CD70hi
-4.98369	5.24527	CD4 Naive
2.60767	5.26486	TCM
-5.32592	5.67043	CD4 Naive
-4.20114	6.98378	B Naive
2.71206	5.65931	TCM
-3.00208	1.09705	TCM
12.6088	2.69317	B Naive
1.09775	-16.4409	Myeloid
10.1798	2.3218	B Naive
-3.93669	4.31861	CD4 Naive
-7.68455	3.19304	CD8 Naive
-4.78912	5.79441	CD4 Naive
-7.11717	3.71865	CD8 Naive
-5.34405	4.70878	CD4 Naive
2.73715	0.773491	TEM
-1.22221	6.49382	CD4 Naive
6.42653	-2.74535	NK CD56hi
9.66577	1.24581	B Naive
6.43527	-3.46144	NK CD56hi
-1.43057	3.28316	CD4 Naive
12.349	2.81619	B Naive
-7.29567	-0.463979	CD8 Naive
6.39966	-0.25251	NK
-1.62269	1.35377	CD4 Naive
-3.09264	1.54523	TCM
-4.92385	4.85085	CD4 Naive
-4.05291	6.95336	CD4 Naive
2.42697	1.28857	TEM
-7.50058	0.0555885	CD8 Naive
-2.72902	2.74746	CD4 Naive
-1.18055	1.67157	CD4 Naive
-3.28123	2.37778	CD4 Naive
-4.38083	6.39277	CD4 Naive
-2.51417	4.30371	CD4 Naive
-0.626898	-12.1391	T Proliferating
10.4346	-0.256172	B CD70hi
12.1876	4.70333	B Naive
-4.07246	2.53304	TCM
-6.16634	4.56694	CD8 Naive
13.0618	2.78566	B Naive
11.2925	2.20625	B Naive
5.90368	-1.70054	NK
-4.55194	5.96089	CD4 Naive
-5.86302	5.47253	CD4 Naive
5.93052	-0.926021	NK
-3.42539	5.78746	CD4 Naive
-4.63229	4.3976	CD4 Naive
-2.79679	4.41699	CD4 Naive
-3.25231	3.70469	TCM
12.6949	3.37556	B Naive
12.4993	2.74899	B Naive
-4.43043	6.47255	CD4 Naive
-8.02173	2.55031	CD8 Naive
-8.18747	0.454922	CD8 Naive
-7.474	3.46658	CD8 Naive
11.7591	2.0013	B Naive
-6.30966	3.25487	CD8 Naive
-3.12564	-2.68041	MAIT
-2.36833	-2.31276	MAIT
11.3343	3.24445	B Naive
-5.91477	-1.03844	CD8 Naive
-2.0433	2.89405	CD4 Naive
2.74534	0.933983	TEM
-3.968	1.91608	TCM
13.5127	2.98235	B Naive
-3.40437	0.145731	TCM
-3.13656	1.00211	TCM
-4.53719	5.52852	CD4 Naive
3.20407	1.44942	TEM
2.53831	5.82834	TCM
12.4372	2.30424	B Naive
12.4974	1.04093	B Naive
-2.01321	-9.72915	T Proliferating
-1.94862	5.45681	CD4 Naive
-3.25505	5.40869	CD4 Naive
-1.4705	3.0866	Treg
-4.67425	6.30371	CD4 Naive
-2.48747	4.53709	CD4 Naive
-5.0531	5.09532	CD4 Naive
-1.93925	4.25265	CD4 Naive
-2.29442	1.87563	TCM
11.6036	2.51797	B Naive
-5.66631	3.35001	CD4 Naive
-5.25003	4.54872	CD4 Naive
-6.75008	1.83304	CD8 Naive
-1.83105	6.00113	CD4 Naive
-4.01618	4.29002	CD4 Naive
1.34827	-17.6832	Myeloid
11.1672	2.33377	B CD70hi
-1.10696	3.57918	TCM
3.25621	-0.243061	TEM
-2.89914	6.7759	CD4 Naive
-7.01195	1.73406	CD8 Naive
-1.6989	-8.90578	T Proliferating
-5.42809	4.11272	CD4 Naive
-3.35024	4.63672	CD4 Naive
11.1324	1.01274	B CD70hi
6.43123	-3.37013	NK CD56hi
-6.63142	-0.651309	CD8 Naive
11.7456	3.54535	B Naive
12.9084	1.98167	B Naive
1.83185	5.79223	TCM
3.21675	5.65892	TCM
-6.24212	2.07371	TEM
-3.3205	3.37496	TCM
-4.92006	4.28212	CD4 Naive
1.24222	5.57928	TCM
-4.12324	4.19546	CD4 Naive
-6.44885	3.90888	CD8 Naive
-3.60057	1.45216	TCM
-6.89404	2.8814	CD8 Naive
10.3735	-0.0425797	B CD70hi
-3.46132	-2.14964	MAIT
-1.50433	6.23458	CD4 Naive
-3.20821	0.540537	TCM
12.3198	1.63301	B Naive
11.2394	2.92847	B Naive
-3.56964	3.49798	CD4 Naive
-2.82006	0.219561	TCM
-6.12629	2.374	CD8 Naive
-4.15884	6.21199	CD4 Naive
-4.29946	5.16815	CD4 Naive
-6.1011	2.04341	CD8 Naive
11.6307	3.05905	B Naive
1.36968	0.447704	TEM
-2.17917	7.06127	CD4 Naive
-7.72339	0.425783	CD8 Naive
-7.76893	2.79065	CD8 Naive
11.723	2.84971	B Naive
-7.78566	2.95193	CD8 Naive
-4.21284	5.20388	CD4 Naive
-2.68436	4.3244	TCM
-3.53937	0.148971	TCM
-3.03976	-1.68854	MAIT
-5.41533	4.82758	CD4 Naive
-7.92877	0.148106	CD8 Naive
-2.54269	3.99157	TCM
11.2635	4.13519	B Naive
4.18633	-1.37776	TCM
-3.08089	1.55592	TCM
10.3082	1.68614	B Naive
11.8867	0.978848	B CD70hi
-4.34939	6.77496	CD4 Naive
-3.18059	2.93958	TCM
-4.23803	4.31032	CD4 Naive
-6.85428	3.01639	CD8 Naive
3.18498	5.69596	TCM
-4.00136	3.67585	CD4 Naive
-5.87524	4.4261	CD4 Naive
-2.92451	5.50973	CD4 Naive
-4.77593	4.35178	Treg
-5.75961	5.04717	CD4 Naive
2.52395	1.33892	TEM
-3.61978	6.37318	CD4 Naive
-1.83822	7.18397	CD4 Naive
-1.24379	6.39607	CD4 Naive
2.84164	5.79814	TCM
-5.9134	4.84271	CD4 Naive
11.0226	3.50866	B Naive
-5.19464	4.98262	CD4 Naive
-2.24756	4.15391	TCM
-1.54289	-8.08376	T Proliferating
-6.82814	0.445889	CD8 Naive
12.2037	3.24549	B Naive
12.1259	2.62849	B Naive
-6.89409	2.04842	CD8 Naive
-3.90367	3.70044	CD4 Naive
-1.56444	2.78288	Treg
-4.63123	4.02173	CD4 Naive
-2.32701	6.45153	CD4 Naive
12.7129	2.12951	B Naive
2.46951	5.42247	TCM
-3.69683	6.78989	CD4 Naive
12.8428	2.34722	B Naive
-2.78676	6.55608	CD4 Naive
-7.39231	3.25941	CD8 Naive
-3.96035	4.70788	CD4 Naive
-1.65783	3.16424	TCM
12.2459	2.57947	B Naive
-4.46557	5.03074	CD4 Naive
3.39545	-0.698608	TEM
-8.19593	2.21148	CD8 Naive
-6.65638	2.76581	CD8 Naive
-1.5083	2.3964	CD4 Naive
-3.7539	4.9717	CD4 Naive
-6.41628	-0.90158	CD8 Naive
-3.48119	1.29664	TCM
-1.78623	3.85492	TCM
-1.39994	2.98975	TCM
-2.6412	-1.88703	MAIT
11.3663	3.47962	B Naive
-3.11954	1.51089	TCM
-5.19644	4.54789	CD4 Naive
-5.48843	-0.230797	CD8 Naive
12.2492	1.62739	B Naive
10.8792	2.69871	B Naive
-3.18706	1.51312	TCM
-7.14939	-0.0541229	CD8 Naive
13.3698	2.25435	B Naive
-4.88167	5.84374	CD4 Naive
-7.83752	1.85766	CD8 Naive
-2.18672	3.70961	Treg
-3.89199	1.33995	TCM
-2.95072	2.20908	TCM
-2.48869	0.933312	TCM
13.1113	3.25466	B Naive
-3.06527	3.54798	CD4 Naive
-3.2099	5.57016	CD4 Naive
12.7361	-0.749898	B CD70hi
2.00206	5.75947	TCM
-4.13123	7.02672	CD4 Naive
-0.17579	0.079676	Treg
3.04468	5.68762	TCM
-0.541395	6.32936	CD4 Naive
-1.76618	5.88365	CD4 Naive
-3.62301	6.4975	CD4 Naive
-5.32544	4.4511	CD4 Naive
12.846	0.276454	B CD70hi
-1.32148	4.0484	TCM
-5.54628	3.73316	CD4 Naive
1.39649	1.20079	TEM
10.8124	0.264022	B CD70hi
-2.1304	6.74516	CD4 Naive
-5.29266	4.47793	CD4 Naive
-2.54201	-0.207294	TCM
-4.91667	5.01909	CD4 Naive
12.2218	3.35043	B Naive
-4.19216	6.99028	CD4 Naive
6.79996	-0.970734	NK
-2.8369	6.77319	CD4 Naive
2.98147	5.8075	TCM
0.701944	-17.272	Myeloid
-4.20959	4.81675	CD4 Naive
-2.9588	2.65985	TCM
-3.89525	4.09434	CD4 Naive
-7.02981	0.0183029	CD8 Naive
-2.49557	3.72329	CD4 Naive
-2.14321	-9.13796	T Proliferating
-2.82925	6.09517	CD4 Naive
2.44184	0.124741	TEM
6.6359	-0.306309	NK
-7.47761	3.35714	CD8 Naive
-7.12662	3.22001	CD8 Naive
-6.08769	1.72621	CD8 Naive
1.01553	-16.9961	Myeloid
12.1407	2.83534	B Naive
-6.49023	1.77854	CD8 Naive
-4.29516	4.11107	CD4 Naive
-5.80864	-0.0304327	CD8 Naive
2.94239	5.60378	TCM
-4.20907	1.69825	TCM
0.60903	-16.7906	Myeloid
-4.14394	3.76003	CD4 Naive
-2.60734	6.62222	CD4 Naive
11.2853	2.18197	B CD70hi
11.5062	3.17934	B Naive
-2.29727	6.92381	CD4 Naive
-1.42578	3.63201	CD4 Naive
-2.85205	6.97454	CD4 Naive
11.2253	1.71115	B CD70hi
12.3153	3.07583	B Naive
-8.1115	1.50328	CD8 Naive
-4.72685	2.78023	TCM
-3.79846	5.72434	CD4 Naive
-4.4898	6.28906	CD4 Naive
-3.63491	2.20807	TCM
-2.20109	0.525138	TCM
9.58494	0.319905	B Naive
-5.31483	5.61697	CD4 Naive
-8.525	0.847675	CD8 Naive
-5.49173	3.89368	CD4 Naive
1.36109	5.75208	TCM
9.94824	1.69202	B Naive
-4.71252	4.0364	CD4 Naive
-2.86264	6.15458	CD4 Naive
-2.47117	4.85694	TCM
6.35056	-3.55632	NK CD56hi
-2.16885	1.63359	TCM
-3.34663	5.60236	CD4 Naive
-7.38343	1.4442	CD4 Naive
-6.59887	1.68506	CD8 Naive
-2.67305	-0.00415582	TCM
-2.47817	0.877919	TCM
-4.06642	2.01395	TCM
-5.5182	5.31145	CD4 Naive
-6.28772	0.362811	CD8 Naive
12.3184	4.35655	B Naive
-8.37018	1.94777	CD8 Naive
-2.12073	0.67414	TCM
13.5497	1.75138	B Naive
-4.24448	6.18571	CD4 Naive
-5.94229	0.824862	CD8 Naive
-3.93327	2.00372	TCM
-4.49899	5.21039	CD4 Naive
1.98672	5.78443	TCM
11.9264	2.76651	B Naive
-5.34686	4.81447	CD4 Naive
-5.49002	2.04773	CD8 Naive
12.4183	3.93418	B Naive
-7.65499	2.78565	CD8 Naive
12.4843	2.41978	B Naive
-3.01386	5.55334	CD4 Naive
-6.65689	1.10818	CD8 Naive
10.5932	-0.13901	B CD70hi
1.05571	5.81294	TCM
12.1434	2.96071	B Naive
-1.46652	3.45507	Treg
-5.7573	3.15801	CD8 Naive
-0.26568	4.52764	TCM
2.96153	4.98074	TCM
-3.95072	5.83318	CD4 Naive
-1.48449	4.65855	CD4 Naive
11.3175	2.91828	B Naive
-5.55105	5.54542	CD4 Naive
6.40689	-2.90746	NK CD56hi
3.04867	5.67252	TCM
3.08069	0.278116	TEM
2.63134	5.86092	TCM
-3.19531	-2.56959	MAIT
3.08708	0.972699	TCM
-6.06419	4.5643	CD4 Naive
-3.24442	5.87811	CD4 Naive
-1.65381	4.96443	TCM
-4.65893	6.15235	CD4 Naive
-6.87701	-0.0532113	CD8 Naive
-1.69985	4.62129	CD4 Naive
-4.89761	5.12375	CD4 Naive
-2.95641	3.59003	CD4 Naive
-3.74144	6.32247	CD4 Naive
11.5472	3.75997	B Naive
-8.50985	1.25009	CD8 Naive
-0.338728	-0.404626	TCM
-0.723156	5.10833	CD4 Naive
12.3097	4.6473	B Naive
11.9425	2.13434	B Naive
3.19146	0.39454	TEM
-6.82769	3.10726	CD8 Naive
-4.47209	1.71507	TEM
11.4786	4.22443	B Naive
-3.30499	6.94583	CD4 Naive
-5.49399	5.58357	CD4 Naive
2.93734	5.57707	TCM
0.498131	-16.9738	Myeloid
-1.50942	6.54957	CD4 Naive
-2.91834	-2.44406	MAIT
-4.06142	5.60186	CD4 Naive
-3.09332	4.13188	CD4 Naive
11.61	4.51637	B Naive
-3.40077	4.06942	CD4 Naive
-3.11741	-2.67922	MAIT
12.7921	2.99284	B Naive
5.77266	-0.462659	NK
-3.16383	7.12489	CD4 Naive
-4.27731	2.47635	TCM
-6.4699	0.09409	CD8 Naive
-7.69654	3.46853	CD8 Naive
-1.8082	2.7044	Treg
3.96413	0.222674	TEM
-2.82042	-2.72892	MAIT
-1.80062	5.62545	CD4 Naive
-5.96309	-0.677379	CD8 Naive
11.4036	2.71834	B Naive
-3.83037	6.55634	CD4 Naive
-2.73102	2.83644	Treg
-5.3243	5.08737	CD4 Naive
-3.27837	2.0382	TCM
-5.11616	3.60485	TCM
-6.31607	1.58012	CD8 Naive
-4.63882	6.49998	CD4 Naive
-5.29334	-0.562018	CD8 Naive
1.89138	5.76275	TCM
-6.65753	2.79926	CD8 Naive
-0.979784	2.03512	Treg
-1.25461	6.15852	CD4 Naive
-8.12303	1.70175	CD8 Naive
-6.30321	0.216638	CD8 Naive
2.95471	1.3772	TEM
-5.45913	5.48918	CD4 Naive
-5.81299	5.11506	CD4 Naive
13.4845	1.80177	B Naive
12.4229	2.97328	B Naive
3.76958	-0.615524	TEM
-4.12533	6.82552	CD4 Naive
-7.68966	2.87328	CD8 Naive
-0.357786	0.141923	Treg
13.5922	3.04925	B Naive
-4.10148	4.35144	CD4 Naive
12.4209	3.82219	B Naive
-4.78403	6.62405	CD4 Naive
-2.04397	5.33368	CD4 Naive
10.2324	2.21551	B Naive
2.35278	1.14012	TEM
-2.13061	-10.2984	T Proliferating
-2.64096	-1.51761	MAIT
-4.74275	4.53553	CD4 Naive
11.6612	2.04005	B Naive
-6.77935	1.14775	CD8 Naive
-4.79568	6.46511	CD4 Naive
2.36292	5.82963	TCM
-5.37728	4.34036	CD4 Naive
11.5179	4.52275	B Naive
-8.4694	1.36298	CD8 Naive
11.3502	3.59354	B Naive
-7.30338	3.15381	CD8 Naive
2.32157	5.75592	TCM
4.01806	0.983957	TEM
0.0719317	5.44972	TCM
-5.38126	5.60303	CD4 Naive
-5.25097	3.71236	CD4 Naive
10.6343	0.378556	B CD70hi
-6.04183	4.56575	CD4 Naive
-5.9735	-0.663546	CD8 Naive
-3.13185	6.41113	CD4 Naive
-1.32681	-11.1537	T Proliferating
-1.52774	1.64734	TCM
2.72733	5.83181	TCM
-4.16901	6.80617	CD4 Naive
-3.62562	5.21303	CD4 Naive
11.843	3.07746	B Naive
-3.62707	1.83701	TCM
-2.83594	3.77226	Treg
-6.66635	-0.565908	CD8 Naive
-1.83237	3.48827	Treg
12.2716	1.68115	B Naive
-1.3755	6.8842	CD4 Naive
2.32898	1.33529	TEM
-5.59157	3.91336	CD4 Naive
-3.34402	2.38289	CD4 Naive
-2.20652	0.927778	TCM
12.5831	3.21192	B Naive
-1.95891	2.6435	Treg
-2.29562	7.1112	CD4 Naive
-7.27554	1.23737	CD8 Naive
11.8629	2.91099	B Naive
-4.69787	2.40539	TCM
-4.14801	3.43011	CD4 Naive
-3.00446	6.43395	CD4 Naive
3.28382	0.18003	TEM
-1.63524	3.13893	CD4 Naive
5.90812	-1.66166	NK
-2.42712	-9.38894	T Proliferating
-3.23747	3.32225	TCM
-5.17133	5.99279	CD4 Naive
-3.88953	4.52093	CD4 Naive
-2.57176	6.79768	CD4 Naive
-3.76999	5.65166	CD4 Naive
-4.19252	4.78178	CD4 Naive
-0.462601	6.11467	CD4 Naive
-5.44293	5.61544	CD4 Naive
13.9473	2.60969	B Naive
-4.27752	4.91053	CD4 Naive
-5.94879	5.12449	CD4 Naive
-4.16931	6.44418	CD4 Naive
-2.64131	7.26962	CD4 Naive
6.28962	-3.64462	NK CD56hi
3.23127	-0.656525	TEM
2.9288	1.45333	TEM
12.952	3.18625	B Naive
-5.64302	4.21572	CD4 Naive
12.7453	2.90256	B Naive
2.69618	5.78221	TCM
-3.21614	4.77676	TCM
-2.03711	3.53522	CD4 Naive
-2.26771	5.54266	CD4 Naive
10.9042	0.771525	B CD70hi
-3.88398	2.72578	TCM
12.5126	3.47286	B Naive
-7.32362	1.29827	CD8 Naive
-2.71522	2.30398	Treg
11.7208	3.01753	B Naive
-6.2921	3.35094	CD8 Naive
-0.29716	0.509163	Treg
-7.37263	0.787892	CD8 Naive
-2.15856	5.76164	CD4 Naive
-3.78465	3.68695	CD4 Naive
2.92307	5.7312	TCM
-2.71874	6.73113	CD4 Naive
-5.39289	5.33935	CD4 Naive
2.55225	-0.627775	TCM
-7.21622	0.345633	CD8 Naive
-5.77157	4.66464	CD4 Naive
-2.4424	7.40256	CD4 Naive
12.9614	3.76639	B Naive
-3.85844	1.17973	TCM
-5.51605	5.79418	CD4 Naive
3.76219	1.13081	TEM
-6.95202	0.744859	CD8 Naive
11.9373	1.42047	B CD70hi
11.3044	3.91409	B Naive
-4.10343	1.64641	TCM
11.8132	2.92083	B Naive
-4.55814	5.44569	CD4 Naive
11.0349	3.74737	B Naive
11.7179	2.60745	B Naive
2.68451	1.01368	TEM
1.44853	5.62537	TCM
-5.80458	4.08346	CD4 Naive
-4.79035	3.47584	CD4 Naive
-6.24667	4.822	CD4 Naive
-1.32125	3.73281	TCM
2.86194	5.75833	TCM
2.97822	0.553338	TEM
0.275819	5.06247	TCM
13.1981	0.943779	B CD70hi
-7.67329	2.99981	CD8 Naive
13.6797	3.04212	B Naive
-2.91115	-2.83344	MAIT
-2.86776	-0.717631	NK CD56hi
-3.36986	4.69625	CD4 Naive
-4.18082	6.08709	CD4 Naive
-1.61517	6.90444	CD4 Naive
-3.07513	0.0494772	TCM
2.09494	5.46238	TCM
-3.54491	3.57809	CD4 Naive
2.9051	5.68704	TCM
-6.88229	0.641955	CD8 Naive
11.5102	3.50136	B Naive
2.43599	5.78543	TCM
-8.30867	0.993578	CD8 Naive
[truncated: 312,763+ more rows]

## Sheet: Fig2C
avg.exp	pct.exp	features.plot	Cluster	avg.exp.scaled	annot
7.75431	90.3774	MS4A1	B	1.78848	Level 1
0.676837	32.6359	CD19	B	1.78876	Level 1
0.00264315	0.143017	VPREB1	B	1.78587	Level 1
0.198173	9.23704	KCNG1	B	1.78858	Level 1
2.30452	57.1664	CD40	B	1.73724	Level 1
0.00982046	1.66646	E2F7	B	-0.456042	Level 1
0.079228	6.07512	DTL	B	-0.0989199	Level 1
0.0591768	4.43353	DIAPH3	B	-0.317943	Level 1
0.0467146	4.45218	POLQ	B	-0.180371	Level 1
0.181225	9.41425	CD70	B	1.13787	Level 1
0.417422	15.3122	CD3D	B	-0.751964	Level 1
0.0391052	4.15993	CD4	B	-0.680785	Level 1
0.0502792	3.35779	CD8A	B	-0.688748	Level 1
0.0576271	3.59719	CD8B	B	-0.529269	Level 1
2.06721	56.7125	SELL	B	0.827399	Level 1
2.01521	53.9827	CCR7	B	0.775088	Level 1
0.143096	7.55192	MAL	B	-0.764782	Level 1
0.311524	16.2418	TCF7	B	-0.833414	Level 1
0.274404	11.0745	LEF1	B	-0.684934	Level 1
0.0678244	4.10708	MKI67	B	-0.377088	Level 1
0.435339	18.4679	PCNA	B	-0.335663	Level 1
0.684342	21.3158	IL2RA	B	-0.166785	Level 1
0.0560765	3.44795	CD40LG	B	-0.395106	Level 1
0.170844	8.76135	RGS1	B	-0.290707	Level 1
5.14008	70.9955	LTB	B	0.173727	Level 1
0.0181107	0.976247	KLRC2	B	-0.740517	Level 1
0.0418269	2.26651	GZMH	B	-0.740385	Level 1
0.0472129	1.78771	GZMK	B	-0.731519	Level 1
0.454952	7.7851	GZMB	B	-0.932367	Level 1
0.182251	4.40244	GZMA	B	-0.650705	Level 1
0.105754	7.26278	KLRG1	B	-0.787451	Level 1
0.792872	8.75513	CCL5	B	-0.853272	Level 1
0.0654505	4.13195	CTLA4	B	-0.508878	Level 1
0.0169563	1.42084	FOXP3	B	-0.402737	Level 1
0.0463443	4.33404	IKZF4	B	-0.88307	Level 1
0.0263849	2.537	DPP4	B	-1.01095	Level 1
0.00925474	0.637359	SLC4A10	B	-0.647859	Level 1
0.0116611	0.954483	FCGR3A	B	-0.841618	Level 1
0.0153245	0.99801	NCAM1	B	-0.573414	Level 1
0.00258031	0.223853	CD14	B	-0.448757	Level 1
0.00189058	0.208307	CCR2	B	-0.479102	Level 1
0.0319602	2.50591	CD68	B	-0.437086	Level 1
0.0267043	2.75087	MS4A1	CD4	-0.459381	Level 1
0.00501665	1.55303	CD19	CD4	-0.445804	Level 1
5.62552e-06	0.000994891	VPREB1	CD4	-0.476578	Level 1
0.00411871	1.28888	KCNG1	CD4	-0.421363	Level 1
0.043639	5.77236	CD40	CD4	-0.565814	Level 1
0.039064	9.10375	E2F7	CD4	1.75459	Level 1
0.260462	22.9308	DTL	CD4	1.72024	Level 1
0.321954	22.3343	DIAPH3	CD4	1.75157	Level 1
0.159926	19.8381	POLQ	CD4	1.74982	Level 1
0.148558	11.0861	CD70	CD4	0.661035	Level 1
4.05047	86.4078	CD3D	CD4	0.9822	Level 1
0.489103	32.3822	CD4	CD4	0.46773	Level 1
0.140603	11.8825	CD8A	CD4	-0.465985	Level 1
0.20836	13.7156	CD8B	CD4	-0.267341	Level 1
1.93391	61.1515	SELL	CD4	0.725142	Level 1
2.12982	67.7058	CCR7	CD4	0.846806	Level 1
1.88105	52.7233	MAL	CD4	1.18181	Level 1
1.90232	61.8708	TCF7	CD4	0.937293	Level 1
3.3936	77.0016	LEF1	CD4	1.13574	Level 1
0.558576	22.2338	MKI67	CD4	1.76903	Level 1
1.06022	35.5689	PCNA	CD4	1.72993	Level 1
2.90753	38.7903	IL2RA	CD4	1.68166	Level 1
0.517361	26.9829	CD40LG	CD4	1.78149	Level 1
0.490056	16.3351	RGS1	CD4	1.59251	Level 1
9.43398	91.9852	LTB	CD4	0.978762	Level 1
0.0166262	1.95795	KLRC2	CD4	-0.745139	Level 1
0.0283009	4.79587	GZMH	CD4	-0.775156	Level 1
0.107389	2.64492	GZMK	CD4	-0.608212	Level 1
2.67033	19.2402	GZMB	CD4	0.103863	Level 1
0.154008	6.13549	GZMA	CD4	-0.670384	Level 1
0.1902	14.2966	KLRG1	CD4	-0.467704	Level 1
0.961327	13.8494	CCL5	CD4	-0.788252	Level 1
0.507597	27.3545	CTLA4	CD4	1.60708	Level 1
0.116429	8.17552	FOXP3	CD4	1.77498	Level 1
0.136951	17.3887	IKZF4	CD4	1.53353	Level 1
0.300196	17.9344	DPP4	CD4	0.967606	Level 1
0.0185948	2.06291	SLC4A10	CD4	-0.526425	Level 1
0.00602046	0.66409	FCGR3A	CD4	-0.857131	Level 1
0.00876709	1.0133	NCAM1	CD4	-0.588769	Level 1
0.00481818	0.492969	CD14	CD4	-0.446646	Level 1
0.00346809	0.309909	CCR2	CD4	-0.467025	Level 1
0.0152632	3.31945	CD68	CD4	-0.454015	Level 1
0.0333678	1.44366	MS4A1	CD8	-0.452596	Level 1
0.0021683	0.154678	CD19	CD8	-0.458193	Level 1
0	0	VPREB1	CD8	-0.48141	Level 1
0.000784039	0.0665281	KCNG1	CD8	-0.46297	Level 1
0.0283688	1.85114	CD40	CD8	-0.595267	Level 1
0.0102353	1.02287	E2F7	CD8	-0.424234	Level 1
0.0514976	2.88399	DTL	CD8	-0.40397	Level 1
0.0469787	2.25364	DIAPH3	CD8	-0.426111	Level 1
0.028154	2.04407	POLQ	CD8	-0.51663	Level 1
0.119049	4.90312	CD70	CD8	0.218483	Level 1
4.91117	85.121	CD3D	CD8	1.19697	Level 1
0.0746045	3.96507	CD4	CD8	-0.573558	Level 1
1.5544	44.3958	CD8A	CD8	1.71103	Level 1
2.42205	59.1451	CD8B	CD8	1.77911	Level 1
1.74869	46.0507	SELL	CD8	0.575071	Level 1
1.68378	47.2832	CCR7	CD8	0.551232	Level 1
1.63615	39.2482	MAL	CD8	0.994741	Level 1
2.23677	56.5555	TCF7	CD8	1.18042	Level 1
3.15064	54.1356	LEF1	CD8	1.05206	Level 1
0.0605497	2.55634	MKI67	CD8	-0.415885	Level 1
0.34081	14.0707	PCNA	CD8	-0.725035	Level 1
0.814874	9.92432	IL2RA	CD8	-0.00283437	Level 1
0.0690085	3.1185	CD40LG	CD8	-0.322008	Level 1
0.170293	6.12723	RGS1	CD8	-0.294382	Level 1
6.879	70.4116	LTB	CD8	0.552328	Level 1
0.629981	9.32058	KLRC2	CD8	0.75029	Level 1
0.946223	13.6349	GZMH	CD8	0.922393	Level 1
1.94646	20.8848	GZMK	CD8	1.55148	Level 1
3.88396	16.8416	GZMB	CD8	0.423782	Level 1
2.56196	27.9501	GZMA	CD8	0.246943	Level 1
0.819337	25.5767	KLRG1	CD8	1.37599	Level 1
17.7631	50.8108	CCL5	CD8	0.846799	Level 1
0.225043	11.5426	CTLA4	CD8	0.341955	Level 1
0.0188713	1.14428	FOXP3	CD8	-0.358835	Level 1
0.0901678	5.98087	IKZF4	CD8	0.310834	Level 1
0.32009	13.9576	DPP4	CD8	1.09466	Level 1
0.210966	5.13763	SLC4A10	CD8	1.75406	Level 1
0.161344	4.30437	FCGR3A	CD8	-0.458781	Level 1
0.0559869	1.75135	NCAM1	CD8	-0.480356	Level 1
0.00558901	0.37422	CD14	CD8	-0.445919	Level 1
0.0125772	0.593763	CCR2	CD8	-0.39766	Level 1
0.0183558	1.32723	CD68	CD8	-0.450859	Level 1
0.0219272	0.766816	MS4A1	NK	-0.464273	Level 1
0.003155	0.11472	CD19	NK	-0.453897	Level 1
0.000157115	0.00603792	VPREB1	NK	-0.34647	Level 1
0.000719734	0.0301896	KCNG1	NK	-0.463774	Level 1
0.0497688	1.61816	CD40	NK	-0.554112	Level 1
0.0136599	0.947953	E2F7	NK	-0.162176	Level 1
0.0557351	2.23403	DTL	NK	-0.356838	Level 1
0.0683423	2.08308	DIAPH3	NK	-0.237484	Level 1
0.0389175	1.76307	POLQ	NK	-0.320897	Level 1
0.0599506	2.12535	CD70	NK	-0.704049	Level 1
0.564709	10.3731	CD3D	NK	-0.61704	Level 1
0.0123178	0.730588	CD4	NK	-0.764151	Level 1
0.384931	10.2343	CD8A	NK	0.0580933	Level 1
0.0870935	2.65065	CD8B	NK	-0.475247	Level 1
0.544731	13.6638	SELL	NK	-0.75115	Level 1
0.0911792	3.40539	CCR7	NK	-1.17893	Level 1
0.248732	5.14431	MAL	NK	-0.578658	Level 1
0.651902	18.79	TCF7	NK	-0.319052	Level 1
0.178056	5.71187	LEF1	NK	-0.800578	Level 1
0.0844825	2.13742	MKI67	NK	-0.289237	Level 1
0.369526	10.5422	PCNA	NK	-0.603924	Level 1
0.301741	7.03417	IL2RA	NK	-0.73277	Level 1
0.0314944	0.89965	CD40LG	NK	-0.536556	Level 1
0.234511	6.24925	RGS1	NK	0.122905	Level 1
4.26156	33.8184	LTB	NK	-0.0607093	Level 1
0.990544	16.236	KLRC2	NK	1.38333	Level 1
1.20257	19.7259	GZMH	NK	1.25162	Level 1
0.805773	13.3498	GZMK	NK	0.47094	Level 1
10.6553	51.0687	GZMB	NK	1.39786	Level 1
19.0355	84.3376	GZMA	NK	1.65271	Level 1
0.569234	14.968	KLRG1	NK	0.733471	Level 1
33.9291	78.4446	CCL5	NK	1.29673	Level 1
0.021287	0.89965	CTLA4	NK	-0.766937	Level 1
0.00594912	0.271706	FOXP3	NK	-0.656691	Level 1
0.0466619	1.98044	IKZF4	NK	-0.874238	Level 1
0.138393	4.42579	DPP4	NK	-0.144345	Level 1
0.0505619	1.52759	SLC4A10	NK	-0.119072	Level 1
1.09369	24.1456	FCGR3A	NK	1.17637	Level 1
1.71247	26.2468	NCAM1	NK	1.7553	Level 1
0.003879	0.132834	CD14	NK	-0.447531	Level 1
0.00645635	0.247555	CCR2	NK	-0.444201	Level 1
0.0222892	0.839271	CD68	NK	-0.446858	Level 1
0.0739183	3.97215	MS4A1	Myeloid	-0.412226	Level 1
0.00846249	1.7199	CD19	Myeloid	-0.430863	Level 1
0	0	VPREB1	Myeloid	-0.48141	Level 1
0.00258594	0.552826	KCNG1	Myeloid	-0.440471	Level 1
0.370051	30.2621	CD40	Myeloid	-0.0220425	Level 1
0.00648625	0.593776	E2F7	Myeloid	-0.712143	Level 1
0.0113216	1.45373	DTL	Myeloid	-0.860509	Level 1
0.00912042	1.43325	DIAPH3	Myeloid	-0.770031	Level 1
0.0164435	2.9484	POLQ	Myeloid	-0.731923	Level 1
0.0226404	3.39885	CD70	Myeloid	-1.31334	Level 1
0.35825	25.2457	CD3D	Myeloid	-0.810163	Level 1
1.09065	71.8673	CD4	Myeloid	1.55076	Level 1
0.0796035	9.02948	CD8A	Myeloid	-0.614392	Level 1
0.0695376	7.45291	CD8B	Myeloid	-0.507254	Level 1
0.177198	16.9738	SELL	Myeloid	-1.37646	Level 1
0.201236	15.5815	CCR7	Myeloid	-0.994196	Level 1
0.106599	11.036	MAL	Myeloid	-0.833113	Level 1
0.23621	23.4439	TCF7	Myeloid	-0.96525	Level 1
0.25946	15.7658	LEF1	Myeloid	-0.702286	Level 1
0.0111095	1.2285	MKI67	Myeloid	-0.686819	Level 1
0.504866	57.5553	PCNA	Myeloid	-0.0653089	Level 1
0.274475	9.54136	IL2RA	Myeloid	-0.779267	Level 1
0.0329956	4.03358	CD40LG	Myeloid	-0.527822	Level 1
0.0515204	6.96151	RGS1	Myeloid	-1.13033	Level 1
0.854346	39.3939	LTB	Myeloid	-1.64411	Level 1
0.0482954	4.38165	KLRC2	Myeloid	-0.647966	Level 1
0.0743964	6.49058	GZMH	Myeloid	-0.658477	Level 1
0.0706391	5.95823	GZMK	Myeloid	-0.682694	Level 1
0.378108	9.19328	GZMB	Myeloid	-0.993133	Level 1
0.291823	15.4586	GZMA	Myeloid	-0.578565	Level 1
0.0888692	13.7592	KLRG1	Myeloid	-0.854307	Level 1
1.9124	26.5561	CCL5	Myeloid	-0.502004	Level 1
0.0371101	4.79115	CTLA4	Myeloid	-0.673217	Level 1
0.0189639	2.55938	FOXP3	Myeloid	-0.356716	Level 1
0.0753628	13.9435	IKZF4	Myeloid	-0.0870513	Level 1
0.0392205	6.08108	DPP4	Myeloid	-0.906968	Level 1
0.0236856	2.0475	SLC4A10	Myeloid	-0.460705	Level 1
0.951441	52.2318	FCGR3A	Myeloid	0.981158	Level 1
0.233171	15.9705	NCAM1	Myeloid	-0.112765	Level 1
9.64938	85.5037	CD14	Myeloid	1.78885	Level 1
0.346134	28.1941	CCR2	Myeloid	1.78799	Level 1
7.81359	96.5397	CD68	Myeloid	1.78882	Level 1
8.10923	89.5637	MS4A1	B Naive	2.20309	Level 2
0.671616	27.0979	CD19	B Naive	2.12036	Level 2
0.00396465	0.202943	VPREB1	B Naive	2.5	Level 2
0.299233	13.2065	KCNG1	B Naive	2.5	Level 2
1.48166	46.1289	CD40	B Naive	1.37198	Level 2
0.000863488	0.0507357	E2F7	B Naive	-0.517893	Level 2
0.0141121	0.847286	DTL	B Naive	-0.525848	Level 2
0.00930476	0.49721	DIAPH3	B Naive	-0.470603	Level 2
0.0165835	0.892948	POLQ	B Naive	-0.434343	Level 2
0.0350091	2.04465	CD70	B Naive	-0.717626	Level 2
0.38952	13.1456	CD3D	B Naive	-1.17486	Level 2
0.0384545	3.16083	CD4	B Naive	-0.785066	Level 2
0.0551169	2.82598	CD8A	B Naive	-0.690397	Level 2
0.0658401	3.24708	CD8B	B Naive	-0.566094	Level 2
2.67845	64.7844	SELL	B Naive	1.01591	Level 2
1.74286	48.6657	CCR7	B Naive	0.534535	Level 2
0.142034	6.40284	MAL	B Naive	-0.906415	Level 2
0.265243	12.6788	TCF7	B Naive	-1.17505	Level 2
0.27162	8.97007	LEF1	B Naive	-0.84003	Level 2
0.0146927	0.639269	MKI67	B Naive	-0.428499	Level 2
0.217008	10.4871	PCNA	B Naive	-0.661597	Level 2
0.330883	10.7357	IL2RA	B Naive	-0.706025	Level 2
0.0359667	2.02435	CD40LG	B Naive	-0.658945	Level 2
0.144217	6.00203	RGS1	B Naive	-0.480802	Level 2
5.58623	73.5819	LTB	B Naive	-0.22372	Level 2
0.0223954	0.928463	KLRC2	B Naive	-0.558175	Level 2
0.0422276	1.7859	GZMH	B Naive	-0.488552	Level 2
0.055818	1.77067	GZMK	B Naive	-0.633389	Level 2
0.291975	4.71334	GZMB	B Naive	-0.799969	Level 2
0.207382	4.21106	GZMA	B Naive	-0.600289	Level 2
0.124273	6.84424	KLRG1	B Naive	-0.593152	Level 2
0.933552	7.3516	CCL5	B Naive	-0.553108	Level 2
0.0445948	2.54693	CTLA4	B Naive	-0.746892	Level 2
0.0137104	0.791476	FOXP3	B Naive	-0.350204	Level 2
0.0419184	2.67377	IKZF4	B Naive	-0.583176	Level 2
0.0239055	1.84678	DPP4	B Naive	-0.839654	Level 2
0.00804503	0.492136	SLC4A10	B Naive	-0.338457	Level 2
0.0147426	1.0756	FCGR3A	B Naive	-0.517539	Level 2
0.0160263	0.791476	NCAM1	B Naive	-0.45323	Level 2
0.00305411	0.228311	CD14	B Naive	-0.290121	Level 2
0.00171349	0.157281	CCR2	B Naive	-0.405144	Level 2
0.0270089	1.6895	CD68	B Naive	-0.281398	Level 2
7.19262	91.6653	MS4A1	B CD70hi	2.07466	Level 2
0.685101	41.4004	CD19	B CD70hi	2.16053	Level 2
0.00055173	0.0481773	VPREB1	B CD70hi	0.0779558	Level 2
0.0382334	2.95487	KCNG1	B CD70hi	0.142409	Level 2
3.60679	74.6347	CD40	B CD70hi	2.5	Level 2
0.023996	4.22354	E2F7	B CD70hi	-0.00695565	Level 2
0.182282	14.3488	DTL	B CD70hi	0.282027	Level 2
0.138106	10.6632	DIAPH3	B CD70hi	0.0199868	Level 2
0.0944008	10.0851	POLQ	B CD70hi	0.102128	Level 2
0.412629	21.0776	CD70	B CD70hi	1.77349	Level 2
0.461581	18.741	CD3D	B CD70hi	-1.10282	Level 2
0.0401349	5.74113	CD4	B CD70hi	-0.778275	Level 2
0.042623	4.19945	CD8A	B CD70hi	-0.72304	Level 2
0.044629	4.15128	CD8B	B CD70hi	-0.610387	Level 2
1.09984	43.9377	SELL	B CD70hi	-0.137918	Level 2
2.44624	62.3976	CCR7	B CD70hi	0.998587	Level 2
0.144778	9.37048	MAL	B CD70hi	-0.901563	Level 2
0.384769	21.8805	TCF7	B CD70hi	-0.962609	Level 2
0.27881	14.405	LEF1	B CD70hi	-0.831665	Level 2
0.151912	9.59531	MKI67	B CD70hi	-0.0628869	Level 2
0.780875	31.0984	PCNA	B CD70hi	0.394367	Level 2
1.24374	38.0601	IL2RA	B CD70hi	0.0716966	Level 2
0.0879028	5.70098	CD40LG	B CD70hi	-0.411558	Level 2
0.212984	13.1283	RGS1	B CD70hi	-0.308048	Level 2
4.43399	66.9022	LTB	B CD70hi	-0.516674	Level 2
0.0113298	1.05187	KLRC2	B CD70hi	-0.591835	Level 2
0.0411928	3.02714	GZMH	B CD70hi	-0.491169	Level 2
0.0335943	1.81468	GZMK	B CD70hi	-0.666394	Level 2
0.712883	12.6465	GZMB	B CD70hi	-0.538747	Level 2
0.142477	4.70532	GZMA	B CD70hi	-0.648067	Level 2
0.0764461	7.92516	KLRG1	B CD70hi	-0.729772	Level 2
0.570228	10.9764	CCL5	B CD70hi	-0.705913	Level 2
0.0984573	6.64044	CTLA4	B CD70hi	-0.557844	Level 2
0.0220933	2.41689	FOXP3	B CD70hi	-0.318582	Level 2
0.053349	6.96162	IKZF4	B CD70hi	-0.488472	Level 2
0.0303087	3.62936	DPP4	B CD70hi	-0.814853	Level 2
0.0111693	0.867191	SLC4A10	B CD70hi	-0.32976	Level 2
0.00678422	0.762807	FCGR3A	B CD70hi	-0.544925	Level 2
0.0142137	1.32488	NCAM1	B CD70hi	-0.456851	Level 2
0.00183046	0.216798	CD14	B CD70hi	-0.291911	Level 2
0.00217085	0.289064	CCR2	B CD70hi	-0.399757	Level 2
0.0397963	3.79798	CD68	B CD70hi	-0.261501	Level 2
0.00586862	0.322521	MS4A1	CD4 Naive	-0.465378	Level 2
0.00260785	0.133728	CD19	CD4 Naive	-0.435131	Level 2
0	0	VPREB1	CD4 Naive	-0.403443	Level 2
0.000681978	0.0314655	KCNG1	CD4 Naive	-0.350398	Level 2
0.0282306	1.58245	CD40	CD4 Naive	-0.484097	Level 2
0.000735165	0.0288434	E2F7	CD4 Naive	-0.520761	Level 2
0.0063825	0.287123	DTL	CD4 Naive	-0.566134	Level 2
0.00685775	0.292367	DIAPH3	CD4 Naive	-0.480518	Level 2
0.00893322	0.420851	POLQ	CD4 Naive	-0.489285	Level 2
0.0110718	0.57949	CD70	CD4 Naive	-0.905029	Level 2
3.80354	82.1709	CD3D	CD4 Naive	0.592582	Level 2
0.555449	25.4661	CD4	CD4 Naive	0.911705	Level 2
0.0141437	0.621444	CD8A	CD4 Naive	-0.798935	Level 2
0.0492596	1.93251	CD8B	CD4 Naive	-0.600641	Level 2
2.83218	69.2726	SELL	CD4 Naive	1.10017	Level 2
2.93902	71.6601	CCR7	CD4 Naive	1.27026	Level 2
2.7453	59.3426	MAL	CD4 Naive	1.49455	Level 2
2.97945	71.0596	TCF7	CD4 Naive	1.52169	Level 2
5.00309	80.9686	LEF1	CD4 Naive	1.46235	Level 2
0.00932159	0.367098	MKI67	CD4 Naive	-0.443798	Level 2
0.199697	9.78315	PCNA	CD4 Naive	-0.701334	Level 2
0.133574	3.79684	IL2RA	CD4 Naive	-0.944966	Level 2
0.218185	10.6498	CD40LG	CD4 Naive	0.160477	Level 2
0.188465	6.09906	RGS1	CD4 Naive	-0.368495	Level 2
8.71821	93.2742	LTB	CD4 Naive	0.368903	Level 2
0.00113231	0.0458872	KLRC2	CD4 Naive	-0.623182	Level 2
0.00122966	0.0603089	GZMH	CD4 Naive	-0.594286	Level 2
0.0377777	0.626688	GZMK	CD4 Naive	-0.660127	Level 2
0.0600702	1.86302	GZMB	CD4 Naive	-0.983226	Level 2
0.0325362	1.81189	GZMA	CD4 Naive	-0.735555	Level 2
0.208441	10.3364	KLRG1	CD4 Naive	-0.36626	Level 2
0.0804921	1.67816	CCL5	CD4 Naive	-0.980343	Level 2
0.230849	10.0506	CTLA4	CD4 Naive	-0.129958	Level 2
0.00500744	0.306789	FOXP3	CD4 Naive	-0.383311	Level 2
0.0499718	2.64441	IKZF4	CD4 Naive	-0.516345	Level 2
0.384109	16.1195	DPP4	CD4 Naive	0.35954	Level 2
0.0133742	0.66602	SLC4A10	CD4 Naive	-0.323638	Level 2
0.000710999	0.0393319	FCGR3A	CD4 Naive	-0.56597	Level 2
0.00257691	0.141595	NCAM1	CD4 Naive	-0.480252	Level 2
0.00682599	0.393319	CD14	CD4 Naive	-0.284615	Level 2
0.000187974	0.00786638	CCR2	CD4 Naive	-0.423132	Level 2
0.00914701	0.49296	CD68	CD4 Naive	-0.309611	Level 2
0.00494723	0.384014	MS4A1	CD8 Naive	-0.466488	Level 2
0.0021523	0.142731	CD19	CD8 Naive	-0.437403	Level 2
0	0	VPREB1	CD8 Naive	-0.403443	Level 2
0.000338023	0.0305852	KCNG1	CD8 Naive	-0.354997	Level 2
0.0231959	1.80453	CD40	CD8 Naive	-0.494437	Level 2
0.000371015	0.0203901	E2F7	CD8 Naive	-0.528899	Level 2
0.0049653	0.271868	DTL	CD8 Naive	-0.573554	Level 2
0.00624868	0.363624	DIAPH3	CD8 Naive	-0.482989	Level 2
0.00922119	0.584517	POLQ	CD8 Naive	-0.487209	Level 2
0.0146974	1.05009	CD70	CD8 Naive	-0.876361	Level 2
4.08844	88.2349	CD3D	CD8 Naive	0.67468	Level 2
0.0284877	2.17155	CD4	CD8 Naive	-0.825567	Level 2
0.958711	43.8082	CD8A	CD8 Naive	1.0049	Level 2
3.18892	81.2853	CD8B	CD8 Naive	2.44976	Level 2
2.97024	76.1843	SELL	CD8 Naive	1.17301	Level 2
2.98064	78.9404	CCR7	CD8 Naive	1.29163	Level 2
2.71978	67.0428	MAL	CD8 Naive	1.48072	Level 2
3.31351	79.7764	TCF7	CD8 Naive	1.7114	Level 2
5.52563	88.9044	LEF1	CD8 Naive	1.58617	Level 2
0.0201492	1.35255	MKI67	CD8 Naive	-0.41304	Level 2
0.16929	11.5068	PCNA	CD8 Naive	-0.77254	Level 2
0.0682597	2.52158	IL2RA	CD8 Naive	-1.03333	Level 2
0.0125087	1.01271	CD40LG	CD8 Naive	-0.774777	Level 2
0.0740392	3.81635	RGS1	CD8 Naive	-0.668156	Level 2
5.63198	86.5357	LTB	CD8 Naive	-0.213173	Level 2
0.0232986	1.66859	KLRC2	CD8 Naive	-0.555444	Level 2
0.000966332	0.057772	GZMH	CD8 Naive	-0.594979	Level 2
0.0932315	1.96765	GZMK	CD8 Naive	-0.579363	Level 2
0.0550872	2.35846	GZMB	CD8 Naive	-0.987591	Level 2
0.0382308	2.50119	GZMA	CD8 Naive	-0.730799	Level 2
0.20722	13.5085	KLRG1	CD8 Naive	-0.369437	Level 2
0.634744	6.21559	CCL5	CD8 Naive	-0.676352	Level 2
0.229569	14.6265	CTLA4	CD8 Naive	-0.13387	Level 2
0.00612739	0.441786	FOXP3	CD8 Naive	-0.379034	Level 2
0.0958172	7.18752	IKZF4	CD8 Naive	-0.145399	Level 2
0.312017	16.2849	DPP4	CD8 Naive	0.146735	Level 2
0.012701	0.80541	SLC4A10	CD8 Naive	-0.325506	Level 2
0.000541249	0.0339836	FCGR3A	CD8 Naive	-0.56656	Level 2
0.00172872	0.139333	NCAM1	CD8 Naive	-0.481969	Level 2
0.00696846	0.509753	CD14	CD8 Naive	-0.284407	Level 2
0.000226203	0.0135934	CCR2	CD8 Naive	-0.422681	Level 2
0.0123757	1.13505	CD68	CD8 Naive	-0.304474	Level 2
0.0843765	10.1513	MS4A1	T Proliferating	-0.374363	Level 2
0.0134951	6.26886	CD19	T Proliferating	-0.381138	Level 2
2.08701e-06	0.00217141	VPREB1	T Proliferating	-0.401622	Level 2
0.0137784	5.25482	KCNG1	T Proliferating	-0.176458	Level 2
0.0950072	18.8739	CD40	T Proliferating	-0.351548	Level 2
0.161429	38.8856	E2F7	T Proliferating	2.5	Level 2
0.94655	86.0661	DTL	T Proliferating	2.5	Level 2
1.33254	91.6422	DIAPH3	T Proliferating	2.5	Level 2
0.632016	80.8786	POLQ	T Proliferating	2.5	Level 2
0.448841	39.6109	CD70	T Proliferating	1.97621	Level 2
3.88099	99.4941	CD3D	T Proliferating	0.615372	Level 2
0.321702	54.4894	CD4	T Proliferating	0.227824	Level 2
0.315564	38.2885	CD8A	T Proliferating	-0.0858314	Level 2
0.354246	39.7803	CD8B	T Proliferating	-0.0384024	Level 2
0.417519	64.0718	SELL	T Proliferating	-0.94665	Level 2
1.31499	85.2713	CCR7	T Proliferating	0.189787	Level 2
0.391715	47.7428	MAL	T Proliferating	-0.506704	Level 2
0.464925	65.1033	TCF7	T Proliferating	-0.830181	Level 2
1.18945	88.1484	LEF1	T Proliferating	-0.0339541	Level 2
2.36952	92.8409	MKI67	T Proliferating	2.5	Level 2
3.39241	98.8296	PCNA	T Proliferating	2.5	Level 2
7.85049	98.2889	IL2RA	T Proliferating	2.11514	Level 2
0.848524	61.312	CD40LG	T Proliferating	2.2695	Level 2
0.120205	23.0495	RGS1	T Proliferating	-0.543583	Level 2
5.13319	92.9234	LTB	T Proliferating	-0.332283	Level 2
0.0229039	6.85297	KLRC2	T Proliferating	-0.556637	Level 2
0.0671614	17.9163	GZMH	T Proliferating	-0.426262	Level 2
0.0133049	3.26797	GZMK	T Proliferating	-0.697152	Level 2
10.2883	65.3052	GZMB	T Proliferating	1.20788	Level 2
0.246433	14.4399	GZMA	T Proliferating	-0.572765	Level 2
0.0718549	24.5825	KLRG1	T Proliferating	-0.743205	Level 2
0.548362	33.5418	CCL5	T Proliferating	-0.716209	Level 2
0.56986	58.6998	CTLA4	T Proliferating	0.784802	Level 2
0.128758	22.8346	FOXP3	T Proliferating	0.062564	Level 2
0.237441	55.2277	IKZF4	T Proliferating	0.909578	Level 2
0.119389	26.2241	DPP4	T Proliferating	-0.484953	Level 2
0.0176274	5.66521	SLC4A10	T Proliferating	-0.311866	Level 2
0.00320451	1.54387	FCGR3A	T Proliferating	-0.557314	Level 2
0.0115339	3.07689	NCAM1	T Proliferating	-0.462216	Level 2
0.00174428	0.977135	CD14	T Proliferating	-0.292037	Level 2
0.00124435	0.579767	CCR2	T Proliferating	-0.410673	Level 2
0.0224843	11.3022	CD68	T Proliferating	-0.288498	Level 2
0.0136459	0.814901	MS4A1	TCM	-0.45605	Level 2
0.00258754	0.18314	CD19	TCM	-0.435232	Level 2
1.46905e-05	0.00141969	VPREB1	TCM	-0.390622	Level 2
0.00194313	0.204435	KCNG1	TCM	-0.333549	Level 2
0.0276198	2.24169	CD40	TCM	-0.485348	Level 2
0.00491259	0.513927	E2F7	TCM	-0.427612	Level 2
0.116178	8.79923	DTL	TCM	-0.0209206	Level 2
0.038661	3.43848	DIAPH3	TCM	-0.353491	Level 2
0.0320393	3.22127	POLQ	TCM	-0.324595	Level 2
0.103071	4.67787	CD70	TCM	-0.207554	Level 2
4.3715	83.2562	CD3D	TCM	0.75182	Level 2
0.516026	26.5169	CD4	TCM	0.803892	Level 2
0.176071	8.04537	CD8A	TCM	-0.392991	Level 2
0.299708	10.7201	CD8B	TCM	-0.128976	Level 2
1.8473	50.4444	SELL	TCM	0.488789	Level 2
1.85255	54.6921	CCR7	TCM	0.614243	Level 2
1.92931	49.6664	MAL	TCM	0.997785	Level 2
1.71413	51.9137	TCF7	TCM	0.621102	Level 2
3.01893	66.4655	LEF1	TCM	0.867083	Level 2
0.0335032	2.30131	MKI67	TCM	-0.375551	Level 2
0.563708	25.1427	PCNA	TCM	0.0336655	Level 2
2.48237	36.2021	IL2RA	TCM	0.726234	Level 2
0.674005	24.9141	CD40LG	TCM	1.76798	Level 2
0.816717	20.6082	RGS1	TCM	0.887652	Level 2
12.4229	89.889	LTB	TCM	0.860889	Level 2
0.030268	1.03637	KLRC2	TCM	-0.534449	Level 2
0.0350908	1.88961	GZMH	TCM	-0.506655	Level 2
0.240712	4.50325	GZMK	TCM	-0.38303	Level 2
0.819451	9.92362	GZMB	TCM	-0.482838	Level 2
0.237359	5.91442	GZMA	TCM	-0.579083	Level 2
0.247639	12.55	KLRG1	TCM	-0.265938	Level 2
2.26748	15.3539	CCL5	TCM	-0.167927	Level 2
0.647787	24.3675	CTLA4	TCM	0.966966	Level 2
0.0641674	3.49101	FOXP3	TCM	-0.16369	Level 2
0.116567	8.46276	IKZF4	TCM	0.0174157	Level 2
0.33646	15.4945	DPP4	TCM	0.220171	Level 2
0.0259825	1.40975	SLC4A10	TCM	-0.288884	Level 2
0.014196	0.833357	FCGR3A	TCM	-0.519413	Level 2
0.0141793	0.705585	NCAM1	TCM	-0.45692	Level 2
0.0046002	0.312331	CD14	TCM	-0.287861	Level 2
0.00855915	0.479855	CCR2	TCM	-0.32476	Level 2
0.016606	1.41117	CD68	TCM	-0.297769	Level 2
0.0581421	2.30746	MS4A1	TEM	-0.404022	Level 2
0.00182425	0.168932	CD19	TEM	-0.439039	Level 2
0	0	VPREB1	TEM	-0.403443	Level 2
0.0011976	0.111341	KCNG1	TEM	-0.343507	Level 2
0.0350872	2.00799	CD40	TEM	-0.470096	Level 2
0.0229877	2.32665	E2F7	TEM	-0.0289848	Level 2
0.110562	6.17369	DTL	TEM	-0.047478	Level 2
0.0994274	4.68402	DIAPH3	TEM	-0.121245	Level 2
0.0515461	3.96222	POLQ	TEM	-0.188405	Level 2
0.228076	8.93419	CD70	TEM	0.652211	Level 2
5.67075	81.1295	CD3D	TEM	1.06049	Level 2
0.118168	5.49029	CD4	TEM	-0.47447	Level 2
2.34231	48.0074	CD8A	TEM	2.46929	Level 2
1.91825	42.2061	CD8B	TEM	1.65329	Level 2
0.633009	18.26	SELL	TEM	-0.655397	Level 2
0.472462	17.8645	CCR7	TEM	-0.729983	Level 2
0.67185	13.4147	MAL	TEM	-0.135966	Level 2
1.18039	32.6231	TCF7	TEM	0.105776	Level 2
0.974712	22.7405	LEF1	TEM	-0.187091	Level 2
0.115328	4.30392	MKI67	TEM	-0.155919	Level 2
0.533601	16.874	PCNA	TEM	-0.0202598	Level 2
1.63214	17.6687	IL2RA	TEM	0.309426	Level 2
0.103605	4.35384	CD40LG	TEM	-0.339084	Level 2
0.268976	8.40436	RGS1	TEM	-0.17447	Level 2
6.02155	49.7197	LTB	TEM	-0.12622	Level 2
1.4128	19.1584	KLRC2	TEM	2.09772	Level 2
2.16327	30.8224	GZMH	TEM	2.43662	Level 2
3.50271	33.7787	GZMK	TEM	1.61681	Level 2
7.9984	34.178	GZMB	TEM	0.997869	Level 2
5.04327	50.3878	GZMA	TEM	0.792256	Level 2
1.33597	34.5159	KLRG1	TEM	1.70513	Level 2
35.4572	93.2773	CCL5	TEM	1.60294	Level 2
0.223548	9.08777	CTLA4	TEM	-0.152328	Level 2
0.0288973	1.80834	FOXP3	TEM	-0.293107	Level 2
0.0925075	5.23305	IKZF4	TEM	-0.171655	Level 2
0.120847	5.7744	DPP4	TEM	-0.479773	Level 2
0.0244203	1.30154	SLC4A10	TEM	-0.293167	Level 2
0.366932	9.6368	FCGR3A	TEM	0.518738	Level 2
0.120099	3.62052	NCAM1	TEM	-0.255481	Level 2
0.00416564	0.234201	CD14	TEM	-0.288496	Level 2
0.0157866	0.714121	CCR2	TEM	-0.240484	Level 2
0.0233038	1.54342	CD68	TEM	-0.28721	Level 2
0.00891749	0.423626	MS4A1	Treg	-0.461713	Level 2
0.000704557	0.0484144	CD19	Treg	-0.44463	Level 2
0	0	VPREB1	Treg	-0.403443	Level 2
0.00055059	0.0363108	KCNG1	Treg	-0.352155	Level 2
0.0361309	1.52505	CD40	Treg	-0.467973	Level 2
0.00199953	0.108932	E2F7	Treg	-0.492527	Level 2
0.0118927	0.532559	DTL	Treg	-0.537384	Level 2
0.0130492	0.593077	DIAPH3	Treg	-0.455477	Level 2
0.0127107	0.520455	POLQ	Treg	-0.462105	Level 2
0.131825	3.71581	CD70	Treg	-0.00145836	Level 2
4.53775	79.4481	CD3D	Treg	0.795252	Level 2
0.580174	23.009	CD4	Treg	0.977936	Level 2
0.0304264	1.36771	CD8A	Treg	-0.755286	Level 2
0.0851815	2.74752	CD8B	Treg	-0.526467	Level 2
2.8319	61.1837	SELL	Treg	1.10002	Level 2
1.56512	44.2387	CCR7	Treg	0.398352	Level 2
1.79265	45.4369	MAL	Treg	0.901202	Level 2
1.57495	43.9119	TCF7	Treg	0.497215	Level 2
4.01536	68.0707	LEF1	Treg	1.19566	Level 2
0.0114331	0.472041	MKI67	Treg	-0.437774	Level 2
0.237609	9.88865	PCNA	Treg	-0.615039	Level 2
4.58867	52.2634	IL2RA	Treg	1.43059	Level 2
0.097914	4.05471	CD40LG	Treg	-0.365232	Level 2
2.55093	36.9765	RGS1	Treg	2.5	Level 2
14.5329	92.7257	LTB	Treg	1.0833	Level 2
0.00836699	0.181554	KLRC2	Treg	-0.60091	Level 2
0.00372171	0.157347	GZMH	Treg	-0.587737	Level 2
0.137813	1.96078	GZMK	Treg	-0.517351	Level 2
0.0846213	2.32389	GZMB	Treg	-0.962018	Level 2
0.0496175	1.64609	GZMA	Treg	-0.721367	Level 2
0.191766	8.41201	KLRG1	Treg	-0.409929	Level 2
0.259333	3.61898	CCL5	Treg	-0.867896	Level 2
1.52026	37.848	CTLA4	Treg	2.5	Level 2
1.52191	39.0462	FOXP3	Treg	2.5	Level 2
0.553579	18.688	IKZF4	Treg	2.5	Level 2
0.224168	9.28347	DPP4	Treg	-0.128978	Level 2
0.00919818	0.447833	SLC4A10	Treg	-0.335244	Level 2
0.00103244	0.0847252	FCGR3A	Treg	-0.564853	Level 2
0.00434929	0.181554	NCAM1	Treg	-0.476671	Level 2
0.00527464	0.254176	CD14	Treg	-0.286877	Level 2
0.00274109	0.145243	CCR2	Treg	-0.393043	Level 2
0.0200276	1.18615	CD68	Treg	-0.292366	Level 2
0.0744237	3.30969	MS4A1	MAIT	-0.38553	Level 2
0.00419534	0.150441	CD19	MAIT	-0.427222	Level 2
0	0	VPREB1	MAIT	-0.403443	Level 2
0.00128968	0.042983	KCNG1	MAIT	-0.342277	Level 2
0.0234752	1.268	CD40	MAIT	-0.493862	Level 2
0.00123464	0.0644745	E2F7	MAIT	-0.509603	Level 2
0.0151481	0.988609	DTL	MAIT	-0.520472	Level 2
0.0109678	0.601762	DIAPH3	MAIT	-0.463877	Level 2
0.016945	0.537288	POLQ	MAIT	-0.431757	Level 2
0.168685	6.70535	CD70	MAIT	0.255211	Level 2
5.86234	87.7713	CD3D	MAIT	1.10084	Level 2
0.122395	6.76983	CD4	MAIT	-0.458624	Level 2
0.911168	27.896	CD8A	MAIT	0.93756	Level 2
0.392425	13.948	CD8B	MAIT	0.022859	Level 2
0.268747	11.0466	SELL	MAIT	-1.17485	Level 2
0.262948	11.7559	CCR7	MAIT	-1.04199	Level 2
0.180999	8.08081	MAL	MAIT	-0.838592	Level 2
1.34067	43.6708	TCF7	MAIT	0.272717	Level 2
0.311136	9.99355	LEF1	MAIT	-0.794631	Level 2
0.00941413	0.386847	MKI67	MAIT	-0.443533	Level 2
0.346339	14.5927	PCNA	MAIT	-0.381473	Level 2
0.961767	13.3892	IL2RA	MAIT	-0.128276	Level 2
0.232657	9.52074	CD40LG	MAIT	0.220202	Level 2
0.226617	7.99484	RGS1	MAIT	-0.274964	Level 2
19.5649	84.2682	LTB	MAIT	1.5108	Level 2
0.0847271	2.64346	KLRC2	MAIT	-0.375123	Level 2
0.111493	3.2882	GZMH	MAIT	-0.319023	Level 2
4.95497	68.343	GZMK	MAIT	2.05051	Level 2
5.06674	11.3905	GZMB	MAIT	0.632698	Level 2
4.63273	63.2925	GZMA	MAIT	0.731426	Level 2
1.79845	51.859	KLRG1	MAIT	2.27283	Level 2
27.0385	95.1214	CCL5	MAIT	1.41018	Level 2
0.204787	5.78122	CTLA4	MAIT	-0.210428	Level 2
0.0433431	1.86976	FOXP3	MAIT	-0.239572	Level 2
0.0413432	2.536	IKZF4	MAIT	-0.587969	Level 2
1.48644	45.0462	DPP4	MAIT	2.5	Level 2
2.50903	54.0082	SLC4A10	MAIT	2.5	Level 2
0.0274553	1.46142	FCGR3A	MAIT	-0.474234	Level 2
0.0402423	1.48291	NCAM1	MAIT	-0.405466	Level 2
0.0048328	0.300881	CD14	MAIT	-0.287522	Level 2
0.0727209	3.58908	CCR2	MAIT	0.40317	Level 2
0.0284767	1.33247	CD68	MAIT	-0.279102	Level 2
0.019228	0.599272	MS4A1	NK	-0.449399	Level 2
0.00361145	0.121281	CD19	NK	-0.430129	Level 2
0	0	VPREB1	NK	-0.403443	Level 2
0.000829804	0.0285368	KCNG1	NK	-0.348422	Level 2
0.0540621	1.64086	CD40	NK	-0.431829	Level 2
0.00233207	0.0784761	E2F7	NK	-0.485107	Level 2
0.0170805	0.477991	DTL	NK	-0.510458	Level 2
0.0132247	0.335307	DIAPH3	NK	-0.454769	Level 2
0.0151465	0.428052	POLQ	NK	-0.444632	Level 2
0.0623206	1.99044	CD70	NK	-0.509029	Level 2
0.586662	10.0521	CD3D	NK	-0.985811	Level 2
0.0106334	0.520796	CD4	NK	-0.899111	Level 2
0.429487	10.9581	CD8A	NK	0.141758	Level 2
0.0926092	2.65392	CD8B	NK	-0.511436	Level 2
0.312807	8.21146	SELL	NK	-1.10459	Level 2
0.0513595	1.76215	CCR7	NK	-1.41473	Level 2
0.0782333	1.79782	MAL	NK	-1.02263	Level 2
0.544392	15.31	TCF7	NK	-0.705858	Level 2
0.105969	3.0463	LEF1	NK	-1.04708	Level 2
0.0197215	0.420917	MKI67	NK	-0.414248	Level 2
0.295793	7.90469	PCNA	NK	-0.487613	Level 2
0.201225	3.99515	IL2RA	NK	-0.858653	Level 2
0.0237618	0.549333	CD40LG	NK	-0.71888	Level 2
0.204153	5.32924	RGS1	NK	-0.329676	Level 2
2.96831	26.8103	LTB	NK	-0.995519	Level 2
1.02115	15.1245	KLRC2	NK	1.54985	Level 2
1.34394	20.789	GZMH	NK	1.64681	Level 2
0.53453	9.30299	GZMK	NK	-0.053282	Level 2
10.0598	51.4803	GZMB	NK	1.18894	Level 2
19.2869	88.5139	GZMA	NK	1.8394	Level 2
0.636637	16.0448	KLRG1	NK	0.586979	Level 2
39.2489	85.6103	CCL5	NK	1.67558	Level 2
0.0181057	0.585004	CTLA4	NK	-0.84347	Level 2
0.00563138	0.199757	FOXP3	NK	-0.380928	Level 2
0.0445576	1.51958	IKZF4	NK	-0.561218	Level 2
0.0645641	1.63373	DPP4	NK	-0.684734	Level 2
0.0403515	1.05586	SLC4A10	NK	-0.249795	Level 2
1.27519	27.6949	FCGR3A	NK	2.29087	Level 2
1.28943	20.5607	NCAM1	NK	1.19418	Level 2
0.00444548	0.149818	CD14	NK	-0.288087	Level 2
0.00199053	0.0570736	CCR2	NK	-0.40188	Level 2
0.0216731	0.734822	CD68	NK	-0.289775	Level 2
0.0367938	1.68959	MS4A1	NK CD56hi	-0.428705	Level 2
0.000641068	0.0785855	CD19	NK CD56hi	-0.444947	Level 2
0.00102245	0.0392927	VPREB1	NK CD56hi	0.488462	Level 2
0.000113507	0.0392927	KCNG1	NK CD56hi	-0.358	Level 2
0.0261224	1.49312	CD40	NK CD56hi	-0.48842	Level 2
0.07605	5.73674	E2F7	NK CD56hi	1.1018	Level 2
0.268631	11.9057	DTL	NK CD56hi	0.653191	Level 2
0.371911	11.7092	DIAPH3	NK CD56hi	0.783177	Level 2
0.16984	9.11591	POLQ	NK CD56hi	0.586964	Level 2
0.0468977	2.86837	CD70	NK CD56hi	-0.626156	Level 2
0.443802	12.1415	CD3D	NK CD56hi	-1.12025	Level 2
0.0215947	1.88605	CD4	NK CD56hi	-0.853808	Level 2
0.139527	6.24754	CD8A	NK CD56hi	-0.479493	Level 2
0.0567148	2.63261	CD8B	NK CD56hi	-0.58504	Level 2
1.82209	43.6935	SELL	NK CD56hi	0.470487	Level 2
0.310493	12.4558	CCR7	NK CD56hi	-0.966868	Level 2
1.18778	23.5756	MAL	NK CD56hi	0.407741	Level 2
1.24403	37.9568	TCF7	NK CD56hi	0.173484	Level 2
0.575086	20.3929	LEF1	NK CD56hi	-0.522532	Level 2
0.441164	11.5914	MKI67	NK CD56hi	0.58288	Level 2
0.775622	25.0688	PCNA	NK CD56hi	0.386175	Level 2
0.855351	23.7721	IL2RA	NK CD56hi	-0.211321	Level 2
0.074083	2.82908	CD40LG	NK CD56hi	-0.476213	Level 2
0.401714	11.3163	RGS1	NK CD56hi	0.12001	Level 2
11.3843	72.4165	LTB	NK CD56hi	0.738212	Level 2
0.82199	22.3576	KLRC2	NK CD56hi	1.22898	Level 2
0.423963	13.8703	GZMH	NK CD56hi	0.333697	Level 2
2.29969	35.6385	GZMK	NK CD56hi	1.13453	Level 2
13.935	48.8016	GZMB	NK CD56hi	1.46719	Level 2
17.6505	61.336	GZMA	NK CD56hi	1.76668	Level 2
0.198001	9.03733	KLRG1	NK CD56hi	-0.39353	Level 2
4.62943	38.9784	CCL5	NK CD56hi	0.231444	Level 2
0.0388084	2.63261	CTLA4	NK CD56hi	-0.767778	Level 2
0.00769912	0.667976	FOXP3	NK CD56hi	-0.373041	Level 2
0.0582519	4.51866	IKZF4	NK CD56hi	-0.448165	Level 2
0.545016	19.8035	DPP4	NK CD56hi	0.797065	Level 2
0.106798	4.12574	SLC4A10	NK CD56hi	-0.0757836	Level 2
0.0940573	4.59725	FCGR3A	NK CD56hi	-0.255775	Level 2
4.04246	57.5639	NCAM1	NK CD56hi	2.5	Level 2
0.000758986	0.0392927	CD14	NK CD56hi	-0.293481	Level 2
0.0310526	1.29666	CCR2	NK CD56hi	-0.0644254	Level 2
0.0256826	1.41454	CD68	NK CD56hi	-0.283476	Level 2
0.0739183	3.97215	MS4A1	Myeloid	-0.3861	Level 2
0.00846249	1.7199	CD19	Myeloid	-0.406024	Level 2
0	0	VPREB1	Myeloid	-0.403443	Level 2
0.00258594	0.552826	KCNG1	Myeloid	-0.32497	Level 2
0.370051	30.2621	CD40	Myeloid	0.120508	Level 2
0.00648625	0.593776	E2F7	Myeloid	-0.392623	Level 2
0.0113216	1.45373	DTL	Myeloid	-0.540356	Level 2
0.00912042	1.43325	DIAPH3	Myeloid	-0.471349	Level 2
0.0164435	2.9484	POLQ	Myeloid	-0.435345	Level 2
0.0226404	3.39885	CD70	Myeloid	-0.813913	Level 2
0.35825	25.2457	CD3D	Myeloid	-1.20729	Level 2
1.09065	71.8673	CD4	Myeloid	2.15357	Level 2
0.0796035	9.02948	CD8A	Myeloid	-0.627526	Level 2
0.0695376	7.45291	CD8B	Myeloid	-0.558463	Level 2
0.177198	16.9738	SELL	Myeloid	-1.32898	Level 2
0.201236	15.5815	CCR7	Myeloid	-1.14383	Level 2
0.106599	11.036	MAL	Myeloid	-0.970133	Level 2
0.23621	23.4439	TCF7	Myeloid	-1.22968	Level 2
0.25946	15.7658	LEF1	Myeloid	-0.854284	Level 2
0.0111095	1.2285	MKI67	Myeloid	-0.438696	Level 2
0.504866	57.5553	PCNA	Myeloid	-0.0727218	Level 2
0.274475	9.54136	IL2RA	Myeloid	-0.770513	Level 2
0.0329956	4.03358	CD40LG	Myeloid	-0.67347	Level 2
0.0515204	6.96151	RGS1	Myeloid	-0.730878	Level 2
0.854346	39.3939	LTB	Myeloid	-2.15451	Level 2
0.0482954	4.38165	KLRC2	Myeloid	-0.480794	Level 2
0.0743964	6.49058	GZMH	Myeloid	-0.40846	Level 2
0.0706391	5.95823	GZMK	Myeloid	-0.611762	Level 2
0.378108	9.19328	GZMB	Myeloid	-0.740186	Level 2
0.291823	15.4586	GZMA	Myeloid	-0.541837	Level 2
0.0888692	13.7592	KLRG1	Myeloid	-0.69371	Level 2
1.9124	26.5561	CCL5	Myeloid	-0.252387	Level 2
0.0371101	4.79115	CTLA4	Myeloid	-0.77393	Level 2
0.0189639	2.55938	FOXP3	Myeloid	-0.330357	Level 2
0.0753628	13.9435	IKZF4	Myeloid	-0.308945	Level 2
0.0392205	6.08108	DPP4	Myeloid	-0.78059	Level 2
0.0236856	2.0475	SLC4A10	Myeloid	-0.295184	Level 2
0.951441	52.2318	FCGR3A	Myeloid	1.75698	Level 2
0.233171	15.9705	NCAM1	Myeloid	-0.060461	Level 2
9.64938	85.5037	CD14	Myeloid	2.5	Level 2
0.346134	28.1941	CCR2	Myeloid	2.5	Level 2
7.81359	96.5397	CD68	Myeloid	2.5	Level 2
0.889974	10.7299	MS4A1	No Stim -CBD	1.02954	by Condition
0.069398	3.7751	CD19	No Stim -CBD	-0.0559615	by Condition
0.000487774	0.0283024	VPREB1	No Stim -CBD	0.772927	by Condition
0.033031	1.60453	KCNG1	No Stim -CBD	1.12401	by Condition
0.143562	7.06036	CD40	No Stim -CBD	-0.745565	by Condition
0.00271451	0.235128	E2F7	No Stim -CBD	-0.817118	by Condition
0.00906919	0.533391	DTL	No Stim -CBD	-0.838917	by Condition
0.0148419	0.661841	DIAPH3	No Stim -CBD	-0.843387	by Condition
0.0146923	0.8654	POLQ	No Stim -CBD	-0.82818	by Condition
0.038332	2.04539	CD70	No Stim -CBD	-0.900641	by Condition
3.4559	73.7103	CD3D	No Stim -CBD	-0.435772	by Condition
0.432549	20.9764	CD4	No Stim -CBD	0.836334	by Condition
0.449409	14.7162	CD8A	No Stim -CBD	1.25861	by Condition
0.804427	20.9187	CD8B	No Stim -CBD	1.03013	by Condition
2.35399	63.2831	SELL	No Stim -CBD	0.662018	by Condition
2.15907	60.2885	CCR7	No Stim -CBD	0.639579	by Condition
1.1467	42.483	MAL	No Stim -CBD	-0.700539	by Condition
2.56451	65.851	TCF7	No Stim -CBD	0.76407	by Condition
3.77001	64.7624	LEF1	No Stim -CBD	0.789174	by Condition
0.0278961	0.901323	MKI67	No Stim -CBD	-0.821489	by Condition
0.207455	12.0623	PCNA	No Stim -CBD	-0.878309	by Condition
0.142167	4.88325	IL2RA	No Stim -CBD	-0.841402	by Condition
0.180536	9.39966	CD40LG	No Stim -CBD	-0.789409	by Condition
0.130858	6.50411	RGS1	No Stim -CBD	-0.733337	by Condition
6.55712	80.8349	LTB	No Stim -CBD	-0.667158	by Condition
0.253981	3.92424	KLRC2	No Stim -CBD	1.49096	by Condition
0.209565	3.66516	GZMH	No Stim -CBD	-0.899722	by Condition
0.544623	7.24106	GZMK	No Stim -CBD	0.401315	by Condition
0.180154	4.01676	GZMB	No Stim -CBD	-0.81899	by Condition
0.896779	12.797	GZMA	No Stim -CBD	-0.721218	by Condition
0.38732	16.1824	KLRG1	No Stim -CBD	0.334768	by Condition
6.47914	20.4975	CCL5	No Stim -CBD	0.43456	by Condition
0.198072	10.6036	CTLA4	No Stim -CBD	-0.652686	by Condition
0.0399298	1.68073	FOXP3	No Stim -CBD	-0.683745	by Condition
0.0669557	4.55124	IKZF4	No Stim -CBD	-0.79304	by Condition
0.234791	12.7502	DPP4	No Stim -CBD	-0.662293	by Condition
0.0591833	2.00729	SLC4A10	No Stim -CBD	0.43265	by Condition
0.128816	4.27475	FCGR3A	No Stim -CBD	0.501054	by Condition
0.0512411	1.67311	NCAM1	No Stim -CBD	-0.728436	by Condition
0.300654	2.76275	CD14	No Stim -CBD	0.701441	by Condition
0.0179657	1.2366	CCR2	No Stim -CBD	1.17942	by Condition
0.194015	3.41479	CD68	No Stim -CBD	0.295242	by Condition
0.701691	9.06326	MS4A1	No Stim +CBD	-1.36175	by Condition
0.0510286	2.85902	CD19	No Stim +CBD	-1.30259	by Condition
0.000524122	0.0309575	VPREB1	No Stim +CBD	0.913467	by Condition
0.0277858	1.41676	KCNG1	No Stim +CBD	0.536829	by Condition
0.11666	6.73781	CD40	No Stim +CBD	-0.940142	by Condition
0.00160896	0.0892304	E2F7	No Stim +CBD	-0.857417	by Condition
0.00578971	0.35328	DTL	No Stim +CBD	-0.858921	by Condition
0.0108855	0.498962	DIAPH3	No Stim +CBD	-0.864351	by Condition
0.0114185	0.735696	POLQ	No Stim +CBD	-0.861492	by Condition
0.0458568	2.50027	CD70	No Stim +CBD	-0.822419	by Condition
3.25419	75.4325	CD3D	No Stim +CBD	-1.13653	by Condition
0.438421	22.792	CD4	No Stim +CBD	0.894868	by Condition
0.411208	14.0857	CD8A	No Stim +CBD	-0.121615	by Condition
0.732749	20.3209	CD8B	No Stim +CBD	0.663051	by Condition
2.6865	66.473	SELL	No Stim +CBD	1.02353	by Condition
2.32895	63.5466	CCR7	No Stim +CBD	1.05773	by Condition
1.01557	41.4721	MAL	No Stim +CBD	-1.01678	by Condition
2.84503	68.6546	TCF7	No Stim +CBD	0.958507	by Condition
3.98353	66.9155	LEF1	No Stim +CBD	0.936628	by Condition
0.0108389	0.382416	MKI67	No Stim +CBD	-0.880009	by Condition
0.228413	13.6049	PCNA	No Stim +CBD	-0.831511	by Condition
0.102431	4.36501	IL2RA	No Stim +CBD	-0.884104	by Condition
0.154603	8.91212	CD40LG	No Stim +CBD	-0.937167	by Condition
0.0682327	2.96646	RGS1	No Stim +CBD	-0.988856	by Condition
5.93694	79.4042	LTB	No Stim +CBD	-1.04249	by Condition
0.14927	3.06843	KLRC2	No Stim +CBD	-0.64294	by Condition
0.218998	3.86058	GZMH	No Stim +CBD	-0.749203	by Condition
0.492994	6.99093	GZMK	No Stim +CBD	-0.0940895	by Condition
0.122601	3.13035	GZMB	No Stim +CBD	-0.870477	by Condition
0.726389	12.3375	GZMA	No Stim +CBD	-0.981284	by Condition
0.530513	21.7959	KLRG1	No Stim +CBD	1.21932	by Condition
6.65386	19.6198	CCL5	No Stim +CBD	0.598866	by Condition
0.129267	7.73937	CTLA4	No Stim +CBD	-1.01153	by Condition
0.0241789	1.27472	FOXP3	No Stim +CBD	-1.00815	by Condition
0.0607881	4.36501	IKZF4	No Stim +CBD	-0.917049	by Condition
0.221681	12.6216	DPP4	No Stim +CBD	-1.0265	by Condition
0.034814	1.36759	SLC4A10	No Stim +CBD	-1.061	by Condition
0.150985	5.29009	FCGR3A	No Stim +CBD	1.14736	by Condition
0.0351838	1.31478	NCAM1	No Stim +CBD	-0.965519	by Condition
0.370418	4.13374	CD14	No Stim +CBD	1.01624	by Condition
0.0136096	1.11447	CCR2	No Stim +CBD	0.479032	by Condition
0.355953	4.78931	CD68	No Stim +CBD	1.28785	by Condition
0.809864	12.8478	MS4A1	Stim -CBD	0.0426041	by Condition
0.0869236	5.52374	CD19	Stim -CBD	1.1136	by Condition
0.00013979	0.00553388	VPREB1	Stim -CBD	-0.572827	by Condition
0.017315	2.15268	KCNG1	Stim -CBD	-0.644354	by Condition
0.434472	14.0644	CD40	Stim -CBD	1.10692	by Condition
0.0581784	12.7473	E2F7	Stim -CBD	1.14961	by Condition
0.38137	32.0273	DTL	Stim -CBD	1.09094	by Condition
0.446339	30.7324	DIAPH3	Stim -CBD	1.05809	by Condition
0.225022	27.1741	POLQ	Stim -CBD	1.11359	by Condition
0.235171	16.2355	CD70	Stim -CBD	0.979858	by Condition
3.71225	72.7014	CD3D	Stim -CBD	0.410425	by Condition
0.27412	24.8259	CD4	Stim -CBD	-0.840848	by Condition
0.382522	19.5632	CD8A	Stim -CBD	-1.1828	by Condition
0.437616	20.4615	CD8B	Stim -CBD	-1.02792	by Condition
1.13853	45.1832	SELL	Stim -CBD	-1.05909	by Condition
1.58074	55.3711	CCR7	Stim -CBD	-0.974567	by Condition
1.94101	41.1675	MAL	Stim -CBD	0.878912	by Condition
0.831936	40.4628	TCF7	Stim -CBD	-0.944431	by Condition
1.85749	56.9667	LEF1	Stim -CBD	-0.936169	by Condition
0.769392	30.5664	MKI67	Stim -CBD	1.0779	by Condition
1.45284	45.4313	PCNA	Stim -CBD	1.0491	by Condition
4.11659	53.2461	IL2RA	Stim -CBD	0.96696	by Condition
0.499148	26.8117	CD40LG	Stim -CBD	0.799976	by Condition
0.604106	19.8408	RGS1	Stim -CBD	0.834586	by Condition
9.5545	83.3495	LTB	Stim -CBD	0.797097	by Condition
0.161743	4.61526	KLRC2	Stim -CBD	-0.378781	by Condition
0.297313	10.2709	GZMH	Stim -CBD	0.457232	by Condition
0.371287	5.28209	GZMK	Stim -CBD	-1.33321	by Condition
6.70669	36.4222	GZMB	Stim -CBD	1.11341	by Condition
2.13524	15.3574	GZMA	Stim -CBD	0.667307	by Condition
0.184542	13.2859	KLRG1	Stim -CBD	-1.08817	by Condition
4.70173	26.4907	CCL5	Stim -CBD	-1.49613	by Condition
0.604672	31.3836	CTLA4	Stim -CBD	1.1202	by Condition
0.12841	9.95176	FOXP3	Stim -CBD	1.05193	by Condition
0.162381	21.7325	IKZF4	Stim -CBD	1.03931	by Condition
0.298202	16.6404	DPP4	Stim -CBD	1.04645	by Condition
0.0715446	3.58319	SLC4A10	Stim -CBD	1.17722	by Condition
0.0784286	2.19049	FCGR3A	Stim -CBD	-1.01638	by Condition
0.181691	3.88571	NCAM1	Stim -CBD	1.07327	by Condition
0.00314279	0.403051	CD14	Stim -CBD	-0.86341	by Condition
0.00523883	0.40674	CCR2	Stim -CBD	-0.875349	by Condition
0.0355625	4.08585	CD68	Stim -CBD	-0.815942	by Condition
0.829589	11.7931	MS4A1	Stim +CBD	0.289608	by Condition
0.0738799	4.68099	CD19	Stim +CBD	0.244951	by Condition
0	0	VPREB1	Stim +CBD	-1.11357	by Condition
0.0140384	1.75957	KCNG1	Stim +CBD	-1.01648	by Condition
0.344714	12.4496	CD40	Stim +CBD	0.57879	by Condition
0.0402368	9.32169	E2F7	Stim +CBD	0.524923	by Condition
0.276738	24.8774	DTL	Stim +CBD	0.606902	by Condition
0.34035	23.3227	DIAPH3	Stim +CBD	0.649649	by Condition
0.162781	20.6766	POLQ	Stim +CBD	0.576083	by Condition
0.208479	13.3059	CD70	Stim +CBD	0.743202	by Condition
3.95224	75.2116	CD3D	Stim +CBD	1.16188	by Condition
0.26972	23.0809	CD4	Stim +CBD	-0.890355	by Condition
0.415787	19.0245	CD8A	Stim +CBD	0.0458084	by Condition
0.496354	21.041	CD8B	Stim +CBD	-0.665265	by Condition
1.39466	47.5571	SELL	Stim +CBD	-0.626461	by Condition
1.66345	55.2535	CCR7	Stim +CBD	-0.722744	by Condition
1.91736	45.2821	MAL	Stim +CBD	0.838404	by Condition
0.954549	43.3109	TCF7	Stim +CBD	-0.778146	by Condition
1.98459	58.1195	LEF1	Stim +CBD	-0.789633	by Condition
0.553841	23.1514	MKI67	Stim +CBD	0.623598	by Condition
1.12641	38.0289	PCNA	Stim +CBD	0.660716	by Condition
3.30451	46.7075	IL2RA	Stim +CBD	0.758546	by Condition
0.527958	25.141	CD40LG	Stim +CBD	0.926601	by Condition
0.623182	19.4745	RGS1	Stim +CBD	0.887608	by Condition
9.83621	82.903	LTB	Stim +CBD	0.912552	by Condition
0.157456	4.13533	KLRC2	Stim +CBD	-0.46924	by Condition
0.347434	9.28308	GZMH	Stim +CBD	1.19169	by Condition
0.612277	7.94661	GZMK	Stim +CBD	1.02598	by Condition
3.57357	25.7152	GZMB	Stim +CBD	0.576055	by Condition
2.58176	16.951	GZMA	Stim +CBD	1.03519	by Condition
0.269289	14.0447	KLRG1	Stim +CBD	-0.465921	by Condition
6.50878	28.8281	CCL5	Stim +CBD	0.462709	by Condition
0.459295	26.2324	CTLA4	Stim +CBD	0.544016	by Condition
0.106751	7.91807	FOXP3	Stim +CBD	0.639964	by Condition
0.142526	18.1565	IKZF4	Stim +CBD	0.67078	by Condition
0.282918	16.1266	DPP4	Stim +CBD	0.64235	by Condition
0.0431058	2.20618	SLC4A10	Stim +CBD	-0.548865	by Condition
0.0909738	2.64103	FCGR3A	Stim +CBD	-0.632043	by Condition
0.147474	3.46877	NCAM1	Stim +CBD	0.62069	by Condition
0.00466634	0.404634	CD14	Stim +CBD	-0.854266	by Condition
0.00580674	0.463398	CCR2	Stim +CBD	-0.783106	by Condition
0.0420571	4.92612	CD68	Stim +CBD	-0.767148	by Condition

## Sheet: Fig2D
cell	low	est	high	p.value	odds.raio	condition
B naïve	-0.19	-0.15	-0.11	3.7e-13	0.86	No CD3/CD28
B CD70hi	-0.33	-0.26	-0.19	1.62e-12	0.77	No CD3/CD28
CD4 Naive	0.02	0.04	0.06	0.000552784	1.04	No CD3/CD28
TCM	0.14	0.17	0.19	4.32e-15	0.41	No CD3/CD28
T Proliferating	-1.12	-0.88	-0.64	2.61e-33	1.18	No CD3/CD28
CD8 Naive	-0.14	-0.11	-0.08	1.78e-12	0.9	No CD3/CD28
TEM	0.08	0.12	0.15	2.63e-09	1.12	No CD3/CD28
Treg	-0.16	-0.1	-0.04	0.00104635	0.9	No CD3/CD28
NK	-0.54	-0.48	-0.43	1.73e-66	0.62	No CD3/CD28
NK CD56hi	-0.48	-0.31	-0.14	0.000340704	0.73	No CD3/CD28
MAIT	-0.34	-0.25	-0.17	7.33e-10	0.78	No CD3/CD28
Myeloid	0.46	0.52	0.58	2.22e-62	1.69	No CD3/CD28
B naïve	-0.19	-0.15	-0.11	3.7e-13	0.86	CD3/CD28
B CD70hi	-0.33	-0.26	-0.19	1.62e-12	0.77	CD3/CD28
CD4 Naive	0.02	0.04	0.06	0.000552784	1.04	CD3/CD28
TCM	0.14	0.17	0.19	4.32e-15	0.41	CD3/CD28
T Proliferating	-1.12	-0.88	-0.64	2.61e-33	1.18	CD3/CD28
CD8 Naive	-0.14	-0.11	-0.08	1.78e-12	0.9	CD3/CD28
TEM	0.08	0.12	0.15	2.63e-09	1.12	CD3/CD28
Treg	-0.16	-0.1	-0.04	0.00104635	0.9	CD3/CD28
NK	-0.54	-0.48	-0.43	1.73e-66	0.62	CD3/CD28
NK CD56hi	-0.48	-0.31	-0.14	0.000340704	0.73	CD3/CD28
MAIT	-0.34	-0.25	-0.17	7.33e-10	0.78	CD3/CD28
Myeloid	0.46	0.52	0.58	2.22e-62	1.69	CD3/CD28

## Sheet: Fig3A
Subject_ID	Time	Concentration
H001	0	342.234
H001	0.33	267.129
H001	0.66	240.877
H001	1	228.38
H001	2	272.457
H001	4	487.604
H001	6	251.119
H001	12	42.8522
H002	0	41.4194
H002	0.33	43.6429
H002	0.66	52.1365
H002	1	30.4555
H002	2	110.118
H002	4	521.525
H002	6	278.151
H002	12	85.1036
H005	0	109.884
H005	0.33	105.744
H005	0.66	103.852
H005	1	111.788
H005	2	198.461
H005	4	589.226
H005	6	468.882
H005	12	88.0817
H006	0	21.5315
H006	0.33	29.3006
H006	0.66	35.8903
H006	1	22.8895
H006	2	104.541
H006	4	64.6207
H006	6	77.4797
H006	12	41.8382
H009	0	86.9862
H009	0.33	100.094
H009	0.66	296.38
H009	1	377.23
H009	2	228.683
H009	4	92.3813
H009	6	63.9804
H009	12	46.048
H010	0	248.545
H010	0.33	244.359
H010	0.66	192.101
H010	1	208.65
H010	2	158.543
H010	4	112.722
H010	6	144.034
H010	12	116.346
H012	0	263.466
H012	0.33	192.31
H012	0.66	162.193
H012	1	319.832
H012	2	444.149
H012	4	263.66
H012	6	173.201
H012	12	86.7442
H015	0	91.722
H015	0.33	87.7554
H015	0.66	198.881
H015	1	283.768
H015	2	254.582
H015	4	148.393
H015	6	136.539
H015	12	120.639
H021	0	66.7163
H021	0.33	51.5139
H021	0.66	44.2556
H021	1	66.308
H021	2	45.8881
H021	4	113.105
H021	6	135.081
H021	12	32.7959
H024	0	17.7976
H024	0.33	10.9016
H024	0.66	22.962
H024	1	28.3984
H024	2	29.2223
H024	4	15.9191
H024	6	14.117
H024	12	12.4408

## Sheet: Fig3B
participant	CellProp_TEM	C0h_ng/ML
H001	0.218589	342.234
H002	0.0361753	41.4194
H005	0.107369	109.884
H006	0.0276744	21.5315
H009	0.0897404	86.9862
H010	0.226521	248.545
H012	0.0551326	263.466
H015	0.058928	91.722
H021	0.0909499	66.7163
H024	0.0442714	17.7976

## Sheet: Fig3C
TEM	DEGs ident.1 =No CD3/CD28 Pre-CBD , ident2=CD3/CD28 Pre-CBD					DEGs ident.1 =CD3/CD28 Post-CBD , ident2=CD3/CD28 Pre-CBD
gene	p_val.x	avg_log2FC.x	pct.1.x	pct.2.x	p_val_adj.x	p_val.y	avg_log2FC.y	pct.1.y	pct.2.y	p_val_adj.y	abs_diff	distance	Top 300
CSF2	1.3295e-238	8.91285	0.139	0	3.36668e-234	1.31746e-24	-0.441588	0.082	0.139	3.33621e-20	9.35444	8.92378	CSF2
BATF3	0	8.13717	0.209	0.002	0	8.27751e-63	-1.50876	0.105	0.209	2.09611e-58	9.64593	8.27586	BATF3
IL2RA	0	7.16309	0.405	0.013	0	1.52532e-157	-1.37478	0.2	0.405	3.86257e-153	8.53787	7.29383	IL2RA
ZBED2	0	6.48718	0.27	0.007	0	5.49975e-100	-1.35362	0.123	0.27	1.3927e-95	7.8408	6.6269	ZBED2
CCL3	0	6.52898	0.455	0.046	0	1.08311e-79	-1.06485	0.325	0.455	2.74275e-75	7.59383	6.61525	CCL3
RRM2	1.34042e-197	5.95583	0.122	0.002	3.39434e-193	2.01998e-41	-1.50671	0.054	0.122	5.11519e-37	7.46254	6.14346	RRM2
UBE2C	7.81954e-168	5.99485	0.102	0.001	1.98014e-163	2.43774e-25	-0.462471	0.052	0.102	6.1731e-21	6.45732	6.01266	UBE2C
TNFRSF4	0	5.93709	0.213	0.009	0	1.22844e-45	-0.798284	0.119	0.213	3.11077e-41	6.73538	5.99052	TNFRSF4
CCL4L2	1.53686e-187	5.61332	0.249	0.084	3.89179e-183	3.3567e-17	-1.3153	0.198	0.249	8.50016e-13	6.92863	5.76536	CCL4L2
CDT1	5.05204e-198	5.52554	0.121	0.002	1.27933e-193	2.93846e-45	-1.32391	0.051	0.121	7.44106e-41	6.84944	5.68193	CDT1
TNFRSF9	0	5.36704	0.314	0.016	0	5.72769e-135	-1.72297	0.136	0.314	1.45042e-130	7.09001	5.63682	TNFRSF9
MIR155HG	0	5.49998	0.379	0.031	0	4.05781e-115	-1.10015	0.201	0.379	1.02756e-110	6.60013	5.60893	MIR155HG
TNFRSF18	0	5.47733	0.271	0.013	0	3.86234e-80	-1.11777	0.137	0.271	9.78062e-76	6.5951	5.59022	TNFRSF18
CDC45	6.02627e-197	5.4625	0.12	0.002	1.52603e-192	1.92945e-39	-1.17159	0.054	0.12	4.88596e-35	6.63408	5.58673	CDC45
RGS16	0	5.4233	0.192	0.007	4.28852e-304	1.05403e-46	-1.20105	0.103	0.192	2.66912e-42	6.62435	5.5547	RGS16
NCS1	2.46611e-191	5.12317	0.116	0.002	6.24492e-187	3.22886e-56	-1.93613	0.04	0.116	8.17643e-52	7.0593	5.47681	NCS1
LTA	0	5.34357	0.338	0.028	0	1.16746e-101	-1.17996	0.177	0.338	2.95635e-97	6.52353	5.4723	LTA
MCM10	2.76878e-196	5.22457	0.12	0.002	7.01138e-192	5.54517e-47	-1.41277	0.049	0.12	1.4042e-42	6.63735	5.41222	MCM10
SOCS2	7.05743e-199	5.17656	0.128	0.005	1.78715e-194	3.14014e-26	-1.06949	0.072	0.128	7.95179e-22	6.24605	5.28588	SOCS2
IFNG	0	5.1681	0.304	0.053	0	1.60299e-90	-1.04301	0.155	0.304	4.05925e-86	6.21111	5.2723	IFNG
DTL	3.96613e-238	4.92247	0.149	0.004	1.00434e-233	8.48206e-63	-1.60454	0.058	0.149	2.14791e-58	6.52701	5.17738	DTL
DIAPH3	1.896e-175	4.8895	0.112	0.003	4.80123e-171	1.24814e-45	-1.56842	0.044	0.112	3.16067e-41	6.45792	5.1349	DIAPH3
IL4I1	1.90949e-183	4.92461	0.117	0.004	4.83539e-179	1.44572e-37	-1.36923	0.053	0.117	3.66099e-33	6.29384	5.11142	IL4I1
XCL1	3.48929e-256	4.8431	0.202	0.026	8.83592e-252	6.17656e-52	-1.37044	0.106	0.202	1.56409e-47	6.21354	5.03326	XCL1
ZWINT	1.83504e-210	4.83182	0.133	0.004	4.64688e-206	2.21359e-36	-0.970479	0.066	0.133	5.60549e-32	5.8023	4.92832	ZWINT
CCL4	0	4.78187	0.601	0.373	0	1.25604e-38	-1.11026	0.546	0.601	3.18067e-34	5.89213	4.90907	CCL4
PCLAF	7.08303e-244	4.78123	0.161	0.008	1.79363e-239	1.95331e-44	-1.10267	0.081	0.161	4.94638e-40	5.88389	4.90673	PCLAF
PYCR1	6.92765e-189	4.70241	0.12	0.004	1.75429e-184	1.06938e-25	-0.949811	0.066	0.12	2.70799e-21	5.65222	4.79738	PYCR1
TYMS	5.82059e-279	4.57923	0.195	0.016	1.47395e-274	3.22457e-62	-1.20153	0.092	0.195	8.16559e-58	5.78077	4.73424	TYMS
TOP2A	7.79896e-164	4.55832	0.109	0.005	1.97493e-159	6.46221e-33	-1.25161	0.051	0.109	1.63643e-28	5.80993	4.72703	TOP2A
DUSP5	4.51094e-289	4.50107	0.188	0.009	1.1423e-284	5.61082e-35	-0.901052	0.11	0.188	1.42083e-30	5.40212	4.59037	DUSP5
EGR2	2.54191e-183	4.46545	0.119	0.005	6.43689e-179	5.32841e-26	-1.0472	0.066	0.119	1.34931e-21	5.51265	4.5866	EGR2
NDFIP2	0	4.44079	0.284	0.018	0	1.77203e-54	-0.737674	0.167	0.284	4.4873e-50	5.17846	4.50164	NDFIP2
CLSPN	3.25919e-266	4.30683	0.174	0.009	8.25325e-262	1.88494e-52	-1.06565	0.083	0.174	4.77323e-48	5.37248	4.43671	CLSPN
CDC6	1.09492e-162	4.0906	0.105	0.003	2.77267e-158	4.77613e-45	-1.60305	0.04	0.105	1.20946e-40	5.69364	4.39349	CDC6
CSF1	3.42753e-145	4.26174	0.1	0.005	8.67953e-141	7.49676e-25	-0.971428	0.051	0.1	1.8984e-20	5.23316	4.37105	CSF1
CENPW	7.46991e-226	4.22589	0.145	0.006	1.89161e-221	1.82535e-38	-0.924623	0.073	0.145	4.62233e-34	5.15051	4.32586	CENPW
MELK	2.94467e-164	4.04846	0.108	0.004	7.4568e-160	3.80303e-39	-1.42054	0.046	0.108	9.63041e-35	5.469	4.29045	MELK
GZMB	0	4.09099	0.555	0.213	0	2.60174e-142	-1.26597	0.356	0.555	6.58837e-138	5.35696	4.28239	GZMB
NME1	0	4.09081	0.38	0.052	0	2.43635e-108	-1.08935	0.21	0.38	6.16958e-104	5.18016	4.23336	NME1
ATP8B4	1.1533e-254	3.94937	0.183	0.015	2.9205e-250	4.66975e-70	-1.50842	0.077	0.183	1.18252e-65	5.45778	4.22763	ATP8B4
VDR	2.93803e-170	3.96044	0.115	0.006	7.43997e-166	3.32056e-32	-1.10287	0.056	0.115	8.40864e-28	5.06331	4.11113	VDR
E2F1	3.43637e-180	3.87367	0.12	0.005	8.70192e-176	6.00792e-47	-1.33591	0.048	0.12	1.52139e-42	5.20958	4.09756	E2F1
XCL2	1.77635e-181	3.83695	0.23	0.069	4.49824e-177	2.21692e-50	-1.41428	0.132	0.23	5.61389e-46	5.25123	4.0893	XCL2
FABP5	0	3.91149	0.354	0.061	0	6.85206e-63	-0.997376	0.23	0.354	1.73515e-58	4.90887	4.03665	FABP5
LMNA	1.75542e-251	3.79344	0.19	0.02	4.44524e-247	3.91127e-50	-1.32563	0.098	0.19	9.90452e-46	5.11907	4.01839	LMNA
METTL1	7.0944e-163	3.85887	0.111	0.006	1.79652e-158	7.16747e-29	-1.02349	0.056	0.111	1.81502e-24	4.88236	3.9923	METTL1
SOCS3	4.58852e-149	3.83914	0.114	0.011	1.16195e-144	7.13558e-22	-0.493655	0.065	0.114	1.80694e-17	4.33279	3.87075	SOCS3
TK1	2.16317e-162	3.5834	0.114	0.007	5.47779e-158	1.91891e-36	-1.08865	0.052	0.114	4.85926e-32	4.67205	3.74512	TK1
RBBP8	1.03644e-214	3.3859	0.151	0.01	2.62458e-210	5.82073e-50	-1.26394	0.068	0.151	1.47398e-45	4.64985	3.61412	RBBP8
CENPU	1.18788e-213	3.41439	0.152	0.011	3.00806e-209	1.1333e-37	-1.00245	0.079	0.152	2.86984e-33	4.41685	3.55851	CENPU
CCL3L3	1.59433e-112	3.33633	0.188	0.068	4.03733e-108	2.77295e-18	-1.17823	0.133	0.188	7.02193e-14	4.51457	3.53827	CCL3L3
PHLDA1	7.99728e-196	3.46295	0.156	0.018	2.02515e-191	7.79532e-27	-0.719682	0.093	0.156	1.97401e-22	4.18263	3.53694	PHLDA1
SOCS1	0	3.5028	0.352	0.052	0	1.53071e-09	-0.0839041	0.289	0.352	3.8762e-05	3.58671	3.50381	SOCS1
SOCAR	3.56618e-165	3.42326	0.128	0.013	9.03064e-161	2.48709e-25	-0.744098	0.072	0.128	6.29807e-21	4.16736	3.5032	SOCAR
MTHFD1L	0	3.36294	0.26	0.032	0	4.00331e-60	-0.951391	0.144	0.26	1.01376e-55	4.31433	3.49493	MTHFD1L
ZBTB32	8.27224e-188	3.24586	0.14	0.012	2.09478e-183	8.75274e-40	-1.04819	0.068	0.14	2.21646e-35	4.29404	3.41091	ZBTB32
CISH	0	3.38805	0.361	0.045	0	2.29838e-26	-0.306975	0.264	0.361	5.8202e-22	3.69502	3.40192	CISH
ORC6	3.67628e-195	3.18677	0.143	0.011	9.30944e-191	3.16982e-40	-1.0943	0.07	0.143	8.02693e-36	4.28107	3.36942	ORC6
TNF	2.81078e-294	3.1908	0.234	0.03	7.11773e-290	1.35357e-50	-1.02981	0.132	0.234	3.42764e-46	4.2206	3.35286	TNF
IER3	8.97462e-275	3.3029	0.234	0.037	2.27264e-270	2.76049e-35	-0.561986	0.147	0.234	6.9904e-31	3.86489	3.35037	IER3
CKS2	0	3.22065	0.269	0.036	0	6.28011e-57	-0.906441	0.154	0.269	1.59031e-52	4.12709	3.34578	CKS2
NPM3	6.44382e-224	3.19907	0.171	0.017	1.63177e-219	3.01015e-37	-0.905216	0.094	0.171	7.62261e-33	4.10429	3.32468	NPM3
CHEK1	9.93979e-248	3.0638	0.19	0.02	2.51705e-243	4.32676e-65	-1.24758	0.086	0.19	1.09567e-60	4.31138	3.30807	CHEK1
NAMPT	0	3.10391	0.38	0.09	0	3.56346e-96	-1.07658	0.218	0.38	9.02376e-92	4.18049	3.28531	NAMPT
IFIT3	3.46382e-109	3.14649	0.107	0.019	8.77144e-105	3.4318e-20	0.775977	0.158	0.107	8.69036e-16	2.37051	3.24076
WARS1	0	3.1812	0.296	0.042	0	5.33273e-48	-0.617884	0.182	0.296	1.35041e-43	3.79909	3.24065	WARS1
DSCC1	1.27927e-141	2.9962	0.1	0.006	3.2395e-137	2.76896e-36	-1.17588	0.042	0.1	7.01183e-32	4.17208	3.21868	DSCC1
RAD51AP1	1.35765e-157	3.04188	0.113	0.008	3.43797e-153	2.35977e-32	-0.972683	0.055	0.113	5.97566e-28	4.01457	3.19361	RAD51AP1
TEX14	1.01081e-170	2.40822	0.181	0.038	2.55967e-166	7.34053e-87	-2.08143	0.066	0.181	1.85884e-82	4.48965	3.18306	TEX14
POLR1G	1.62231e-136	3.02701	0.104	0.009	4.10818e-132	1.01995e-29	-0.942474	0.05	0.104	2.58282e-25	3.96948	3.17034	POLR1G
PSAT1	4.7464e-223	3.0913	0.194	0.029	1.20193e-218	4.91764e-15	-0.610208	0.141	0.194	1.24529e-10	3.70151	3.15095	PSAT1
CD109	9.7609e-142	2.99825	0.107	0.009	2.47175e-137	6.80866e-25	-0.882428	0.057	0.107	1.72416e-20	3.88067	3.12541	CD109
MCM2	6.08372e-172	2.76995	0.135	0.014	1.54058e-167	1.03465e-46	-1.38395	0.059	0.135	2.62006e-42	4.15389	3.09643	MCM2
ADAM19	1.29371e-194	2.91289	0.18	0.031	3.27605e-190	5.14555e-37	-1.0044	0.102	0.18	1.30301e-32	3.91729	3.08119	ADAM19
SLC1A5	0	2.90902	0.315	0.054	0	1.49948e-53	-0.767553	0.194	0.315	3.79714e-49	3.67657	3.00858	SLC1A5
PHGDH	1.73343e-115	2.7798	0.109	0.018	4.38956e-111	5.35827e-26	-1.04506	0.057	0.109	1.35687e-21	3.82486	2.96975	PHGDH
ICAM1	1.41408e-134	2.78768	0.11	0.012	3.58088e-130	5.69166e-26	-0.964851	0.058	0.11	1.4413e-21	3.75253	2.94993	ICAM1
GINS2	1.11759e-207	2.76796	0.17	0.021	2.83008e-203	1.14177e-48	-1.01391	0.083	0.17	2.8913e-44	3.78187	2.94781	GINS2
SLC43A3	6.07938e-177	2.81674	0.144	0.017	1.53948e-172	2.03455e-29	-0.747338	0.08	0.144	5.15208e-25	3.56408	2.9142	SLC43A3
HAPLN3	7.4973e-149	2.84794	0.15	0.029	1.89854e-144	1.41222e-17	-0.58577	0.1	0.15	3.57615e-13	3.43371	2.90756	HAPLN3
CD83	2.15995e-207	2.81595	0.193	0.033	5.46965e-203	6.12091e-28	-0.61561	0.122	0.193	1.55e-23	3.43156	2.88246	CD83
MCM4	6.60587e-213	2.63459	0.177	0.022	1.6728e-208	3.83604e-51	-1.15805	0.087	0.177	9.71401e-47	3.79264	2.87787	MCM4
STRIP2	7.618e-144	2.71023	0.111	0.011	1.92911e-139	1.18263e-27	-0.906732	0.057	0.111	2.99477e-23	3.61697	2.85789	STRIP2
TUBA1B	0	2.68162	0.526	0.261	0	7.25358e-80	-0.749406	0.393	0.526	1.83683e-75	3.43102	2.78436	TUBA1B
ASF1B	3.83114e-124	2.47125	0.101	0.011	9.70159e-120	1.17088e-32	-1.16941	0.046	0.101	2.96503e-28	3.64066	2.73397	ASF1B
IL12RB2	3.31304e-174	2.49532	0.19	0.043	8.3896e-170	1.80348e-51	-1.09536	0.096	0.19	4.56696e-47	3.59068	2.72515	IL12RB2
HELLS	1.16945e-197	2.46761	0.203	0.043	2.9614e-193	3.50434e-63	-1.15502	0.097	0.203	8.87403e-59	3.62263	2.72455	HELLS
MTHFD2	0	2.59082	0.386	0.097	0	1.56804e-71	-0.838051	0.242	0.386	3.97074e-67	3.42887	2.72299	MTHFD2
TESC	1.2727e-161	2.63071	0.135	0.016	3.22286e-157	4.35445e-30	-0.688	0.072	0.135	1.10268e-25	3.31871	2.71919	TESC
BCL2	0	2.63938	0.707	0.279	0	6.44686e-91	-0.583463	0.554	0.707	1.63254e-86	3.22285	2.70311	BCL2
PMAIP1	0	2.61647	0.29	0.055	0	8.92259e-35	-0.58255	0.194	0.29	2.25947e-30	3.19902	2.68054	PMAIP1
CDK6	0	2.4829	0.5	0.205	0	6.1408e-118	-0.98635	0.322	0.5	1.55504e-113	3.46925	2.67165	CDK6
UBE2T	1.98194e-192	2.57962	0.172	0.026	5.01885e-188	2.31054e-32	-0.68063	0.098	0.172	5.85098e-28	3.26025	2.6679	UBE2T
TMEM273	9.73468e-162	2.50596	0.163	0.031	2.46511e-157	2.33184e-36	-0.906772	0.088	0.163	5.90491e-32	3.41274	2.66497	TMEM273
IRF4	0	2.51026	0.323	0.08	8.71515e-308	3.00708e-60	-0.841895	0.198	0.323	7.61483e-56	3.35216	2.64768	IRF4
NUDT8	1.55169e-130	2.55324	0.107	0.012	3.92934e-126	3.01092e-21	-0.663563	0.06	0.107	7.62454e-17	3.2168	2.63806	NUDT8
HSP90AB1	0	2.49649	0.795	0.569	0	4.66451e-150	-0.820916	0.714	0.795	1.18119e-145	3.3174	2.62799	HSP90AB1
MAP3K20	1.01279e-171	2.39714	0.165	0.029	2.56468e-167	1.29744e-44	-1.06378	0.083	0.165	3.2855e-40	3.46093	2.62258	MAP3K20
RELB	0	2.57138	0.427	0.105	0	2.65136e-32	-0.463926	0.318	0.427	6.71404e-28	3.0353	2.61289	RELB
NFIL3	2.67439e-226	2.40048	0.21	0.035	6.77236e-222	2.91867e-49	-0.997107	0.114	0.21	7.39094e-45	3.39759	2.59933	NFIL3
TXN	0	2.54194	0.698	0.403	0	5.08867e-80	-0.522886	0.595	0.698	1.2886e-75	3.06482	2.59516	TXN
NME2	0	2.47816	0.68	0.371	0	9.70652e-119	-0.7633	0.549	0.68	2.45798e-114	3.24146	2.59305	NME2
NUSAP1	1.15397e-124	2.42409	0.127	0.024	2.92219e-120	1.32175e-29	-0.887667	0.067	0.127	3.34706e-25	3.31176	2.58151	NUSAP1
TRAF4	5.57451e-142	2.25907	0.13	0.02	1.41163e-137	2.87218e-41	-1.22712	0.06	0.13	7.27322e-37	3.48618	2.57084	TRAF4
SLC27A2	5.47659e-127	2.3819	0.114	0.016	1.38684e-122	4.16623e-33	-0.953953	0.054	0.114	1.05501e-28	3.33585	2.56583	SLC27A2
NFKB2	7.30108e-265	2.49751	0.27	0.059	1.84885e-260	6.79932e-28	-0.470548	0.185	0.27	1.72179e-23	2.96805	2.54145	NFKB2
DCTPP1	3.22445e-272	2.3731	0.294	0.074	8.16527e-268	1.33082e-57	-0.856994	0.176	0.294	3.37004e-53	3.23009	2.5231	DCTPP1
DDIT4	1.77319e-165	2.0803	0.196	0.048	4.49025e-161	1.04758e-65	-1.42073	0.091	0.196	2.6528e-61	3.50103	2.51915	DDIT4
ATAD3A	7.65125e-153	2.2441	0.134	0.018	1.93753e-148	3.79933e-43	-1.11906	0.061	0.134	9.62104e-39	3.36316	2.50764	ATAD3A
MRTO4	2.57642e-262	2.29898	0.29	0.075	6.52427e-258	6.33457e-75	-0.995851	0.157	0.29	1.6041e-70	3.29483	2.5054	MRTO4
HNRNPAB	0	2.30845	0.452	0.206	0	1.86063e-88	-0.96862	0.309	0.452	4.71168e-84	3.27707	2.50343	HNRNPAB
SHMT2	4.13045e-214	2.41314	0.216	0.044	1.04595e-209	2.99732e-32	-0.647472	0.135	0.216	7.59011e-28	3.06062	2.4985	SHMT2
NOP16	4.94292e-191	2.30774	0.191	0.036	1.2517e-186	1.07291e-47	-0.935409	0.099	0.191	2.71693e-43	3.24315	2.49011	NOP16
FEN1	5.06582e-175	2.34753	0.157	0.023	1.28282e-170	7.67701e-40	-0.82897	0.081	0.157	1.94405e-35	3.1765	2.48959	FEN1
HSPD1	0	2.3429	0.493	0.262	0	8.16852e-67	-0.825285	0.372	0.493	2.06851e-62	3.16818	2.484	HSPD1
UCK2	1.49424e-186	2.25329	0.161	0.022	3.78387e-182	6.05978e-47	-1.04343	0.077	0.161	1.53452e-42	3.29672	2.48315	UCK2
TPM4	1.01347e-269	2.30064	0.322	0.096	2.56642e-265	1.37447e-68	-0.905095	0.188	0.322	3.48058e-64	3.20573	2.47227	TPM4
PRDM1	0	2.36632	0.34	0.085	0	8.67199e-50	-0.690672	0.22	0.34	2.19601e-45	3.057	2.46506	PRDM1
PKM	0	2.26412	0.511	0.241	0	2.31526e-120	-0.938873	0.342	0.511	5.86294e-116	3.203	2.45107	PKM
EZH2	4.68451e-206	2.19984	0.238	0.06	1.18626e-201	2.7364e-58	-1.06844	0.13	0.238	6.92938e-54	3.26828	2.44558	EZH2
SNHG15	2.3867e-242	2.1836	0.312	0.096	6.04385e-238	3.07244e-68	-1.08564	0.183	0.312	7.78034e-64	3.26924	2.43859	SNHG15
CD69	3.06915e-273	2.26636	0.463	0.219	7.772e-269	4.95713e-58	-0.888554	0.329	0.463	1.25529e-53	3.15492	2.43432	CD69
VARS1	1.92041e-125	2.14128	0.122	0.021	4.86306e-121	6.66877e-30	-1.15467	0.064	0.122	1.68873e-25	3.29596	2.43277	VARS1
COPRS	1.64432e-230	2.37527	0.226	0.044	4.16392e-226	7.2607e-23	-0.473241	0.156	0.226	1.83863e-18	2.84852	2.42196	COPRS
LAG3	4.80361e-257	2.37542	0.327	0.104	1.21642e-252	2.49276e-23	-0.430538	0.243	0.327	6.31243e-19	2.80596	2.41412	LAG3
PCNA	4.27166e-208	2.26686	0.273	0.088	1.08171e-203	1.65581e-42	-0.80111	0.177	0.273	4.19302e-38	3.06797	2.40425	PCNA
KPNA2	2.56828e-215	2.30152	0.203	0.035	6.50365e-211	1.31234e-32	-0.681622	0.124	0.203	3.32323e-28	2.98314	2.40033	KPNA2
AHCY	1.92099e-153	2.24188	0.14	0.021	4.86452e-149	6.27343e-30	-0.823813	0.077	0.14	1.58862e-25	3.06569	2.38845	AHCY
CTPS1	7.03632e-207	2.19678	0.202	0.037	1.78181e-202	4.32067e-49	-0.888953	0.107	0.202	1.09412e-44	3.08574	2.36983	CTPS1
RGS1	2.31715e-105	2.20951	0.149	0.045	5.86772e-101	1.19013e-23	-0.789119	0.092	0.149	3.01376e-19	2.99863	2.3462	RGS1
CCND2	0	2.26708	0.583	0.252	0	3.43878e-67	-0.592399	0.442	0.583	8.70803e-63	2.85948	2.3432	CCND2
TIMM8A	3.63739e-157	2.2487	0.141	0.021	9.21097e-153	5.13136e-27	-0.656942	0.081	0.141	1.29941e-22	2.90564	2.34269	TIMM8A
MTFP1	1.8959e-219	2.16433	0.232	0.05	4.801e-215	1.88189e-50	-0.870161	0.13	0.232	4.76551e-46	3.03449	2.3327	MTFP1
ZNF593	6.65315e-234	2.22448	0.246	0.054	1.68478e-229	5.58924e-39	-0.639596	0.152	0.246	1.41536e-34	2.86408	2.31461	ZNF593
TMEM97	1.49111e-123	1.99174	0.11	0.015	3.77593e-119	2.91477e-35	-1.14549	0.05	0.11	7.38107e-31	3.13723	2.29765	TMEM97
PSME2	0	2.28763	0.585	0.252	0	6.39833e-24	-0.205069	0.487	0.585	1.62025e-19	2.4927	2.29681	PSME2
BATF	0	2.20412	0.465	0.173	0	1.59362e-60	-0.639309	0.327	0.465	4.03553e-56	2.84343	2.29497	BATF
CTLA4	3.13372e-102	1.96628	0.161	0.053	7.93553e-98	3.41044e-36	-1.17692	0.089	0.161	8.63625e-32	3.1432	2.29159	CTLA4
HAVCR2	3.18602e-98	2.13911	0.148	0.047	8.06797e-94	8.63071e-22	-0.734729	0.093	0.148	2.18555e-17	2.87384	2.26178	HAVCR2
EPHA4	0	-2.20134	0.111	0.494	0	6.49885e-18	0.502616	0.161	0.111	1.6457e-13	2.70395	2.25799	EPHA4
TYMP	1.82261e-257	2.24048	0.307	0.085	4.61541e-253	1.57881e-18	-0.250324	0.229	0.307	3.99802e-14	2.4908	2.25442	TYMP
CENPM	1.01701e-154	2.17094	0.168	0.036	2.57538e-150	5.07936e-26	-0.54947	0.102	0.168	1.28625e-21	2.72041	2.2394	CENPM
PRMT1	8.1802e-307	2.11459	0.414	0.167	2.07147e-302	2.17057e-63	-0.725073	0.28	0.414	5.49653e-59	2.83966	2.23545	PRMT1
RRS1	1.92728e-168	2.0907	0.19	0.043	4.88046e-164	1.45999e-34	-0.736497	0.111	0.19	3.69713e-30	2.82719	2.21663	RRS1
WDHD1	2.92144e-160	1.99576	0.151	0.024	7.39795e-156	2.42135e-39	-0.950633	0.077	0.151	6.13158e-35	2.9464	2.2106	WDHD1
STX11	5.00871e-171	2.04329	0.206	0.052	1.26836e-166	6.15633e-38	-0.825942	0.122	0.206	1.55897e-33	2.86923	2.20391	STX11
RANBP1	0	2.08159	0.469	0.231	0	3.08259e-71	-0.712921	0.336	0.469	7.80603e-67	2.79451	2.20029	RANBP1
CDKN3	6.36031e-114	2.06625	0.104	0.015	1.61062e-109	5.38125e-25	-0.749454	0.054	0.104	1.36269e-20	2.8157	2.19797	CDKN3
CKS1B	1.38213e-179	2.09283	0.218	0.058	3.49997e-175	2.65215e-32	-0.664398	0.137	0.218	6.71605e-28	2.75723	2.19576	CKS1B
LIME1	0	-2.11386	0.089	0.384	0	1.85679e-08	0.549987	0.117	0.089	0.000470195	2.66384	2.18423	LIME1
SNX9	2.26152e-222	2.13884	0.34	0.131	5.72684e-218	1.00365e-29	-0.438372	0.246	0.34	2.54156e-25	2.57722	2.18331	SNX9
ENO1	0	2.07495	0.645	0.429	0	3.5225e-91	-0.670953	0.535	0.645	8.92002e-87	2.7459	2.18073	ENO1
NXPH4	4.68851e-118	-1.558	0.054	0.17	1.18727e-113	1.73495e-63	1.52006	0.136	0.054	4.39341e-59	3.07806	2.17668	NXPH4
PARPBP	5.45256e-107	1.75395	0.106	0.018	1.38075e-102	1.17653e-34	-1.2865	0.048	0.106	2.97932e-30	3.04046	2.17519	PARPBP
MRPL12	3.67939e-217	1.99159	0.271	0.076	9.31732e-213	2.61433e-57	-0.866831	0.156	0.271	6.62027e-53	2.85842	2.17205	MRPL12
LINC01943	4.06046e-302	2.14843	0.411	0.153	1.02823e-297	1.00083e-31	-0.272958	0.303	0.411	2.53441e-27	2.42139	2.1657	LINC01943
PHPT1	0	2.09161	0.439	0.146	0	3.68456e-54	-0.541121	0.303	0.439	9.33042e-50	2.63273	2.16047	PHPT1
TUBG1	7.50321e-126	1.98515	0.119	0.019	1.90004e-121	3.73357e-28	-0.801742	0.062	0.119	9.45452e-24	2.78689	2.14094	TUBG1
HOPX	1.95869e-180	1.94473	0.47	0.312	4.95998e-176	8.13839e-83	-0.893478	0.324	0.47	2.06088e-78	2.83821	2.14016	HOPX
FGFBP2	0	-1.58913	0.233	0.522	0	8.15002e-122	1.42921	0.401	0.233	2.06383e-117	3.01834	2.13728	FGFBP2
MCM6	2.49679e-179	1.95066	0.228	0.063	6.32262e-175	1.41876e-46	-0.869474	0.131	0.228	3.59272e-42	2.82013	2.13566	MCM6
EBNA1BP2	2.08572e-206	1.99668	0.265	0.077	5.28167e-202	1.64856e-49	-0.750058	0.157	0.265	4.17464e-45	2.74674	2.13292	EBNA1BP2
SETBP1	2.09499e-236	1.99623	0.31	0.094	5.30514e-232	2.73745e-45	-0.746337	0.201	0.31	6.93204e-41	2.74257	2.13118	SETBP1
FURIN	2.37449e-131	1.77165	0.175	0.048	6.01293e-127	5.52318e-54	-1.18259	0.083	0.175	1.39863e-49	2.95425	2.13009	FURIN
PPA1	2.90278e-280	2.00969	0.417	0.184	7.35071e-276	1.83558e-58	-0.702563	0.289	0.417	4.64824e-54	2.71226	2.12896	PPA1
HSPH1	1.1257e-238	2.04149	0.299	0.088	2.85062e-234	7.94545e-32	-0.592744	0.208	0.299	2.01203e-27	2.63423	2.1258	HSPH1
ACOT7	5.29386e-159	1.82474	0.161	0.029	1.34056e-154	2.38445e-48	-1.07624	0.077	0.161	6.03815e-44	2.90098	2.11848	ACOT7
CIP2A	2.93565e-112	1.88954	0.106	0.017	7.43395e-108	5.80994e-29	-0.945918	0.052	0.106	1.47125e-24	2.83546	2.11308	CIP2A
TUBB	1.56788e-297	1.98197	0.495	0.276	3.97033e-293	1.72642e-72	-0.7236	0.363	0.495	4.37183e-68	2.70557	2.10993	TUBB
TFRC	3.3813e-164	1.64489	0.276	0.103	8.56248e-160	6.27842e-95	-1.29488	0.131	0.276	1.58988e-90	2.93977	2.09342	TFRC
HSPE1	0	2.01758	0.612	0.395	0	3.50329e-51	-0.544736	0.525	0.612	8.87138e-47	2.56232	2.08983	HSPE1
PLAGL2	8.40582e-134	1.81894	0.149	0.032	2.1286e-129	6.00335e-39	-1.02322	0.076	0.149	1.52023e-34	2.84216	2.08699	PLAGL2
FCRL6	2.97928e-252	-1.78267	0.063	0.264	7.54442e-248	1.69834e-45	1.07178	0.133	0.063	4.3007e-41	2.85445	2.08005	FCRL6
C17orf49	0	2.05667	0.493	0.188	0	2.49709e-15	-0.264983	0.412	0.493	6.32338e-11	2.32165	2.07367	C17orf49
TOMM40	5.6746e-204	1.86544	0.282	0.089	1.43698e-199	8.60559e-62	-0.895474	0.16	0.282	2.17919e-57	2.76092	2.06924	TOMM40
PAICS	9.86051e-188	1.85216	0.271	0.091	2.49698e-183	7.9379e-58	-0.922352	0.156	0.271	2.01011e-53	2.77451	2.06911	PAICS
BOP1	4.08638e-140	1.88336	0.142	0.026	1.0348e-135	2.70997e-37	-0.835211	0.071	0.142	6.86247e-33	2.71857	2.06024	BOP1
SLC39A8	2.24437e-169	1.92215	0.223	0.062	5.68341e-165	9.43911e-51	-0.731699	0.121	0.223	2.39027e-46	2.65385	2.05671	SLC39A8
PUS7	2.87115e-126	1.81914	0.14	0.029	7.27061e-122	3.23178e-31	-0.959329	0.076	0.14	8.18385e-27	2.77847	2.05659	PUS7
GMNN	2.57017e-171	1.91504	0.186	0.039	6.50845e-167	7.45873e-38	-0.726972	0.104	0.186	1.88877e-33	2.64201	2.04838	GMNN
SNX10	1.30267e-236	1.97259	0.314	0.097	3.29876e-232	4.53901e-37	-0.543994	0.21	0.314	1.14941e-32	2.51658	2.04622	SNX10
FNDC3B	9.64741e-258	1.92152	0.386	0.144	2.44301e-253	1.84196e-53	-0.685966	0.257	0.386	4.66439e-49	2.60749	2.04029	FNDC3B
SYTL3	1.11927e-181	1.62799	0.351	0.155	2.83434e-177	1.55565e-114	-1.22979	0.178	0.351	3.93938e-110	2.85778	2.04028	SYTL3
ARHGAP31	1.22114e-109	1.87865	0.12	0.025	3.0923e-105	1.89048e-25	-0.790969	0.066	0.12	4.78726e-21	2.66962	2.03837	ARHGAP31
BCL2L1	4.09645e-216	1.92447	0.31	0.105	1.03734e-211	2.74574e-46	-0.64721	0.198	0.31	6.95304e-42	2.57168	2.03039	BCL2L1
MIR222HG	1.77138e-115	1.90714	0.119	0.022	4.48567e-111	3.58802e-20	-0.687225	0.07	0.119	9.08595e-16	2.59436	2.02718	MIR222HG
TPI1	0	1.8889	0.53	0.32	0	1.92244e-80	-0.72054	0.395	0.53	4.86819e-76	2.60944	2.02166	TPI1
GPATCH4	2.71259e-209	1.81015	0.286	0.09	6.86909e-205	2.38584e-69	-0.895872	0.157	0.286	6.04167e-65	2.70603	2.01971	GPATCH4
TNIP3	1.09345e-72	1.82105	0.167	0.073	2.76893e-68	1.35686e-22	-0.860528	0.108	0.167	3.43597e-18	2.68157	2.01413	TNIP3
POLD2	2.16912e-175	1.87953	0.214	0.054	5.49287e-171	1.76248e-40	-0.719254	0.124	0.214	4.46312e-36	2.59878	2.01245	POLD2
RAB11FIP1	1.57218e-169	1.73894	0.322	0.14	3.98124e-165	4.45747e-73	-0.992681	0.185	0.322	1.12876e-68	2.73162	2.00233	RAB11FIP1
TIMM10	1.02364e-211	1.86231	0.302	0.1	2.59217e-207	2.77029e-42	-0.697857	0.197	0.302	7.0152e-38	2.56017	1.98877	TIMM10
TXNDC5	1.26965e-114	1.73531	0.126	0.026	3.21512e-110	1.35136e-32	-0.963454	0.064	0.126	3.42204e-28	2.69877	1.98483	TXNDC5
RCAN2	3.47896e-53	1.95772	0.101	0.038	8.80978e-49	6.4543e-10	-0.304035	0.069	0.101	1.63442e-05	2.26176	1.98119	RCAN2
DNA2	2.82173e-99	1.61829	0.109	0.022	7.14546e-95	4.08345e-37	-1.1425	0.048	0.109	1.03405e-32	2.76079	1.98095	DNA2
NCAPG2	1.42662e-105	1.72963	0.121	0.026	3.61264e-101	3.06428e-29	-0.958985	0.063	0.121	7.75968e-25	2.68861	1.97769	NCAPG2
PIM3	1.46103e-200	1.87386	0.323	0.122	3.69976e-196	3.47859e-41	-0.613198	0.213	0.323	8.80883e-37	2.48705	1.97164	PIM3
TNFSF14	2.67876e-168	1.86605	0.231	0.069	6.78342e-164	7.41158e-32	-0.627528	0.148	0.231	1.87684e-27	2.49357	1.96873	TNFSF14
MCM7	8.30926e-161	1.75461	0.235	0.076	2.10415e-156	1.42227e-50	-0.871691	0.133	0.235	3.6016e-46	2.6263	1.95921	MCM7
C19orf48P	1.1811e-142	1.77406	0.191	0.054	2.99089e-138	1.40538e-38	-0.829744	0.109	0.191	3.55884e-34	2.6038	1.95851	C19orf48P
NFKBIA	0	1.89949	0.558	0.281	0	1.21972e-34	-0.406742	0.449	0.558	3.08871e-30	2.30623	1.94255	NFKBIA
PAK1IP1	2.08848e-168	1.78351	0.221	0.061	5.28865e-164	8.00416e-38	-0.769208	0.134	0.221	2.02689e-33	2.55272	1.94231	PAK1IP1
DDX21	0	1.84947	0.52	0.278	0	7.99566e-56	-0.592751	0.393	0.52	2.02474e-51	2.44223	1.94214	DDX21
LTB	6.79346e-275	1.85049	0.637	0.421	1.72031e-270	3.95232e-59	-0.588474	0.505	0.637	1.00085e-54	2.43896	1.94181	LTB
PTMS	3.05397e-234	1.91444	0.373	0.147	7.73357e-230	3.28627e-15	-0.313455	0.304	0.373	8.32181e-11	2.2279	1.93993	PTMS
CCT6A	1.16856e-281	1.83009	0.454	0.225	2.95915e-277	2.84756e-49	-0.637107	0.346	0.454	7.21087e-45	2.4672	1.93782	CCT6A
PRDX1	0	1.80227	0.631	0.431	0	1.91112e-83	-0.674529	0.501	0.631	4.83954e-79	2.4768	1.92436	PRDX1
C1QBP	0	1.80465	0.523	0.301	2.35494e-307	1.49083e-70	-0.665578	0.393	0.523	3.77524e-66	2.47023	1.92348	C1QBP
IL18R1	4.8474e-93	1.62239	0.136	0.04	1.22751e-88	9.8421e-32	-1.0325	0.072	0.136	2.49231e-27	2.6549	1.92308	IL18R1
KIF5C-AS1	2.66321e-125	-1.89834	0.22	0.358	6.74405e-121	4.5708e-27	-0.291969	0.141	0.22	1.15746e-22	1.60637	1.92066
RCN1	4.02278e-122	1.76357	0.141	0.032	1.01869e-117	7.36758e-29	-0.755974	0.079	0.141	1.86569e-24	2.51955	1.91877	RCN1
DESI1	3.2094e-202	1.87485	0.273	0.083	8.12717e-198	3.38615e-26	-0.405481	0.188	0.273	8.57475e-22	2.28033	1.91819	DESI1
TRMT61A	6.79705e-86	1.67465	0.1	0.022	1.72122e-81	1.36873e-22	-0.929533	0.053	0.1	3.46604e-18	2.60418	1.91533	TRMT61A
MAD2L1	1.56218e-132	1.76843	0.178	0.05	3.95591e-128	3.28979e-35	-0.71385	0.101	0.178	8.33073e-31	2.48228	1.90707	MAD2L1
DUSP4	2.00023e-192	1.65897	0.313	0.115	5.06517e-188	4.2265e-72	-0.929742	0.176	0.313	1.07028e-67	2.58871	1.90174	DUSP4
LINC00299	3.49171e-108	1.82805	0.145	0.04	8.84207e-104	5.11648e-20	-0.511789	0.092	0.145	1.29565e-15	2.33984	1.89834	LINC00299
ATF5	1.08771e-89	1.74191	0.102	0.022	2.75441e-85	3.85973e-20	-0.750563	0.058	0.102	9.77399e-16	2.49247	1.89673	ATF5
TSR1	1.20777e-136	1.59419	0.19	0.054	3.05844e-132	1.1727e-48	-1.02368	0.098	0.19	2.96962e-44	2.61787	1.89456	TSR1
SLC7A1	6.43736e-193	1.69754	0.295	0.101	1.63013e-188	3.1718e-58	-0.831428	0.173	0.295	8.03195e-54	2.52897	1.89022	SLC7A1
PPIF	1.58728e-162	1.75765	0.206	0.054	4.01948e-158	2.81694e-38	-0.682984	0.12	0.206	7.13333e-34	2.44064	1.88569	PPIF
WDR4	3.20134e-114	1.65647	0.142	0.035	8.10677e-110	2.96561e-33	-0.892256	0.075	0.142	7.50982e-29	2.54873	1.88149	WDR4
RAN	0	1.78282	0.645	0.484	0	8.67982e-64	-0.594052	0.561	0.645	2.19799e-59	2.37688	1.87919	RAN
MAGOHB	2.10831e-196	1.78621	0.297	0.103	5.33887e-192	4.3111e-36	-0.581414	0.2	0.297	1.0917e-31	2.36763	1.87845	MAGOHB
MMD	7.06245e-85	1.77249	0.106	0.026	1.78842e-80	4.24331e-12	-0.608014	0.071	0.106	1.07453e-07	2.3805	1.87387	MMD
DIXDC1	1.18551e-95	1.8404	0.109	0.024	3.00208e-91	4.35637e-13	-0.336654	0.071	0.109	1.10316e-08	2.17705	1.87094	DIXDC1
CCDC34	1.49642e-112	1.82421	0.117	0.022	3.78938e-108	7.82432e-21	-0.405251	0.068	0.117	1.98135e-16	2.22946	1.86868	CCDC34
GRAMD1B	8.71489e-112	1.53185	0.225	0.092	2.20687e-107	1.04711e-53	-1.06655	0.123	0.225	2.6516e-49	2.59839	1.86657	GRAMD1B
IFRD2	5.10255e-152	1.71963	0.203	0.056	1.29212e-147	1.45284e-36	-0.713728	0.119	0.203	3.67902e-32	2.43336	1.86186	IFRD2
PZP	2.16215e-154	-1.36208	0.119	0.29	5.47522e-150	4.87916e-81	1.26254	0.238	0.119	1.23555e-76	2.62462	1.85722	PZP
A2M	2.85434e-205	-1.52494	0.134	0.339	7.22803e-201	4.99297e-63	1.05908	0.241	0.134	1.26437e-58	2.58402	1.85664	A2M
PRDX4	1.34551e-174	1.7686	0.234	0.067	3.40724e-170	6.4872e-33	-0.54665	0.149	0.234	1.64275e-28	2.31525	1.85115	PRDX4
UQCC2	3.55484e-213	1.747	0.309	0.104	9.00191e-209	1.07885e-41	-0.603285	0.202	0.309	2.73196e-37	2.35029	1.84823	UQCC2
NCR3	6.72438e-105	1.77297	0.161	0.051	1.70281e-100	1.64182e-23	-0.520684	0.1	0.161	4.15758e-19	2.29366	1.84785	NCR3
NOP14	9.15876e-161	1.5573	0.276	0.104	2.31927e-156	4.32862e-66	-0.991204	0.154	0.276	1.09614e-61	2.5485	1.84599	NOP14
PPRC1	4.69673e-108	1.48307	0.139	0.035	1.18935e-103	7.46452e-35	-1.07008	0.073	0.139	1.89024e-30	2.55315	1.82881	PPRC1
CREM	2.91183e-197	1.58432	0.392	0.182	7.37364e-193	8.25113e-71	-0.901326	0.251	0.392	2.08943e-66	2.48565	1.82276	CREM
LMNB2	1.54741e-98	1.59488	0.12	0.028	3.91852e-94	9.9735e-29	-0.882367	0.063	0.12	2.52559e-24	2.47725	1.82269	LMNB2
C1orf56	2.43441e-272	-1.53689	0.17	0.413	6.16466e-268	4.34138e-37	0.962538	0.249	0.17	1.09937e-32	2.49943	1.81342	C1orf56
FASN	8.76902e-93	1.60767	0.101	0.02	2.22058e-88	2.50522e-24	-0.836811	0.052	0.101	6.34397e-20	2.44448	1.81242	FASN
SLC25A19	6.66633e-100	1.48739	0.128	0.032	1.68812e-95	1.01327e-34	-1.03555	0.064	0.128	2.5659e-30	2.52295	1.81238	SLC25A19
ATP5MC1	2.29731e-284	1.75248	0.471	0.232	5.81749e-280	3.44076e-36	-0.458533	0.365	0.471	8.71303e-32	2.21101	1.81147	ATP5MC1
CD226	9.33007e-110	1.36142	0.318	0.173	2.36265e-105	3.5974e-95	-1.17695	0.166	0.318	9.10969e-91	2.53837	1.79963	CD226
CENPS	1.8088e-106	1.72836	0.107	0.019	4.58043e-102	8.19031e-19	-0.464145	0.063	0.107	2.07403e-14	2.1925	1.78959	CENPS
IER5	2.83169e-149	1.66742	0.26	0.097	7.1707e-145	1.39473e-32	-0.634782	0.173	0.26	3.53188e-28	2.30221	1.78417	IER5
LINC01215	5.80921e-80	1.67638	0.117	0.034	1.47107e-75	1.43545e-13	-0.610211	0.078	0.117	3.63498e-09	2.28659	1.78399	LINC01215
CDK4	3.45283e-173	1.72027	0.251	0.081	8.74361e-169	3.52617e-27	-0.471048	0.17	0.251	8.92931e-23	2.19132	1.7836	CDK4
HDGFL3	5.62396e-104	1.58253	0.174	0.06	1.42416e-99	3.9205e-36	-0.817003	0.097	0.174	9.92787e-32	2.39953	1.78098	HDGFL3
NHP2	1.47676e-229	1.69407	0.405	0.19	3.73959e-225	3.34234e-42	-0.538813	0.289	0.405	8.46381e-38	2.23288	1.77769	NHP2
STMN1	1.16131e-98	1.71414	0.3	0.174	2.94078e-94	5.57889e-14	-0.436222	0.248	0.3	1.41274e-09	2.15036	1.76877	STMN1
MPP7	4.11544e-271	-1.7027	0.116	0.348	1.04215e-266	3.33177e-10	0.475916	0.15	0.116	8.43704e-06	2.17862	1.76796	MPP7
PHB1	1.95035e-237	1.64288	0.432	0.216	4.93887e-233	1.10519e-54	-0.649458	0.309	0.432	2.79868e-50	2.29233	1.76659	PHB1
SUSD3	1.21813e-221	-1.59608	0.09	0.285	3.08467e-217	2.59592e-20	0.750724	0.138	0.09	6.57364e-16	2.3468	1.76382	SUSD3
SLX9	1.6487e-181	1.68759	0.256	0.078	4.175e-177	3.44588e-32	-0.511403	0.168	0.256	8.72599e-28	2.199	1.76338	SLX9
SRM	2.14736e-174	1.49408	0.454	0.28	5.43777e-170	7.20378e-87	-0.925768	0.302	0.454	1.82421e-82	2.41984	1.75764	SRM
CCT5	7.28883e-228	1.63362	0.425	0.214	1.84575e-223	6.2893e-53	-0.64773	0.305	0.425	1.59264e-48	2.28135	1.75735	CCT5
CHAF1A	7.0236e-119	1.6208	0.127	0.025	1.77859e-114	1.86966e-27	-0.677289	0.069	0.127	4.73455e-23	2.29809	1.75662	CHAF1A
MCM3	5.33885e-144	1.59726	0.251	0.095	1.35196e-139	1.36724e-39	-0.714911	0.157	0.251	3.46226e-35	2.31217	1.74995	MCM3
TAF4B	1.91653e-112	1.65653	0.158	0.045	4.85324e-108	5.40719e-24	-0.560082	0.097	0.158	1.36926e-19	2.21661	1.74865	TAF4B
IL4R	2.56162e-146	1.68585	0.243	0.086	6.48679e-142	8.39709e-31	-0.456516	0.158	0.243	2.12639e-26	2.14237	1.74657	IL4R
EIF4A1	0	1.59949	0.649	0.489	0	3.77868e-109	-0.698342	0.503	0.649	9.56875e-105	2.29783	1.74529	EIF4A1
EIF5A	0	1.66784	0.582	0.378	0	6.13748e-57	-0.513664	0.471	0.582	1.55419e-52	2.1815	1.74515	EIF5A
CD52	0	-1.51571	0.589	0.93	0	1.86245e-185	0.864804	0.768	0.589	4.71629e-181	2.38051	1.74506	CD52
ZNF267	5.20183e-205	1.69926	0.378	0.164	1.31726e-200	5.3324e-21	-0.352849	0.293	0.378	1.35032e-16	2.05211	1.73551	ZNF267
TIMM13	2.07498e-181	1.63108	0.305	0.117	5.25446e-177	1.63262e-40	-0.580967	0.202	0.305	4.1343e-36	2.21205	1.73146	TIMM13
CYCS	7.01899e-254	1.67496	0.483	0.274	1.77742e-249	1.22197e-30	-0.43657	0.394	0.483	3.09439e-26	2.11153	1.73092	CYCS
SQLE	1.71873e-122	1.6124	0.162	0.043	4.35233e-118	2.77463e-26	-0.626547	0.098	0.162	7.0262e-22	2.23894	1.72985	SQLE
CHAC2	1.12747e-115	1.6413	0.136	0.031	2.85509e-111	2.03188e-21	-0.540725	0.082	0.136	5.14534e-17	2.18202	1.72808	CHAC2
MYBBP1A	6.58879e-76	1.36404	0.111	0.032	1.66848e-71	8.01931e-32	-1.05667	0.053	0.111	2.03073e-27	2.42071	1.72544	MYBBP1A
FUOM	4.75726e-145	1.63799	0.204	0.059	1.20468e-140	1.1136e-22	-0.541946	0.137	0.204	2.81997e-18	2.17993	1.72531	FUOM
BRIP1	7.96058e-109	1.45243	0.124	0.027	2.01586e-104	1.5814e-34	-0.928926	0.061	0.124	4.00458e-30	2.38135	1.72408	BRIP1
KLF2	0	-1.61666	0.117	0.409	0	2.29208e-23	0.594808	0.177	0.117	5.80423e-19	2.21147	1.72261	KLF2
MYL6B	3.15417e-118	1.59312	0.146	0.035	7.98731e-114	3.33813e-30	-0.654147	0.08	0.146	8.45316e-26	2.24727	1.72219	MYL6B
URB1	3.11762e-76	1.38575	0.125	0.04	7.89474e-72	1.14258e-31	-1.02099	0.064	0.125	2.89335e-27	2.40674	1.72126	URB1
PCK2	2.63338e-90	1.67244	0.118	0.031	6.66852e-86	5.80277e-08	-0.40261	0.088	0.118	0.00146944	2.07505	1.72022	PCK2
SNRPE	1.35404e-255	1.63123	0.503	0.306	3.42883e-251	1.75972e-46	-0.542092	0.396	0.503	4.45613e-42	2.17332	1.71895	SNRPE
LRP8	8.17104e-105	1.45493	0.161	0.05	2.06915e-100	4.12158e-36	-0.914179	0.088	0.161	1.04371e-31	2.36911	1.7183	LRP8
FCMR	6.60697e-213	-1.54547	0.11	0.308	1.67308e-208	2.85001e-25	0.747779	0.169	0.11	7.21709e-21	2.29325	1.71688	FCMR
PSMB5	5.65726e-179	1.65966	0.31	0.123	1.43259e-174	2.48319e-24	-0.417097	0.227	0.31	6.28819e-20	2.07676	1.71127	PSMB5
SYNE3	1.12726e-100	1.61395	0.153	0.047	2.85456e-96	1.35127e-25	-0.56848	0.091	0.153	3.42182e-21	2.18243	1.71114	SYNE3
CENPH	3.02478e-134	1.63281	0.178	0.048	7.65965e-130	1.41573e-31	-0.501471	0.104	0.178	3.58505e-27	2.13429	1.70809	CENPH
PTTG1	6.66633e-136	1.67334	0.18	0.049	1.68811e-131	2.17272e-19	-0.338029	0.12	0.18	5.50198e-15	2.01136	1.70714	PTTG1
GAS7	1.88838e-58	-1.15684	0.087	0.17	4.78194e-54	1.13594e-36	1.25359	0.153	0.087	2.87655e-32	2.41043	1.7058	GAS7
SMC2	7.27076e-137	1.58941	0.213	0.07	1.84117e-132	1.32717e-25	-0.616386	0.143	0.213	3.36079e-21	2.2058	1.70474	SMC2
MAPKAPK3	7.09137e-156	1.65674	0.22	0.065	1.79575e-151	5.53161e-24	-0.39288	0.147	0.22	1.40077e-19	2.04962	1.70269	MAPKAPK3
IQCG	1.12263e-49	1.38415	0.22	0.13	2.84283e-45	8.57619e-35	-0.989192	0.136	0.22	2.17175e-30	2.37334	1.70129	IQCG
BYSL	1.23568e-84	1.47013	0.113	0.029	3.12912e-80	8.45949e-27	-0.842874	0.059	0.113	2.1422e-22	2.31301	1.69462	BYSL
NOLC1	9.04482e-143	1.47879	0.256	0.097	2.29042e-138	3.90209e-47	-0.816924	0.154	0.256	9.88126e-43	2.29572	1.68944	NOLC1
TARS1	5.21064e-224	1.61671	0.407	0.176	1.31949e-219	1.97542e-29	-0.486972	0.306	0.407	5.00235e-25	2.10369	1.68846	TARS1
SCFD2	3.8924e-186	1.47126	0.334	0.134	9.85671e-182	4.08614e-72	-0.823545	0.193	0.334	1.03473e-67	2.29481	1.68607	SCFD2
FBXO5	5.9437e-80	1.5193	0.103	0.026	1.50512e-75	2.13593e-27	-0.730287	0.051	0.103	5.40881e-23	2.24958	1.6857	FBXO5
SNRNP25	1.48752e-141	1.4668	0.212	0.065	3.76685e-137	2.94161e-46	-0.827208	0.117	0.212	7.44904e-42	2.29401	1.68398	SNRNP25
NOC3L	3.34094e-150	1.52976	0.256	0.092	8.46027e-146	3.46715e-43	-0.702453	0.155	0.256	8.77986e-39	2.23221	1.68333	NOC3L
SNRPD1	3.77526e-250	1.59393	0.505	0.314	9.5601e-246	8.37964e-45	-0.51859	0.402	0.505	2.12198e-40	2.11252	1.67617	SNRPD1
HIPK2	4.26436e-88	1.31926	0.303	0.17	1.07986e-83	5.37529e-63	-1.0336	0.179	0.303	1.36118e-58	2.35286	1.67594	HIPK2
DTYMK	4.21897e-144	1.52632	0.258	0.099	1.06837e-139	4.06986e-41	-0.691483	0.161	0.258	1.03061e-36	2.2178	1.67565	DTYMK
ZNRD2	6.18109e-177	1.62194	0.275	0.093	1.56524e-172	5.12448e-24	-0.41372	0.194	0.275	1.29767e-19	2.03566	1.67387	ZNRD2
UNG	2.1418e-96	1.45307	0.125	0.032	5.42368e-92	1.35458e-33	-0.827005	0.062	0.125	3.43021e-29	2.28008	1.67193	UNG
NXT1	1.35737e-158	1.60877	0.249	0.082	3.43726e-154	3.32989e-25	-0.454765	0.17	0.249	8.43227e-21	2.06353	1.67181	NXT1
TEX30	9.20451e-134	1.55178	0.192	0.056	2.33086e-129	6.59281e-31	-0.617479	0.116	0.192	1.6695e-26	2.16926	1.67012	TEX30
RRP9	3.20623e-120	1.58115	0.157	0.041	8.11914e-116	2.90406e-27	-0.527886	0.092	0.157	7.35394e-23	2.10903	1.66694	RRP9
IMPDH2	3.16973e-145	1.56973	0.239	0.084	8.0267e-141	2.50616e-27	-0.557839	0.161	0.239	6.34636e-23	2.12757	1.66591	IMPDH2
EEIG1	0	-1.54431	0.168	0.458	0	2.00207e-24	0.59607	0.235	0.168	5.06985e-20	2.14038	1.65535	EEIG1
POLA1	1.28974e-133	1.4385	0.209	0.067	3.26601e-129	9.08309e-42	-0.815667	0.119	0.209	2.30011e-37	2.25417	1.65366	POLA1
STIP1	7.11587e-192	1.53936	0.344	0.142	1.80195e-187	7.7987e-42	-0.600309	0.235	0.344	1.97486e-37	2.13967	1.65227	STIP1
SLC7A5	4.85732e-183	1.60156	0.284	0.096	1.23002e-178	2.35094e-21	-0.395201	0.206	0.284	5.95328e-17	1.99676	1.6496	SLC7A5
ABLIM1	0	-1.56708	0.189	0.474	0	1.47785e-10	0.507747	0.228	0.189	3.74235e-06	2.07483	1.64729	ABLIM1
RPF2	7.89514e-145	1.50333	0.237	0.081	1.99929e-140	4.6464e-36	-0.666044	0.148	0.237	1.17661e-31	2.16937	1.64427	RPF2
SHISAL2A	9.22892e-127	-1.48996	0.095	0.231	2.33704e-122	1.57794e-08	0.692962	0.123	0.095	0.000399583	2.18292	1.64322	SHISAL2A
ARID5A	7.02098e-134	1.47466	0.31	0.145	1.77792e-129	1.15477e-46	-0.719006	0.199	0.31	2.92421e-42	2.19366	1.6406	ARID5A
FANCA	1.4281e-96	1.27891	0.145	0.043	3.61637e-92	2.44719e-41	-1.02367	0.07	0.145	6.19703e-37	2.30258	1.63814	FANCA
MIF	0	1.56314	0.801	0.679	0	2.4023e-70	-0.463448	0.755	0.801	6.08335e-66	2.02659	1.63039	MIF
POLR3K	2.31655e-150	1.51892	0.275	0.107	5.86619e-146	1.21446e-33	-0.562281	0.182	0.275	3.07538e-29	2.0812	1.61965	POLR3K
YRDC	1.21211e-125	1.44574	0.205	0.068	3.06943e-121	8.20822e-39	-0.724003	0.118	0.205	2.07857e-34	2.16974	1.61689	YRDC
PSMC3IP	2.14896e-89	1.44707	0.101	0.021	5.44181e-85	2.63414e-22	-0.719159	0.054	0.101	6.67043e-18	2.16622	1.61592	PSMC3IP
POLR2H	1.10186e-161	1.50352	0.3	0.122	2.79023e-157	4.14365e-40	-0.585995	0.196	0.3	1.0493e-35	2.08952	1.61368	POLR2H
ARRDC3	0	-1.38724	0.235	0.608	0	1.09172e-66	0.822251	0.359	0.235	2.76457e-62	2.2095	1.61262	ARRDC3
TFDP1	8.17563e-151	1.52736	0.216	0.064	2.07031e-146	1.47136e-30	-0.510261	0.136	0.216	3.72593e-26	2.03762	1.61034	TFDP1
AHR	7.85686e-115	1.41363	0.245	0.104	1.98959e-110	4.80003e-40	-0.770254	0.152	0.245	1.21551e-35	2.18388	1.60986	AHR
JAK3	2.53617e-160	1.56632	0.321	0.136	6.42234e-156	4.71562e-23	-0.368844	0.235	0.321	1.19414e-18	1.93516	1.60916	JAK3
GGCT	1.09453e-157	1.51459	0.252	0.085	2.77167e-153	1.26354e-35	-0.532348	0.159	0.252	3.19967e-31	2.04694	1.60542	GGCT
IPO5	4.31526e-116	1.39201	0.228	0.089	1.09275e-111	4.96176e-47	-0.793925	0.129	0.228	1.25647e-42	2.18593	1.6025	IPO5
RFLNB	5.9059e-123	1.48281	0.249	0.102	1.49555e-118	1.30439e-29	-0.596327	0.167	0.249	3.3031e-25	2.07913	1.59822	RFLNB
MYO1G	5.75289e-128	1.34198	0.25	0.098	1.4568e-123	3.97913e-54	-0.852944	0.141	0.25	1.00764e-49	2.19493	1.5901	MYO1G
GARS1	3.99007e-169	1.46503	0.372	0.177	1.0104e-164	3.36778e-43	-0.61544	0.254	0.372	8.52824e-39	2.08047	1.58905	GARS1
FAM241A	4.49664e-126	1.49473	0.177	0.05	1.13868e-121	2.83656e-20	-0.537951	0.118	0.177	7.18301e-16	2.03268	1.58858	FAM241A
UBE2S	2.47178e-135	1.48381	0.336	0.174	6.2593e-131	5.74333e-32	-0.562196	0.244	0.336	1.45438e-27	2.04601	1.58675	UBE2S
RIOK1	1.28831e-131	1.39125	0.235	0.085	3.2624e-127	7.29581e-45	-0.76059	0.136	0.235	1.84752e-40	2.15184	1.58559	RIOK1
RRP1	5.26146e-124	1.47036	0.186	0.057	1.33236e-119	3.81382e-32	-0.591691	0.11	0.186	9.65773e-28	2.06206	1.58495	RRP1
NR2C2AP	1.80668e-103	1.46175	0.15	0.044	4.57505e-99	3.79753e-23	-0.612553	0.092	0.15	9.61649e-19	2.0743	1.58491	NR2C2AP
GAPDH	0	1.46977	0.815	0.754	0	1.56091e-90	-0.591758	0.76	0.815	3.95269e-86	2.06153	1.58443	GAPDH
ARPC5L	1.10651e-280	1.54526	0.521	0.278	2.80201e-276	1.06687e-23	-0.343056	0.433	0.521	2.70164e-19	1.88832	1.58288	ARPC5L
IVNS1ABP	6.33463e-119	1.4131	0.343	0.183	1.60412e-114	1.38642e-51	-0.712659	0.222	0.343	3.51084e-47	2.12576	1.58263	IVNS1ABP
PRMT5	3.37224e-86	1.36081	0.101	0.023	8.53953e-82	8.07109e-23	-0.806861	0.054	0.101	2.04384e-18	2.16767	1.58203	PRMT5
C16orf54	2.639e-162	-1.45586	0.074	0.228	6.68274e-158	1.57542e-12	0.614099	0.108	0.074	3.98943e-08	2.06995	1.58007	C16orf54
HSP90AA1	0	1.55386	0.817	0.745	0	1.86587e-20	-0.284494	0.812	0.817	4.72494e-16	1.83835	1.57969	HSP90AA1
PPAN	4.39017e-106	1.43138	0.208	0.081	1.11172e-101	1.8782e-28	-0.644916	0.133	0.208	4.75617e-24	2.0763	1.56996	PPAN
ALYREF	1.75929e-149	1.48239	0.266	0.1	4.45504e-145	5.96135e-29	-0.507251	0.182	0.266	1.50959e-24	1.98964	1.56677	ALYREF
PARVB	1.1405e-81	1.41441	0.105	0.026	2.88809e-77	3.7326e-18	-0.663608	0.062	0.105	9.45206e-14	2.07802	1.56235	PARVB
ISG15	1.17383e-74	1.45054	0.364	0.242	2.97249e-70	2.37633e-14	0.57718	0.406	0.364	6.01759e-10	0.873364	1.56116
POLR1F	2.86778e-134	1.4144	0.236	0.085	7.26207e-130	3.59984e-36	-0.653076	0.147	0.236	9.11587e-32	2.06748	1.5579	POLR1F
IMP4	3.99128e-138	1.41318	0.27	0.108	1.01071e-133	1.37123e-39	-0.647774	0.171	0.27	3.47236e-35	2.06095	1.55457	IMP4
LINC00486	1.32651e-69	-1.2965	0.1	0.193	3.35912e-65	2.26939e-15	0.855243	0.141	0.1	5.74678e-11	2.15175	1.55318	LINC00486
DNAJA1	0	1.51975	0.583	0.351	0	2.24989e-21	-0.305629	0.51	0.583	5.69739e-17	1.82538	1.55018	DNAJA1
CENPN	2.52717e-96	1.5003	0.101	0.019	6.39955e-92	1.90431e-17	-0.380768	0.06	0.101	4.82229e-13	1.88107	1.54786	CENPN
BZW2	3.90867e-123	1.36405	0.251	0.103	9.89792e-119	5.60246e-45	-0.725979	0.15	0.251	1.41871e-40	2.09003	1.54521	BZW2
DKC1	1.50052e-128	1.31823	0.31	0.149	3.79976e-124	1.08351e-58	-0.799224	0.187	0.31	2.74377e-54	2.11745	1.54158	DKC1
SLC16A1	3.49633e-102	1.30361	0.137	0.036	8.85375e-98	6.9699e-30	-0.820804	0.075	0.137	1.76499e-25	2.12442	1.5405	SLC16A1
CENPX	1.76663e-133	1.39902	0.315	0.153	4.47364e-129	4.50206e-41	-0.643939	0.212	0.315	1.14006e-36	2.04296	1.5401	CENPX
ATAD3B	1.20685e-87	1.32507	0.128	0.037	3.0561e-83	1.7604e-30	-0.783346	0.067	0.128	4.45786e-26	2.10842	1.5393	ATAD3B
MRPL37	8.4857e-119	1.41794	0.184	0.058	2.14883e-114	7.29966e-31	-0.594893	0.11	0.184	1.84849e-26	2.01283	1.53767	MRPL37
ITGA5	3.20358e-117	-1.27861	0.084	0.214	8.11243e-113	3.62121e-26	0.842168	0.139	0.084	9.17e-22	2.12077	1.53104	ITGA5
SMARCD3	1.30833e-48	-0.965894	0.053	0.119	3.31308e-44	4.09607e-46	1.18666	0.12	0.053	1.03725e-41	2.15256	1.53007	SMARCD3
COMTD1	9.54467e-111	1.51635	0.158	0.045	2.417e-106	2.17156e-10	-0.174073	0.117	0.158	5.49903e-06	1.69043	1.52631	COMTD1
PARK7	0	1.44447	0.695	0.547	0	2.11494e-65	-0.49268	0.623	0.695	5.35565e-61	1.93715	1.52618	PARK7
CD70	6.54749e-72	1.46042	0.137	0.051	1.65802e-67	9.51513e-14	-0.435125	0.093	0.137	2.40952e-09	1.89555	1.52387	CD70
SERBP1	2.28107e-293	1.36506	0.646	0.521	5.77636e-289	3.59032e-93	-0.67079	0.533	0.646	9.09176e-89	2.03585	1.52097	SERBP1
MXI1	4.38025e-120	-1.38672	0.103	0.238	1.10921e-115	1.76698e-08	0.621006	0.132	0.103	0.000447453	2.00772	1.51942	MXI1
SNRPB	4.17866e-279	1.43069	0.576	0.406	1.05816e-274	3.28672e-51	-0.501082	0.481	0.576	8.32296e-47	1.93177	1.5159	SNRPB
LY9	8.52054e-265	-1.38985	0.096	0.329	2.15766e-260	4.16604e-29	0.601336	0.16	0.096	1.05497e-24	1.99119	1.51436	LY9
NOP56	7.24973e-132	1.31265	0.348	0.187	1.83585e-127	4.8175e-59	-0.743579	0.222	0.348	1.21994e-54	2.05623	1.50863	NOP56
TIPIN	4.57476e-131	1.41186	0.19	0.056	1.15847e-126	1.24478e-28	-0.524122	0.118	0.19	3.15217e-24	1.93599	1.50601	TIPIN
CCT2	1.49838e-162	1.40769	0.387	0.208	3.79434e-158	4.8271e-36	-0.533487	0.286	0.387	1.22237e-31	1.94118	1.50539	CCT2
CISD3	9.91222e-142	1.45037	0.258	0.096	2.51007e-137	2.7982e-22	-0.394015	0.182	0.258	7.08588e-18	1.84438	1.50293	CISD3
ZNRF1	3.46562e-112	1.46129	0.221	0.086	8.77598e-108	4.87746e-22	-0.350315	0.149	0.221	1.23512e-17	1.8116	1.50269	ZNRF1
BHLHE40	2.50522e-182	1.3735	0.401	0.19	6.34398e-178	2.81753e-49	-0.605936	0.276	0.401	7.13483e-45	1.97943	1.50122	BHLHE40
VDAC1	1.48382e-197	1.43117	0.456	0.266	3.75747e-193	1.70019e-30	-0.452222	0.363	0.456	4.3054e-26	1.88339	1.50092	VDAC1
DUT	3.03817e-75	1.4173	0.385	0.292	7.69356e-71	2.50357e-14	-0.48952	0.337	0.385	6.33979e-10	1.90682	1.49945	DUT
LYRM4	4.91521e-149	1.38976	0.259	0.094	1.24468e-144	8.77324e-39	-0.561445	0.162	0.259	2.22165e-34	1.9512	1.49888	LYRM4
FEZ1	4.25428e-48	1.37559	0.107	0.044	1.07731e-43	2.8183e-11	-0.591263	0.073	0.107	7.13678e-07	1.96685	1.49728	FEZ1
SLC35F2	1.67919e-95	1.33314	0.144	0.044	4.25222e-91	3.5075e-21	-0.68112	0.091	0.144	8.88205e-17	2.01426	1.49706	SLC35F2
TXNDC17	2.97648e-181	1.44187	0.366	0.165	7.53735e-177	4.48291e-30	-0.397794	0.266	0.366	1.13521e-25	1.83966	1.49574	TXNDC17
NFKB1	1.4796e-227	1.37737	0.589	0.408	3.74679e-223	8.03312e-53	-0.577548	0.471	0.589	2.03423e-48	1.95492	1.49356	NFKB1
TNIP2	5.58288e-143	1.36614	0.333	0.154	1.41375e-138	1.15135e-41	-0.603427	0.224	0.333	2.91557e-37	1.96956	1.49347	TNIP2
CGAS	3.18909e-136	1.37738	0.238	0.085	8.07572e-132	1.04011e-33	-0.566054	0.15	0.238	2.63386e-29	1.94343	1.48916	CGAS
UTP20	4.64728e-87	1.06298	0.209	0.089	1.17683e-82	2.0165e-53	-1.04091	0.109	0.209	5.10639e-49	2.10389	1.48776	UTP20
CCT3	2.59087e-211	1.41728	0.483	0.293	6.56086e-207	5.00239e-30	-0.45181	0.4	0.483	1.26676e-25	1.86909	1.48755	CCT3
PSMG1	2.18477e-117	1.35515	0.194	0.064	5.5325e-113	1.36671e-30	-0.598146	0.119	0.194	3.46093e-26	1.95329	1.48128	PSMG1
ISOC2	3.19398e-113	1.38363	0.176	0.055	8.08813e-109	2.15198e-31	-0.527137	0.103	0.176	5.44945e-27	1.91076	1.48064	ISOC2
NCL	0	1.30245	0.748	0.673	0	5.40228e-116	-0.696845	0.646	0.748	1.36802e-111	1.99929	1.47714	NCL
STOML2	2.07095e-144	1.39262	0.324	0.151	5.24426e-140	1.76603e-29	-0.478104	0.232	0.324	4.47211e-25	1.87072	1.4724	STOML2
UTP4	4.79089e-83	1.20405	0.146	0.05	1.2132e-78	1.22727e-27	-0.839861	0.085	0.146	3.10782e-23	2.04391	1.46802	UTP4
POLR3H	1.70931e-85	1.1916	0.134	0.041	4.3285e-81	3.43029e-33	-0.856186	0.069	0.134	8.68652e-29	2.04778	1.4673	POLR3H
PSMB6	9.473e-226	1.44756	0.474	0.254	2.39885e-221	6.76261e-15	-0.237327	0.393	0.474	1.7125e-10	1.68489	1.46689	PSMB6
EXOSC5	3.51251e-103	1.3054	0.166	0.053	8.89473e-99	9.87388e-31	-0.663895	0.096	0.166	2.50036e-26	1.96929	1.46452	EXOSC5
STK38	0	-1.40301	0.303	0.638	0	3.74921e-20	0.409805	0.362	0.303	9.49411e-16	1.81281	1.46163	STK38
ID2	1.60417e-180	1.30627	0.486	0.286	4.06225e-176	6.63621e-60	-0.65132	0.347	0.486	1.68049e-55	1.95759	1.45964	ID2
NUDT15	6.43888e-76	1.29472	0.105	0.028	1.63052e-71	8.60369e-19	-0.667537	0.061	0.105	2.17871e-14	1.96226	1.45668	NUDT15
TUBB4B	3.677e-138	1.33508	0.347	0.176	9.31127e-134	2.02749e-40	-0.5812	0.237	0.347	5.13422e-36	1.91628	1.4561	TUBB4B
MAT2A	1.55591e-113	1.29818	0.259	0.113	3.94003e-109	3.67383e-38	-0.658438	0.163	0.259	9.30324e-34	1.95662	1.45561	MAT2A
DOT1L	9.049e-62	1.11358	0.11	0.038	2.29148e-57	3.13304e-25	-0.936954	0.059	0.11	7.93379e-21	2.05054	1.45532	DOT1L
LDHA	0	1.34955	0.685	0.528	0	7.72416e-72	-0.539963	0.596	0.685	1.95599e-67	1.88951	1.45356	LDHA
GRWD1	1.34822e-99	1.26987	0.166	0.055	3.4141e-95	5.76436e-33	-0.703232	0.094	0.166	1.45971e-28	1.9731	1.45159	GRWD1
FAS	4.50129e-120	1.4088	0.222	0.082	1.13986e-115	1.67415e-15	-0.349336	0.163	0.222	4.23946e-11	1.75814	1.45147	FAS
EIF4G1	2.28772e-123	1.25146	0.295	0.136	5.7932e-119	1.93509e-53	-0.735081	0.178	0.295	4.90023e-49	1.98655	1.45138	EIF4G1
EEF2KMT	1.32126e-76	1.2767	0.107	0.029	3.34582e-72	1.15341e-19	-0.689607	0.062	0.107	2.92079e-15	1.96631	1.45105	EEF2KMT
GSTP1	0	1.37477	0.692	0.531	0	1.0023e-60	-0.449757	0.585	0.692	2.53813e-56	1.82452	1.44647	GSTP1
NDUFAB1	3.74515e-214	1.38883	0.495	0.304	9.48383e-210	5.54105e-29	-0.402936	0.403	0.495	1.40316e-24	1.79177	1.4461	NDUFAB1
CD320	8.14177e-120	1.33922	0.242	0.097	2.06174e-115	5.27949e-38	-0.544959	0.149	0.242	1.33693e-33	1.88418	1.44585	CD320
TUBA1C	2.65017e-146	1.3664	0.306	0.132	6.71103e-142	4.86916e-32	-0.468569	0.21	0.306	1.23302e-27	1.83497	1.44451	TUBA1C
SRPRB	2.76031e-131	1.35961	0.238	0.087	6.98994e-127	2.30142e-27	-0.48454	0.158	0.238	5.82787e-23	1.84415	1.44337	SRPRB
RNF157	6.96515e-29	1.28788	0.107	0.057	1.76378e-24	3.28015e-13	-0.648998	0.07	0.107	8.30633e-09	1.93688	1.44217	RNF157
ETF1	7.59236e-122	1.22051	0.277	0.121	1.92261e-117	1.61432e-51	-0.766223	0.166	0.277	4.08793e-47	1.98674	1.44109	ETF1
MRPS17	1.11908e-136	1.36643	0.233	0.081	2.83386e-132	1.36301e-25	-0.450372	0.157	0.233	3.45155e-21	1.8168	1.43874	MRPS17
PRELID1	6.51759e-262	1.33046	0.588	0.416	1.65045e-257	7.18476e-66	-0.544062	0.466	0.588	1.8194e-61	1.87452	1.4374	PRELID1
ETV6	4.34259e-141	1.2532	0.414	0.238	1.09967e-136	3.77018e-58	-0.703038	0.28	0.414	9.54723e-54	1.95623	1.43693	ETV6
CMSS1	3.01643e-162	1.26691	0.371	0.182	7.6385e-158	3.22573e-56	-0.671512	0.244	0.371	8.16851e-52	1.93842	1.43387	CMSS1
TTF2	3.55836e-96	1.27628	0.171	0.06	9.01083e-92	7.10173e-28	-0.653518	0.103	0.171	1.79837e-23	1.9298	1.43387	TTF2
DPP3	2.64434e-79	1.30448	0.112	0.031	6.69626e-75	1.1911e-19	-0.592813	0.065	0.112	3.01623e-15	1.89729	1.43286	DPP3
EPM2A-DT	2.05445e-57	-1.11549	0.083	0.165	5.20248e-53	1.24921e-17	0.898524	0.125	0.083	3.16337e-13	2.01401	1.43236	EPM2A-DT
CENPP	2.56057e-134	1.28319	0.242	0.09	6.48412e-130	2.65673e-33	-0.633074	0.157	0.242	6.72764e-29	1.91626	1.43086	CENPP
SH2D2A	2.30541e-127	1.29205	0.29	0.127	5.83798e-123	2.32652e-45	-0.613032	0.181	0.29	5.89143e-41	1.90508	1.4301	SH2D2A
BOLA3	7.98189e-163	1.36795	0.332	0.143	2.02125e-158	3.73026e-27	-0.416177	0.239	0.332	9.44615e-23	1.78412	1.42985	BOLA3
AGPAT5	2.07809e-87	1.17455	0.189	0.076	5.26234e-83	4.29421e-37	-0.811914	0.108	0.189	1.08742e-32	1.98647	1.42786	AGPAT5
ZDHHC14	6.98418e-104	1.26505	0.187	0.066	1.7686e-99	3.49688e-28	-0.658816	0.116	0.187	8.85514e-24	1.92386	1.42632	ZDHHC14
TCF7	9.87961e-263	-1.39179	0.209	0.455	2.50181e-258	4.51842e-07	0.301248	0.24	0.209	0.011442	1.69304	1.42402	TCF7
CCDC6	4.5583e-103	1.20795	0.288	0.143	1.1543e-98	1.48996e-46	-0.752589	0.181	0.288	3.77303e-42	1.96054	1.42321	CCDC6
PSMB3	6.576e-228	1.37347	0.532	0.339	1.66524e-223	2.78844e-29	-0.368876	0.433	0.532	7.06115e-25	1.74235	1.42214	PSMB3
MRPS12	8.39188e-138	1.30583	0.347	0.174	2.12508e-133	5.08543e-36	-0.555569	0.245	0.347	1.28778e-31	1.86139	1.4191	MRPS12
LYAR	0	-1.3014	0.412	0.673	0	3.08138e-26	0.564923	0.469	0.412	7.80298e-22	1.86632	1.41872	LYAR
YPEL2	2.8853e-95	-1.27348	0.097	0.212	7.30646e-91	3.33478e-07	0.623976	0.122	0.097	0.00844466	1.89745	1.41813	YPEL2
PA2G4	5.20085e-209	1.30349	0.563	0.421	1.31701e-204	1.02848e-57	-0.555109	0.448	0.563	2.60441e-53	1.8586	1.41676	PA2G4
GTPBP4	3.30727e-122	1.22057	0.31	0.151	8.37501e-118	7.79556e-55	-0.716072	0.191	0.31	1.97407e-50	1.93664	1.41511	GTPBP4
POMP	1.38554e-287	1.36916	0.613	0.449	3.5086e-283	1.34302e-26	-0.354112	0.549	0.613	3.40092e-22	1.72327	1.41421	POMP
MICAL2	1.14381e-79	1.23812	0.166	0.065	2.89646e-75	3.87215e-27	-0.680178	0.1	0.166	9.80545e-23	1.9183	1.41265	MICAL2
SFXN4	7.56072e-101	1.35045	0.15	0.045	1.9146e-96	4.64981e-19	-0.411361	0.097	0.15	1.17747e-14	1.76181	1.41171	SFXN4
NUDCD1	3.73853e-100	1.17849	0.199	0.075	9.46708e-96	7.63583e-39	-0.772933	0.114	0.199	1.93362e-34	1.95142	1.40935	NUDCD1
SCO2	1.00388e-95	1.37718	0.176	0.064	2.54214e-91	2.15524e-15	-0.299351	0.124	0.176	5.4577e-11	1.67654	1.40934	SCO2
MCM5	6.42923e-113	1.25874	0.219	0.084	1.62807e-108	1.17943e-33	-0.625432	0.135	0.219	2.98667e-29	1.88417	1.40555	MCM5
GPR137	4.80063e-85	1.3681	0.142	0.047	1.21566e-80	3.0961e-11	-0.318342	0.102	0.142	7.84026e-07	1.68644	1.40465	GPR137
SSRP1	1.03874e-118	1.26514	0.252	0.106	2.6304e-114	3.62674e-34	-0.609504	0.163	0.252	9.18399e-30	1.87465	1.40431	SSRP1
FARSB	2.39413e-100	1.23351	0.194	0.073	6.06267e-96	1.53585e-29	-0.661026	0.121	0.194	3.88924e-25	1.89454	1.39947	FARSB
PRDX3	3.21203e-133	1.32107	0.288	0.125	8.13383e-129	1.75389e-27	-0.457749	0.203	0.288	4.44138e-23	1.77882	1.39813	PRDX3
FAM3C	3.94837e-114	1.35574	0.271	0.122	9.99846e-110	2.8859e-16	-0.336886	0.204	0.271	7.30796e-12	1.69263	1.39697	FAM3C
HUWE1	2.96625e-139	1.18523	0.518	0.377	7.51143e-135	5.62247e-79	-0.737802	0.369	0.518	1.42378e-74	1.92303	1.39611	HUWE1
RCC1	2.70307e-95	1.28588	0.128	0.034	6.84498e-91	2.77912e-19	-0.537463	0.079	0.128	7.03757e-15	1.82334	1.39368	RCC1
FANCI	5.92673e-86	1.20934	0.167	0.063	1.50083e-81	4.73835e-29	-0.692411	0.099	0.167	1.19989e-24	1.90175	1.39353	FANCI
EPSTI1	3.49889e-62	1.29101	0.232	0.132	8.86025e-58	1.85037e-09	0.515607	0.266	0.232	4.6857e-05	0.775406	1.39017
MT2A	1.01367e-69	1.13399	0.447	0.348	2.56692e-65	1.5268e-45	0.803362	0.541	0.447	3.86631e-41	0.330632	1.38972
NUTF2	3.77764e-138	1.32437	0.305	0.134	9.56613e-134	3.40466e-28	-0.421057	0.214	0.305	8.62162e-24	1.74543	1.38969	NUTF2
NPM1	0	1.24798	0.856	0.844	0	2.18042e-98	-0.610719	0.816	0.856	5.52149e-94	1.8587	1.3894	NPM1
LINC00649	3.42381e-210	-1.30537	0.173	0.386	8.67011e-206	1.00749e-11	0.463194	0.214	0.173	2.55127e-07	1.76856	1.38511	LINC00649
WDR46	1.03222e-108	1.26503	0.222	0.088	2.6139e-104	2.30818e-31	-0.562911	0.14	0.222	5.84501e-27	1.82794	1.38462	WDR46
MRPL11	3.82035e-138	1.2874	0.339	0.167	9.67427e-134	1.71523e-34	-0.509363	0.238	0.339	4.34348e-30	1.79677	1.38451	MRPL11
DDX39A	6.11827e-153	1.28627	0.385	0.2	1.54933e-148	3.28291e-36	-0.510497	0.275	0.385	8.31331e-32	1.79676	1.38387	DDX39A
PPIL1	1.10794e-96	1.30792	0.143	0.042	2.80564e-92	7.78573e-22	-0.450933	0.087	0.143	1.97158e-17	1.75886	1.38348	PPIL1
SCCPDH	2.84312e-101	1.32954	0.155	0.047	7.19963e-97	2.18551e-17	-0.376171	0.103	0.155	5.53436e-13	1.70572	1.38174	SCCPDH
EEF1E1	1.20487e-140	1.30707	0.342	0.167	3.05108e-136	2.26644e-28	-0.442162	0.248	0.342	5.7393e-24	1.74923	1.37983	EEF1E1
ACAA2	2.42981e-106	1.28097	0.233	0.097	6.153e-102	3.88431e-24	-0.50835	0.159	0.233	9.83625e-20	1.78932	1.37815	ACAA2
TRANK1	1.9637e-281	-1.17759	0.195	0.47	4.97267e-277	1.2322e-48	0.715172	0.298	0.195	3.1203e-44	1.89276	1.37775	TRANK1
SLC1A4	4.46858e-54	1.10158	0.113	0.044	1.13158e-49	2.79333e-25	-0.824036	0.061	0.113	7.07354e-21	1.92562	1.37569	SLC1A4
SEC11C	1.00412e-196	1.32388	0.514	0.329	2.54273e-192	5.431e-28	-0.370426	0.411	0.514	1.37529e-23	1.69431	1.37473	SEC11C
MRPL15	1.365e-127	1.32005	0.226	0.081	3.45658e-123	4.57438e-21	-0.378081	0.158	0.226	1.15837e-16	1.69813	1.37313	MRPL15
NUDT1	2.1406e-134	1.32182	0.316	0.148	5.42063e-130	1.34364e-20	-0.367279	0.237	0.316	3.4025e-16	1.6891	1.3719	NUDT1
HSPBP1	2.05741e-79	1.23217	0.115	0.032	5.20997e-75	4.77756e-18	-0.602211	0.07	0.115	1.20982e-13	1.83438	1.37146	HSPBP1
ATIC	1.43668e-95	1.2192	0.224	0.096	3.6381e-91	1.31605e-30	-0.62643	0.143	0.224	3.33263e-26	1.84563	1.37072	ATIC
NIFK	7.41365e-130	1.23378	0.404	0.24	1.87736e-125	1.77316e-44	-0.590239	0.288	0.404	4.49017e-40	1.82402	1.3677	NIFK
TMEM208	2.20019e-160	1.34887	0.359	0.165	5.57155e-156	3.91814e-13	-0.222709	0.287	0.359	9.92191e-09	1.57158	1.36713	TMEM208
BLM	2.05148e-96	1.24862	0.163	0.054	5.19497e-92	4.9662e-27	-0.555522	0.098	0.163	1.25759e-22	1.80414	1.36662	BLM
PSMA2	3.96927e-252	1.32112	0.577	0.408	1.00514e-247	2.26205e-26	-0.349681	0.5	0.577	5.7282e-22	1.6708	1.36661	PSMA2
SMAP2	1.05694e-133	1.21925	0.476	0.323	2.67648e-129	2.14193e-50	-0.6089	0.354	0.476	5.424e-46	1.82815	1.36284	SMAP2
PUM3	5.26156e-130	1.20823	0.357	0.186	1.33239e-125	1.20884e-47	-0.622646	0.239	0.357	3.06116e-43	1.83088	1.35923	PUM3
HIVEP1	3.77821e-117	1.28486	0.266	0.117	9.56756e-113	1.42961e-23	-0.442481	0.188	0.266	3.6202e-19	1.72734	1.35891	HIVEP1
YES1	1.45984e-107	1.235	0.301	0.15	3.69676e-103	3.5554e-36	-0.565253	0.201	0.301	9.00334e-32	1.80025	1.35821	YES1
GK	1.22636e-73	1.30406	0.107	0.03	3.10552e-69	6.29932e-10	-0.377246	0.075	0.107	1.59518e-05	1.6813	1.35753	GK
PSMD14	6.24186e-164	1.28896	0.393	0.198	1.58063e-159	3.46972e-28	-0.411543	0.293	0.393	8.78636e-24	1.70051	1.35307	PSMD14
EIF6	8.5727e-132	1.25241	0.366	0.193	2.17087e-127	2.78931e-32	-0.511189	0.266	0.366	7.06338e-28	1.76359	1.35271	EIF6
WDR43	1.14119e-114	1.19722	0.357	0.202	2.88983e-110	2.1397e-45	-0.624963	0.242	0.357	5.41836e-41	1.82219	1.35053	WDR43
CRTAM	2.28711e-25	1.27514	0.207	0.148	5.79166e-21	1.44337e-09	-0.444214	0.164	0.207	3.65504e-05	1.71935	1.3503	CRTAM
MYDGF	2.1093e-144	1.25146	0.419	0.239	5.34138e-140	2.52341e-41	-0.505733	0.297	0.419	6.39004e-37	1.75719	1.34978	MYDGF
IFI27L1	8.07528e-87	1.30642	0.117	0.031	2.0449e-82	9.83944e-14	-0.33799	0.078	0.117	2.49164e-09	1.64441	1.34944	IFI27L1
IARS1	1.7167e-130	1.19998	0.391	0.217	4.34719e-126	9.20119e-43	-0.61567	0.272	0.391	2.33002e-38	1.81565	1.34871	IARS1
MRPL17	1.37983e-120	1.2719	0.257	0.106	3.49413e-116	4.77242e-26	-0.441003	0.176	0.257	1.20852e-21	1.7129	1.34618	MRPL17
KLHL24	4.55033e-243	-1.22411	0.156	0.395	1.15228e-238	9.03156e-27	0.554206	0.225	0.156	2.28706e-22	1.77831	1.34372	KLHL24
YPEL3	0	-1.17735	0.312	0.671	0	1.12179e-66	0.64392	0.441	0.312	2.84071e-62	1.82127	1.34193	YPEL3
PPIA	0	1.225	0.773	0.739	0	1.40509e-89	-0.547567	0.711	0.773	3.55812e-85	1.77257	1.34181	PPIA
UBL3	6.90435e-178	-1.11931	0.249	0.447	1.74839e-173	5.10634e-28	0.7387	0.316	0.249	1.29308e-23	1.85801	1.3411	UBL3
PDCD5	6.33092e-172	1.26823	0.488	0.324	1.60318e-167	1.07176e-28	-0.429739	0.399	0.488	2.71403e-24	1.69797	1.33906	PDCD5
PDE4B	2.94543e-77	1.20635	0.319	0.193	7.45872e-73	1.2399e-29	-0.58052	0.228	0.319	3.13981e-25	1.78687	1.33876	PDE4B
RIOX2	4.08344e-55	1.0682	0.111	0.042	1.03405e-50	1.44088e-21	-0.806839	0.063	0.111	3.64874e-17	1.87504	1.33867	RIOX2
PFDN6	6.0876e-111	1.24037	0.254	0.109	1.54156e-106	2.33276e-28	-0.501286	0.17	0.254	5.90724e-24	1.74166	1.33784	PFDN6
EOMES	9.46459e-115	-0.781268	0.233	0.402	2.39672e-110	6.2913e-97	1.08548	0.382	0.233	1.59315e-92	1.86675	1.3374	EOMES
MRPL52	8.64595e-160	1.28818	0.421	0.238	2.18941e-155	2.77219e-24	-0.345222	0.325	0.421	7.02002e-20	1.6334	1.33363	MRPL52
HIRIP3	7.15534e-100	1.1916	0.147	0.043	1.81195e-95	1.31814e-27	-0.59617	0.085	0.147	3.33793e-23	1.78777	1.33241	HIRIP3
PSMA4	3.23329e-165	1.28003	0.438	0.25	8.18766e-161	6.31373e-24	-0.365524	0.344	0.438	1.59883e-19	1.64555	1.33119	PSMA4
TRMT6	2.25526e-93	1.10074	0.179	0.065	5.711e-89	4.19176e-35	-0.74793	0.102	0.179	1.06148e-30	1.84867	1.3308	TRMT6
LINC01089	7.56886e-130	-1.21237	0.087	0.227	1.91666e-125	1.41978e-11	0.543669	0.121	0.087	3.59532e-07	1.75604	1.32869	LINC01089
HEXIM2-AS1	1.00425e-80	-1.08925	0.076	0.176	2.54306e-76	1.08178e-15	0.760664	0.115	0.076	2.73938e-11	1.84991	1.32856	HEXIM2-AS1
ALKBH2	9.02153e-63	1.14237	0.11	0.037	2.28452e-58	1.15818e-19	-0.675726	0.064	0.11	2.93285e-15	1.8181	1.32726	ALKBH2
SDF2L1	2.936e-134	1.24848	0.428	0.251	7.43484e-130	4.10387e-31	-0.449006	0.322	0.428	1.03922e-26	1.69748	1.32676	SDF2L1
RFC2	8.3129e-98	1.20839	0.176	0.061	2.10508e-93	2.17046e-28	-0.536051	0.106	0.176	5.49625e-24	1.74444	1.32195	RFC2
PSMC3	1.21933e-149	1.27195	0.356	0.172	3.08771e-145	3.36835e-23	-0.358464	0.267	0.356	8.52968e-19	1.63041	1.32149	PSMC3
LRRC59	1.77916e-116	1.24003	0.22	0.081	4.50537e-112	4.81214e-26	-0.456	0.145	0.22	1.21858e-21	1.69603	1.32121	LRRC59
CLIC1	6.03325e-274	1.29348	0.619	0.434	1.5278e-269	1.75163e-22	-0.266306	0.541	0.619	4.43565e-18	1.55978	1.32061	CLIC1
DPM2	8.52273e-122	1.2665	0.201	0.066	2.15821e-117	6.30189e-20	-0.373822	0.138	0.201	1.59583e-15	1.64032	1.32052	DPM2
SPTSSA	2.31406e-71	1.14037	0.117	0.038	5.85989e-67	1.62718e-23	-0.665328	0.066	0.117	4.1205e-19	1.8057	1.32027	SPTSSA
CDC42EP3-AS1	1.49464e-294	-1.16777	0.176	0.459	3.78488e-290	5.97538e-38	0.61471	0.264	0.176	1.51315e-33	1.78248	1.31968	CDC42EP3-AS1
PUS1	4.89768e-64	1.16269	0.117	0.041	1.24024e-59	5.51421e-17	-0.621388	0.073	0.117	1.39636e-12	1.78408	1.31832	PUS1
PGAP1	1.49229e-94	1.13843	0.193	0.075	3.77892e-90	3.53436e-33	-0.661347	0.114	0.193	8.95005e-29	1.79978	1.31659	PGAP1
PGAM1	1.06977e-108	1.23476	0.36	0.221	2.70897e-104	1.12509e-25	-0.452846	0.278	0.36	2.84907e-21	1.68761	1.31518	PGAM1
COX5A	4.39916e-165	1.26924	0.465	0.304	1.114e-160	1.23695e-21	-0.339636	0.387	0.465	3.13232e-17	1.60887	1.31389	COX5A
NABP2	9.64898e-103	1.18474	0.176	0.059	2.44341e-98	1.11103e-28	-0.566856	0.106	0.176	2.81347e-24	1.7516	1.31337	NABP2
GADD45GIP1	8.31347e-182	1.24946	0.501	0.325	2.10522e-177	9.9887e-31	-0.400323	0.402	0.501	2.52944e-26	1.64978	1.31202	GADD45GIP1
IRAK1	3.3322e-79	1.17255	0.154	0.057	8.43814e-75	1.49237e-26	-0.587745	0.091	0.154	3.77913e-22	1.7603	1.31161	IRAK1
HMGCS1	3.21674e-82	1.20198	0.174	0.069	8.14575e-78	1.79971e-22	-0.521797	0.112	0.174	4.55739e-18	1.72378	1.31036	HMGCS1
TOMM5	1.4242e-152	1.23595	0.487	0.343	3.6065e-148	2.6248e-28	-0.433136	0.403	0.487	6.64677e-24	1.66909	1.30965	TOMM5
PES1	7.4368e-70	1.19877	0.106	0.032	1.88322e-65	5.54856e-15	-0.526053	0.067	0.106	1.40506e-10	1.72482	1.30911	PES1
RBM3	5.02553e-189	1.17217	0.55	0.384	1.27261e-184	6.75011e-66	-0.580007	0.405	0.55	1.70933e-61	1.75218	1.30782	RBM3
NOM1	5.38798e-80	1.14016	0.143	0.049	1.3644e-75	7.08833e-29	-0.640593	0.079	0.143	1.79498e-24	1.78076	1.3078	NOM1
GNL2	1.4126e-97	1.19346	0.178	0.063	3.57713e-93	8.99421e-25	-0.53432	0.113	0.178	2.2776e-20	1.72778	1.30761	GNL2
RBM8A	9.64593e-213	1.20089	0.585	0.438	2.44264e-208	5.91752e-54	-0.513108	0.477	0.585	1.49849e-49	1.714	1.30592	RBM8A
MANF	1.40199e-119	1.15158	0.421	0.26	3.55025e-115	5.89538e-56	-0.615026	0.285	0.421	1.49289e-51	1.76661	1.30552	MANF
MRPL4	2.31451e-109	1.15756	0.279	0.13	5.86104e-105	7.74996e-36	-0.601734	0.184	0.279	1.96252e-31	1.75929	1.30462	MRPL4
GNPDA1	6.0766e-68	1.23016	0.206	0.103	1.53878e-63	1.971e-14	-0.427487	0.152	0.206	4.99118e-10	1.65764	1.30232	GNPDA1
C12orf43	2.22544e-88	1.15991	0.153	0.051	5.63548e-84	1.28132e-30	-0.583866	0.086	0.153	3.2447e-26	1.74377	1.29857	C12orf43
ILF2	1.37799e-128	1.21737	0.365	0.201	3.48948e-124	1.40928e-30	-0.445084	0.267	0.365	3.56871e-26	1.66246	1.29618	ILF2
HSPA5	5.2985e-84	1.02978	0.474	0.351	1.34174e-79	1.64929e-75	-0.783312	0.318	0.474	4.17648e-71	1.81309	1.29384	HSPA5
TRMO	1.78197e-49	-0.874807	0.108	0.189	4.51249e-45	2.35886e-21	0.951928	0.159	0.108	5.97335e-17	1.82674	1.29285	TRMO
CYP51A1	3.04414e-90	1.1113	0.207	0.087	7.70866e-86	4.88151e-36	-0.659412	0.123	0.207	1.23614e-31	1.77071	1.29221	CYP51A1
RRM1	2.51972e-84	1.12023	0.207	0.091	6.38069e-80	2.30058e-30	-0.643022	0.13	0.207	5.82577e-26	1.76326	1.29167	RRM1
ABCF2	1.03347e-98	1.20543	0.164	0.054	2.61705e-94	5.34881e-27	-0.4586	0.098	0.164	1.35448e-22	1.66403	1.28972	ABCF2
WDR18	5.92941e-92	1.09922	0.179	0.066	1.50151e-87	9.22701e-33	-0.672764	0.104	0.179	2.33656e-28	1.77198	1.28875	WDR18
ZFP36	1.63584e-175	-1.17477	0.139	0.329	4.14243e-171	3.45028e-13	0.527707	0.183	0.139	8.73713e-09	1.70248	1.28785	ZFP36
MRPS15	2.45893e-125	1.22612	0.337	0.171	6.22675e-121	2.86405e-25	-0.392261	0.248	0.337	7.25264e-21	1.61838	1.28733	MRPS15
HIF1A	1.2232e-188	1.25722	0.547	0.347	3.0975e-184	1.22027e-15	-0.256978	0.467	0.547	3.0901e-11	1.5142	1.28321	HIF1A
PIM1	1.19247e-92	1.23828	0.321	0.181	3.01969e-88	5.71235e-15	-0.334878	0.255	0.321	1.44654e-10	1.57316	1.28277	PIM1
FH	6.54673e-96	1.18115	0.164	0.055	1.65783e-91	1.21714e-23	-0.498805	0.102	0.164	3.08216e-19	1.67995	1.28215	FH
ZBTB20	0	-1.21982	0.679	0.943	0	1.15823e-58	0.393433	0.765	0.679	2.93299e-54	1.61325	1.2817	ZBTB20
ARHGAP12	1.49764e-139	-1.15043	0.097	0.249	3.79246e-135	1.05822e-19	0.562017	0.147	0.097	2.67974e-15	1.71245	1.28037	ARHGAP12
PPAT	2.37859e-82	1.06561	0.148	0.051	6.0233e-78	6.49121e-31	-0.709172	0.082	0.148	1.64377e-26	1.77478	1.28002	PPAT
SCML4	1.17961e-245	-1.15833	0.192	0.443	2.98714e-241	1.34197e-24	0.543934	0.261	0.192	3.39827e-20	1.70226	1.27968	SCML4
MCUR1	2.48023e-116	1.2219	0.219	0.081	6.28069e-112	2.52953e-22	-0.376535	0.149	0.219	6.40554e-18	1.59843	1.2786	MCUR1
PDIA6	3.75864e-139	1.14874	0.47	0.314	9.518e-135	3.68274e-55	-0.559767	0.337	0.47	9.3258e-51	1.70851	1.27787	PDIA6
FLOT1	3.67337e-95	1.12938	0.296	0.153	9.30209e-91	1.90327e-42	-0.595515	0.189	0.296	4.81966e-38	1.72489	1.27677	FLOT1
FKBP11	3.32686e-105	1.22528	0.376	0.224	8.42461e-101	3.14421e-22	-0.35726	0.288	0.376	7.96207e-18	1.58254	1.2763	FKBP11
FAM136A	1.82584e-104	1.13756	0.23	0.096	4.62357e-100	1.70311e-35	-0.577976	0.143	0.23	4.31278e-31	1.71554	1.27597	FAM136A
LMAN1	3.91101e-134	1.1738	0.407	0.233	9.90385e-130	3.12801e-37	-0.498942	0.294	0.407	7.92105e-33	1.67275	1.27545	LMAN1
CCDC124	1.27259e-124	1.20165	0.252	0.099	3.22258e-120	7.9677e-31	-0.426746	0.164	0.252	2.01766e-26	1.62839	1.27517	CCDC124
UTP14A	2.02162e-95	1.1736	0.181	0.066	5.11934e-91	3.47801e-22	-0.494587	0.119	0.181	8.80737e-18	1.66819	1.27356	UTP14A
H2AX	1.07231e-85	1.16124	0.168	0.063	2.71541e-81	3.02512e-22	-0.517005	0.108	0.168	7.6605e-18	1.67824	1.27113	H2AX
PRIM1	4.89535e-91	1.12537	0.188	0.073	1.23965e-86	1.44094e-28	-0.588174	0.116	0.188	3.6489e-24	1.71355	1.26981	PRIM1
MLLT3	9.06414e-276	-1.04212	0.499	0.726	2.29531e-271	3.80298e-65	0.725202	0.594	0.499	9.63028e-61	1.76732	1.26962	MLLT3
RUVBL2	3.95447e-91	1.18093	0.141	0.043	1.00139e-86	5.68547e-21	-0.465965	0.087	0.141	1.43973e-16	1.64689	1.26953	RUVBL2
TRG-AS1	4.85144e-219	-1.10087	0.245	0.482	1.22853e-214	9.51819e-37	0.629678	0.334	0.245	2.41029e-32	1.73055	1.26823	TRG-AS1
NUDC	6.93077e-158	1.19267	0.468	0.301	1.75508e-153	2.42354e-30	-0.426427	0.374	0.468	6.13713e-26	1.6191	1.26661	NUDC
NASP	1.4851e-123	1.14612	0.454	0.318	3.76072e-119	1.09599e-38	-0.53706	0.353	0.454	2.77537e-34	1.68318	1.26571	NASP
EXOSC4	6.37534e-88	1.21064	0.143	0.046	1.61443e-83	1.37888e-16	-0.367952	0.094	0.143	3.49173e-12	1.57859	1.26532	EXOSC4
THOC6	1.31721e-82	1.18673	0.145	0.049	3.33557e-78	2.14536e-19	-0.438045	0.092	0.145	5.43269e-15	1.62477	1.26499	THOC6
TRAF3	1.11663e-144	1.1642	0.429	0.244	2.82763e-140	3.91227e-33	-0.488081	0.323	0.429	9.90703e-29	1.65228	1.26237	TRAF3
PIK3IP1	2.93864e-231	-1.1679	0.172	0.41	7.44152e-227	2.45171e-22	0.475017	0.237	0.172	6.20846e-18	1.64292	1.26081	PIK3IP1
RBPJ	1.2229e-168	1.22352	0.569	0.424	3.09674e-164	1.09168e-16	-0.301065	0.498	0.569	2.76445e-12	1.52458	1.26002	RBPJ
RFC4	4.15484e-102	1.19203	0.202	0.077	1.05213e-97	1.19498e-22	-0.405445	0.134	0.202	3.02606e-18	1.59747	1.25909	RFC4
ADCY3	1.23509e-79	1.05379	0.143	0.05	3.12763e-75	4.25134e-26	-0.687252	0.083	0.143	1.07657e-21	1.74104	1.25809	ADCY3
TBC1D2B	3.53024e-182	-0.997684	0.271	0.48	8.93962e-178	6.33951e-48	0.76363	0.371	0.271	1.60536e-43	1.76131	1.25639	TBC1D2B
PFN1	0	1.21316	0.884	0.841	0	1.57161e-71	-0.326064	0.85	0.884	3.97978e-67	1.53923	1.25622	PFN1
FAM89A	1.97348e-65	1.24612	0.115	0.039	4.99745e-61	9.97994e-09	-0.157229	0.083	0.115	0.000252722	1.40335	1.256	FAM89A
ADISSP	8.85147e-69	1.0863	0.153	0.061	2.24146e-64	9.41923e-28	-0.624322	0.089	0.153	2.38523e-23	1.71062	1.25293	ADISSP
JUNB	3.48567e-146	1.1791	0.491	0.31	8.82675e-142	2.55327e-33	-0.423658	0.384	0.491	6.46564e-29	1.60276	1.2529	JUNB
OSBPL3	9.57721e-96	1.11404	0.352	0.204	2.42524e-91	1.46353e-28	-0.57159	0.26	0.352	3.7061e-24	1.68563	1.25212	OSBPL3
PSME3	1.58611e-95	1.20044	0.177	0.063	4.01652e-91	2.47099e-20	-0.355893	0.116	0.177	6.25729e-16	1.55633	1.25208	PSME3
FANCL	7.65316e-98	1.20804	0.144	0.042	1.93801e-93	4.0447e-18	-0.32885	0.093	0.144	1.02424e-13	1.53689	1.252	FANCL
LSM2	3.93713e-126	1.18704	0.388	0.226	9.96999e-122	1.41092e-25	-0.394158	0.297	0.388	3.57287e-21	1.5812	1.25077	LSM2
ABCE1	2.27645e-101	1.11039	0.331	0.181	5.76465e-97	6.68282e-41	-0.575255	0.221	0.331	1.69229e-36	1.68564	1.25055	ABCE1
TRAP1	1.4475e-78	0.926404	0.177	0.071	3.6655e-74	9.51884e-41	-0.838758	0.095	0.177	2.41046e-36	1.76516	1.2497	TRAP1
SNHG3	2.61948e-73	1.01261	0.241	0.124	6.63332e-69	6.48706e-42	-0.729807	0.145	0.241	1.64272e-37	1.74242	1.2482	SNHG3
MCRIP2	2.56575e-75	1.14374	0.167	0.068	6.49724e-71	8.57684e-18	-0.49828	0.113	0.167	2.17191e-13	1.64202	1.24757	MCRIP2
PSMB2	1.11829e-146	1.23439	0.409	0.229	2.83185e-142	3.81307e-09	-0.167102	0.344	0.409	9.65583e-05	1.40149	1.24565	PSMB2
RSL1D1	6.51762e-120	1.10647	0.419	0.265	1.65046e-115	2.53733e-45	-0.572129	0.301	0.419	6.42528e-41	1.6786	1.24564	RSL1D1
RBM19	2.7515e-77	1.05954	0.174	0.071	6.96762e-73	8.24102e-30	-0.652799	0.103	0.174	2.08687e-25	1.71234	1.2445	RBM19
POP7	2.31302e-105	1.13536	0.251	0.109	5.85726e-101	2.91114e-29	-0.506978	0.167	0.251	7.37188e-25	1.64234	1.24341	POP7
PNO1	3.58478e-87	1.0514	0.263	0.131	9.07775e-83	8.93398e-39	-0.663761	0.166	0.263	2.26235e-34	1.71516	1.24339	PNO1
RPL22L1	2.3215e-93	1.2001	0.421	0.299	5.87874e-89	9.60636e-13	-0.324062	0.359	0.421	2.43262e-08	1.52416	1.24308	RPL22L1
CCDC167	1.75402e-116	1.19143	0.32	0.161	4.4417e-112	6.18675e-22	-0.354398	0.238	0.32	1.56667e-17	1.54583	1.24302	CCDC167
CMTM6	1.72793e-88	1.04912	0.366	0.225	4.37562e-84	1.65295e-44	-0.664544	0.253	0.366	4.18577e-40	1.71366	1.24188	CMTM6
PRKCQ-AS1	2.03993e-138	1.15458	0.419	0.231	5.1657e-134	4.13654e-43	-0.456684	0.293	0.419	1.0475e-38	1.61126	1.24161	PRKCQ-AS1
RPL26L1	5.18036e-111	1.20964	0.259	0.114	1.31182e-106	5.69366e-18	-0.278974	0.19	0.259	1.44181e-13	1.48861	1.24139	RPL26L1
GMPPB	1.37816e-70	1.18812	0.104	0.03	3.48991e-66	2.60844e-11	-0.359222	0.07	0.104	6.60534e-07	1.54734	1.24124	GMPPB
PFKP	2.68215e-91	1.02992	0.27	0.133	6.79202e-87	5.05436e-42	-0.691698	0.169	0.27	1.27991e-37	1.72161	1.24063	PFKP
MRPL21	6.03676e-120	1.18754	0.291	0.131	1.52869e-115	1.83355e-22	-0.355346	0.21	0.291	4.64309e-18	1.54289	1.23956	MRPL21
EPB41	0	-1.21678	0.488	0.792	0	1.71048e-10	0.22556	0.516	0.488	4.33144e-06	1.44234	1.23751	EPB41
MRPS23	4.34033e-116	1.20403	0.31	0.15	1.0991e-111	2.03637e-18	-0.282344	0.233	0.31	5.1567e-14	1.48637	1.23669	MRPS23
LINC01138	3.81771e-282	-1.17138	0.27	0.535	9.6676e-278	3.53429e-14	0.396237	0.319	0.27	8.94989e-10	1.56762	1.23659	LINC01138
CCT8	3.94302e-138	1.18078	0.446	0.293	9.9849e-134	1.14079e-24	-0.367279	0.358	0.446	2.88882e-20	1.54806	1.23658	CCT8
TIMM50	1.59392e-83	1.04751	0.149	0.051	4.03629e-79	5.4168e-31	-0.655947	0.083	0.149	1.3717e-26	1.70345	1.23593	TIMM50
GSTO1	8.14725e-109	1.19396	0.394	0.254	2.06313e-104	1.25356e-14	-0.316137	0.328	0.394	3.1744e-10	1.51009	1.2351	GSTO1
XAF1	8.92484e-28	1.17912	0.198	0.138	2.26004e-23	5.58745e-13	0.366829	0.245	0.198	1.41491e-08	0.812289	1.23486
CAMK4	2.60755e-226	-1.23089	0.377	0.575	6.60309e-222	7.83118e-07	-0.0877451	0.324	0.377	0.0198309	1.14315	1.23402
EED	4.98691e-83	1.08851	0.328	0.199	1.26284e-78	2.90258e-30	-0.579625	0.238	0.328	7.35019e-26	1.66814	1.23322	EED
THG1L	6.26624e-82	1.14029	0.157	0.057	1.5868e-77	6.92683e-23	-0.465542	0.098	0.157	1.75408e-18	1.60583	1.23166	THG1L
PSMD8	1.2722e-193	1.17171	0.55	0.39	3.2216e-189	2.24041e-29	-0.375187	0.456	0.55	5.6734e-25	1.54689	1.23031	PSMD8
GPR171	5.8786e-77	1.06716	0.35	0.222	1.48864e-72	8.58241e-50	-0.609414	0.226	0.35	2.17332e-45	1.67657	1.22891	GPR171
BCL2A1	1.03386e-50	1.13616	0.174	0.09	2.61804e-46	5.25706e-13	-0.466408	0.127	0.174	1.33125e-08	1.60257	1.22817	BCL2A1
DBI	5.88857e-231	1.18722	0.621	0.495	1.49116e-226	2.50072e-23	-0.308001	0.56	0.621	6.33258e-19	1.49523	1.22653	DBI
SLC25A5	4.64585e-133	1.19217	0.45	0.309	1.17647e-128	1.3509e-13	-0.285794	0.394	0.45	3.42087e-09	1.47797	1.22595	SLC25A5
MRPL14	7.08379e-120	1.18227	0.338	0.173	1.79383e-115	1.44629e-20	-0.322685	0.255	0.338	3.66243e-16	1.50495	1.22551	MRPL14
IL32	1.08652e-290	1.19267	0.855	0.847	2.7514e-286	5.22105e-19	-0.277457	0.834	0.855	1.32213e-14	1.47013	1.22452	IL32
GTF3C6	1.18935e-140	1.14961	0.413	0.236	3.01178e-136	9.49706e-28	-0.418258	0.318	0.413	2.40494e-23	1.56787	1.22333	GTF3C6
ETS2	3.30189e-43	1.09315	0.105	0.045	8.36136e-39	2.99646e-12	-0.548783	0.07	0.105	7.58795e-08	1.64193	1.22317	ETS2
RRP7A	1.22981e-102	1.12789	0.303	0.155	3.11425e-98	6.67857e-29	-0.470421	0.213	0.303	1.69121e-24	1.59831	1.22206	RRP7A
BZW1	7.67619e-177	1.06442	0.584	0.441	1.94384e-172	3.72811e-65	-0.597803	0.456	0.584	9.44069e-61	1.66222	1.2208	BZW1
POLA2	2.47188e-86	1.14462	0.131	0.039	6.25954e-82	3.17045e-17	-0.421709	0.084	0.131	8.02853e-13	1.56633	1.21983	POLA2
EIF4A3	2.82857e-91	1.05053	0.306	0.164	7.1628e-87	5.75115e-40	-0.616084	0.201	0.306	1.45636e-35	1.66662	1.21786	EIF4A3
MPDU1	3.12654e-89	1.06565	0.172	0.063	7.91733e-85	3.46432e-31	-0.588379	0.1	0.172	8.77269e-27	1.65403	1.21729	MPDU1
MYC	8.8749e-53	0.895487	0.211	0.117	2.24739e-48	3.75025e-39	-0.822243	0.124	0.211	9.49677e-35	1.71773	1.21572	MYC
ALAS1	7.56548e-75	1.16955	0.119	0.037	1.91581e-70	1.00322e-12	-0.327452	0.08	0.119	2.54046e-08	1.497	1.21453	ALAS1
TCP1	1.62381e-103	1.12395	0.354	0.209	4.11197e-99	4.73844e-22	-0.459812	0.277	0.354	1.19992e-17	1.58376	1.21437	TCP1
KNTC1	5.10415e-97	1.0286	0.159	0.051	1.29252e-92	2.08489e-29	-0.644046	0.092	0.159	5.27956e-25	1.67265	1.2136	KNTC1
IL27RA	4.81371e-104	1.15849	0.312	0.16	1.21897e-99	3.96474e-19	-0.354785	0.236	0.312	1.00399e-14	1.51327	1.2116	IL27RA
SLC25A33	1.51241e-85	1.09098	0.177	0.068	3.82987e-81	2.57623e-20	-0.525439	0.118	0.177	6.52378e-16	1.61642	1.21092	SLC25A33
ZC3H6	7.58618e-145	-1.06278	0.153	0.324	1.92105e-140	4.26488e-21	0.580079	0.212	0.153	1.08e-16	1.64286	1.21078	ZC3H6
HSD17B10	1.85228e-103	1.11043	0.264	0.121	4.69053e-99	5.10789e-31	-0.480322	0.175	0.264	1.29347e-26	1.59076	1.20986	HSD17B10
GPN3	2.15863e-97	1.08811	0.221	0.092	5.4663e-93	1.52593e-28	-0.528628	0.143	0.221	3.86412e-24	1.61674	1.20972	GPN3
SNRPA1	1.39212e-123	1.09741	0.418	0.259	3.52526e-119	1.23151e-39	-0.504817	0.306	0.418	3.11857e-35	1.60222	1.20795	SNRPA1
RALB	7.84582e-66	1.10156	0.13	0.048	1.9868e-61	9.95503e-22	-0.493611	0.077	0.13	2.52091e-17	1.59517	1.2071	RALB
FASLG	2.25566e-57	1.15848	0.135	0.056	5.71201e-53	5.21217e-14	-0.332299	0.091	0.135	1.31988e-09	1.49078	1.2052	FASLG
COA4	2.56702e-118	1.1701	0.309	0.147	6.50048e-114	1.04587e-20	-0.288594	0.227	0.309	2.64845e-16	1.45869	1.20516	COA4
PTPN6	1.09662e-114	1.19341	0.324	0.165	2.77697e-110	1.43546e-09	-0.167288	0.265	0.324	3.63501e-05	1.3607	1.20508	PTPN6
PSMA6	1.98065e-174	1.17074	0.523	0.362	5.01561e-170	3.81475e-17	-0.282434	0.451	0.523	9.6601e-13	1.45318	1.20433	PSMA6
CD7	5.79657e-82	1.08585	0.343	0.208	1.46787e-77	4.08407e-28	-0.517088	0.252	0.343	1.03421e-23	1.60293	1.20268	CD7
TNFAIP8	1.09163e-138	1.00827	0.623	0.56	2.76432e-134	1.41354e-85	-0.655256	0.486	0.623	3.57951e-81	1.66352	1.20248	TNFAIP8
CHCHD2	0	1.14602	0.803	0.77	0	3.26454e-49	-0.363806	0.792	0.803	8.26679e-45	1.50983	1.20238	CHCHD2
ADSL	2.94624e-89	1.04895	0.219	0.095	7.46077e-85	2.53818e-31	-0.584358	0.138	0.219	6.42742e-27	1.63331	1.20074	ADSL
RRP15	8.36238e-107	1.11367	0.262	0.116	2.11761e-102	4.31381e-30	-0.445882	0.175	0.262	1.09239e-25	1.55955	1.19961	RRP15
HYOU1	2.59042e-67	1.08272	0.156	0.064	6.55973e-63	2.93897e-20	-0.516065	0.1	0.156	7.44236e-16	1.59879	1.19942	HYOU1
PMF1	2.47959e-117	1.11612	0.381	0.211	6.27907e-113	4.19205e-34	-0.437601	0.272	0.381	1.06155e-29	1.55373	1.19884	PMF1
LARS1	1.20878e-112	1.11964	0.374	0.208	3.06099e-108	5.29387e-28	-0.427722	0.275	0.374	1.34057e-23	1.54736	1.19856	LARS1
HSPA9	3.99007e-95	1.0178	0.398	0.259	1.01041e-90	7.16491e-50	-0.627781	0.274	0.398	1.81437e-45	1.64558	1.19583	HSPA9
FKBP4	2.64594e-110	1.18884	0.216	0.082	6.70032e-106	9.53692e-09	-0.106813	0.169	0.216	0.000241503	1.29565	1.19363	FKBP4
MRPL27	2.49983e-101	1.10592	0.262	0.119	6.33031e-97	6.68473e-28	-0.449043	0.178	0.262	1.69277e-23	1.55497	1.19361	MRPL27
GART	3.06818e-81	0.987903	0.258	0.13	7.76956e-77	4.23063e-40	-0.667022	0.16	0.258	1.07132e-35	1.65492	1.192	GART
MXD4	2.9841e-162	-0.966991	0.194	0.391	7.55663e-158	6.47454e-39	0.695643	0.283	0.194	1.63955e-34	1.66263	1.19121	MXD4
ELL2	8.40014e-74	1.09814	0.169	0.07	2.12717e-69	4.89203e-19	-0.457588	0.113	0.169	1.23881e-14	1.55573	1.18967	ELL2
LAGE3	6.27501e-94	1.08177	0.322	0.176	1.58902e-89	1.3697e-30	-0.493566	0.228	0.322	3.46848e-26	1.57534	1.18905	LAGE3
PSMA7	0	1.13769	0.764	0.691	0	4.03158e-48	-0.343872	0.716	0.764	1.02092e-43	1.48156	1.18852	PSMA7
DCUN1D5	1.0218e-104	1.1098	0.303	0.153	2.58751e-100	3.65059e-24	-0.424645	0.22	0.303	9.24438e-20	1.53444	1.18827	DCUN1D5
RBFA	2.75457e-65	1.01064	0.133	0.05	6.97539e-61	1.03606e-23	-0.623744	0.078	0.133	2.62362e-19	1.63439	1.18763	RBFA
MRPS25	2.96976e-83	1.0422	0.219	0.099	7.52033e-79	8.48117e-30	-0.568871	0.139	0.219	2.14769e-25	1.61107	1.18734	MRPS25
ARID5B	1.6878e-160	1.14665	0.557	0.382	4.27402e-156	2.07563e-18	-0.302952	0.477	0.557	5.25613e-14	1.4496	1.18599	ARID5B
NFKBIZ	9.72669e-52	1.03097	0.221	0.127	2.46309e-47	3.32844e-23	-0.582204	0.152	0.221	8.42861e-19	1.61317	1.184	NFKBIZ
NUFIP1	2.09874e-57	1.01553	0.115	0.043	5.31464e-53	2.43564e-17	-0.607307	0.071	0.115	6.16778e-13	1.62284	1.18327	NUFIP1
KANSL1-AS1	7.09321e-104	-0.971605	0.127	0.262	1.79621e-99	1.27717e-14	0.674594	0.17	0.127	3.23417e-10	1.6462	1.18283	KANSL1-AS1
FARSA	1.23466e-90	1.08065	0.196	0.078	3.12652e-86	2.74021e-23	-0.476357	0.129	0.196	6.93903e-19	1.55701	1.18098	FARSA
APRT	6.29471e-274	1.1065	0.69	0.585	1.59401e-269	2.18633e-49	-0.411834	0.607	0.69	5.53643e-45	1.51833	1.18065	APRT
CISD1	2.87914e-91	1.06812	0.252	0.119	7.29085e-87	4.02044e-27	-0.499043	0.171	0.252	1.0181e-22	1.56717	1.17895	CISD1
SUB1	0	1.14473	0.791	0.736	0	1.1918e-30	-0.281569	0.773	0.791	3.018e-26	1.4263	1.17885	SUB1
DNAJB11	6.83665e-94	1.04743	0.256	0.119	1.73125e-89	7.72133e-33	-0.540763	0.166	0.256	1.95527e-28	1.5882	1.17879	DNAJB11
ATP5MC3	1.41494e-195	1.15376	0.588	0.473	3.58306e-191	9.82049e-13	-0.241487	0.56	0.588	2.48684e-08	1.39525	1.17876	ATP5MC3
EIF3I	4.30461e-109	1.10325	0.381	0.229	1.09006e-104	2.33337e-26	-0.414102	0.287	0.381	5.9088e-22	1.51735	1.1784	EIF3I
AGO4	5.53724e-107	-1.0999	0.142	0.278	1.4022e-102	8.2555e-08	0.420654	0.172	0.142	0.00209054	1.52055	1.1776	AGO4
NCAPD3	4.27347e-83	1.04761	0.209	0.092	1.08217e-78	4.2661e-32	-0.537095	0.128	0.209	1.0803e-27	1.58471	1.17727	NCAPD3
GLRX2	4.02184e-99	1.09975	0.211	0.084	1.01845e-94	2.13887e-24	-0.418154	0.14	0.211	5.41625e-20	1.5179	1.17656	GLRX2
TRAF2	1.57326e-75	1.1491	0.152	0.058	3.98397e-71	1.07199e-12	-0.25202	0.107	0.152	2.7146e-08	1.40112	1.17642	TRAF2
TOMM22	9.44436e-113	1.11506	0.363	0.205	2.39159e-108	3.74362e-25	-0.373433	0.27	0.363	9.47997e-21	1.48849	1.17593	TOMM22
ATXN7L1	3.24087e-212	-1.14318	0.185	0.411	8.20686e-208	1.90629e-08	0.274587	0.221	0.185	0.000482731	1.41777	1.1757	ATXN7L1
LSM4	3.18702e-95	1.09347	0.378	0.247	8.07049e-91	2.6644e-23	-0.430422	0.298	0.378	6.74705e-19	1.52389	1.17514	LSM4
XYLT1	6.53335e-44	-0.895821	0.18	0.259	1.65444e-39	3.18237e-31	-0.759149	0.107	0.18	8.05871e-27	0.136672	1.17422
POLR3D	1.92754e-69	1.12011	0.142	0.054	4.8811e-65	2.79588e-13	-0.349977	0.099	0.142	7.08001e-09	1.47009	1.17351	POLR3D
GZMA	3.18591e-31	1.14132	0.487	0.468	8.06768e-27	1.82034e-19	0.270783	0.567	0.487	4.60964e-15	0.870539	1.173
NDUFS6	4.19275e-171	1.10311	0.524	0.366	1.06173e-166	8.00833e-35	-0.398406	0.424	0.524	2.02795e-30	1.50152	1.17285	NDUFS6
TRIAP1	4.58559e-94	1.12003	0.217	0.092	1.16121e-89	1.16872e-21	-0.346533	0.148	0.217	2.95955e-17	1.46656	1.17241	TRIAP1
MTHFD1	3.42505e-77	0.991619	0.167	0.066	8.67327e-73	1.14411e-29	-0.624674	0.098	0.167	2.89723e-25	1.61629	1.17198	MTHFD1
NDUFV2	3.33449e-142	1.06975	0.57	0.492	8.44392e-138	8.32543e-34	-0.477346	0.504	0.57	2.10825e-29	1.5471	1.17142	NDUFV2
LTV1	7.8048e-94	1.07874	0.227	0.098	1.97641e-89	7.78455e-24	-0.453002	0.153	0.227	1.97128e-19	1.53174	1.17	LTV1
RASA3	4.44445e-172	-1.06824	0.193	0.391	1.12547e-167	4.80523e-12	0.476517	0.235	0.193	1.21683e-07	1.54476	1.1697	RASA3
WDR76	1.80728e-89	1.062	0.179	0.067	4.57658e-85	2.01287e-27	-0.488948	0.109	0.179	5.09719e-23	1.55095	1.16915	WDR76
MMAB	3.46052e-72	1.05179	0.133	0.046	8.76307e-68	1.97504e-20	-0.508908	0.081	0.133	5.0014e-16	1.5607	1.16844	MMAB
PSMC4	4.74655e-123	1.13085	0.35	0.179	1.20197e-118	6.91884e-18	-0.292723	0.271	0.35	1.75206e-13	1.42358	1.16813	PSMC4
AK6	1.42547e-98	1.09614	0.267	0.126	3.60973e-94	3.55898e-20	-0.402642	0.194	0.267	9.01242e-16	1.49878	1.16775	AK6
RANGAP1	1.66951e-71	0.932842	0.199	0.092	4.2277e-67	1.42356e-31	-0.701337	0.123	0.199	3.60487e-27	1.63418	1.16708	RANGAP1
TRDC	6.67171e-32	0.7887	0.186	0.117	1.68948e-27	1.32494e-35	-0.860036	0.108	0.186	3.35515e-31	1.64874	1.16692	TRDC
NOPCHAP1	1.67485e-79	1.09895	0.16	0.061	4.24121e-75	8.83131e-19	-0.384753	0.105	0.16	2.23635e-14	1.48371	1.16436	NOPCHAP1
H2AZ1	1.12873e-107	1.05595	0.634	0.604	2.85829e-103	5.08432e-29	-0.488639	0.575	0.634	1.2875e-24	1.54459	1.16353	H2AZ1
LIMA1	3.16495e-90	1.13273	0.215	0.093	8.01461e-86	1.05637e-21	-0.265899	0.145	0.215	2.67504e-17	1.39863	1.16352	LIMA1
EIF2S1	1.92799e-113	1.06538	0.341	0.18	4.88226e-109	2.95617e-31	-0.467084	0.244	0.341	7.4859e-27	1.53247	1.16328	EIF2S1
KDM7A	3.92923e-269	-1.07474	0.262	0.539	9.95e-265	6.90486e-25	0.444255	0.336	0.262	1.74852e-20	1.519	1.16294	KDM7A
MAP2K3	2.48766e-93	1.10012	0.237	0.106	6.29949e-89	7.78511e-23	-0.376729	0.162	0.237	1.97142e-18	1.47685	1.16283	MAP2K3
ZNF44	1.69854e-76	-0.964218	0.129	0.239	4.30122e-72	4.40459e-13	0.648974	0.169	0.129	1.11537e-08	1.61319	1.16228	ZNF44
NDUFAF8	1.98521e-96	1.05654	0.391	0.253	5.02714e-92	3.81577e-30	-0.477456	0.296	0.391	9.66266e-26	1.53399	1.15941	NDUFAF8
CEP83	4.03205e-72	0.957463	0.192	0.087	1.02104e-67	7.38475e-29	-0.653694	0.119	0.192	1.87004e-24	1.61116	1.15933	CEP83
RASSF3	1.109e-195	-1.09578	0.27	0.477	2.80833e-191	8.15441e-07	0.378099	0.294	0.27	0.0206494	1.47388	1.15918	RASSF3
GLA	1.23641e-66	1.12198	0.105	0.032	3.13096e-62	2.61403e-07	-0.290636	0.078	0.105	0.0066195	1.41262	1.15902	GLA
TMEM106C	1.10944e-83	1.08636	0.182	0.073	2.80943e-79	3.99102e-21	-0.402268	0.12	0.182	1.01065e-16	1.48863	1.15844	TMEM106C
TIMM9	1.07681e-79	1.02002	0.214	0.098	2.7268e-75	2.52815e-28	-0.543664	0.138	0.214	6.40204e-24	1.56368	1.15586	TIMM9
GFOD1	4.50478e-46	0.993443	0.103	0.042	1.14075e-41	8.08622e-16	-0.590348	0.063	0.103	2.04767e-11	1.58379	1.15561	GFOD1
IFI6	1.20317e-11	0.912322	0.191	0.151	3.04679e-07	1.08457e-16	0.708998	0.239	0.191	2.74647e-12	0.203324	1.15543
LGALS3	1.63308e-65	1.06504	0.251	0.141	4.13545e-61	4.70846e-25	-0.447897	0.174	0.251	1.19232e-20	1.51294	1.15539	LGALS3
TALDO1	2.36707e-119	1.11959	0.405	0.248	5.99413e-115	3.46495e-21	-0.280761	0.312	0.405	8.77429e-17	1.40035	1.15425	TALDO1
DOHH	2.1138e-70	1.10638	0.106	0.031	5.35278e-66	4.5918e-15	-0.32878	0.066	0.106	1.16278e-10	1.43516	1.1542	DOHH
AHNAK	1.52977e-302	-1.08811	0.301	0.589	3.87384e-298	2.00799e-20	0.384951	0.366	0.301	5.08484e-16	1.47306	1.15419	AHNAK
FHOD1	1.56851e-55	0.898539	0.108	0.039	3.97194e-51	2.113e-20	-0.723487	0.062	0.108	5.35075e-16	1.62203	1.15361	FHOD1
FBL	6.48726e-93	1.05328	0.331	0.19	1.64277e-88	1.30625e-30	-0.470011	0.236	0.331	3.3078e-26	1.52329	1.15339	FBL
DUSP2	2.70672e-60	0.886219	0.292	0.179	6.85423e-56	7.50012e-46	-0.737501	0.182	0.292	1.89926e-41	1.62372	1.15295	DUSP2
IGFLR1	4.88227e-84	1.05112	0.379	0.239	1.23634e-79	1.2253e-40	-0.471781	0.262	0.379	3.10283e-36	1.5229	1.15214	IGFLR1
ATP1B3	8.22497e-100	1.00915	0.386	0.241	2.08281e-95	7.5029e-38	-0.554332	0.281	0.386	1.89996e-33	1.56348	1.15138	ATP1B3
SYNJ2	2.22273e-57	1.01378	0.105	0.037	5.62861e-53	2.81131e-17	-0.544918	0.063	0.105	7.11909e-13	1.55869	1.15095	SYNJ2
ANP32E	5.61751e-118	1.06569	0.45	0.301	1.42252e-113	6.03609e-32	-0.433928	0.347	0.45	1.52852e-27	1.49962	1.15064	ANP32E
CIAO2B	3.95203e-137	1.09643	0.488	0.337	1.00077e-132	4.14083e-21	-0.341803	0.406	0.488	1.04858e-16	1.43823	1.14847	CIAO2B
PITRM1	1.10153e-68	0.985961	0.149	0.059	2.78941e-64	2.09235e-23	-0.588547	0.091	0.149	5.29847e-19	1.57451	1.14826	PITRM1
STING1	7.36318e-43	0.939196	0.149	0.076	1.86458e-38	1.74237e-21	-0.659986	0.093	0.149	4.4122e-17	1.59918	1.1479	STING1
AHI1	8.32576e-71	0.923582	0.266	0.145	2.10833e-66	2.44831e-32	-0.6816	0.178	0.266	6.19987e-28	1.60518	1.14786	AHI1
ATP6V0B	5.88518e-135	1.12498	0.437	0.268	1.4903e-130	8.26261e-10	-0.223732	0.379	0.437	2.09234e-05	1.34871	1.14701	ATP6V0B
RPLP0	0	0.996679	0.889	0.864	0	1.05968e-172	-0.566039	0.832	0.889	2.68342e-168	1.56272	1.1462	RPLP0
FANCC	1.37679e-100	1.02449	0.164	0.053	3.48643e-96	4.69097e-25	-0.513178	0.1	0.164	1.18789e-20	1.53767	1.14583	FANCC
CCT7	7.72791e-109	1.03838	0.393	0.242	1.95694e-104	5.20582e-37	-0.484155	0.284	0.393	1.31827e-32	1.52253	1.1457	CCT7
LARP4	8.93763e-92	0.97463	0.283	0.142	2.26328e-87	9.7522e-41	-0.602002	0.179	0.283	2.46955e-36	1.57663	1.14556	LARP4
DHRS3	1.53069e-63	1.06264	0.182	0.087	3.87617e-59	2.25342e-16	-0.42574	0.128	0.182	5.70634e-12	1.48838	1.14475	DHRS3
RPS10	0	-0.894246	0.752	0.934	0	1.75953e-212	0.713649	0.85	0.752	4.45567e-208	1.6079	1.1441	RPS10
PNPT1	9.15325e-95	1.12385	0.257	0.122	2.31788e-90	1.48907e-14	-0.209561	0.193	0.257	3.77078e-10	1.33341	1.14322	PNPT1
PMVK	6.85416e-94	1.04514	0.216	0.09	1.73568e-89	5.36866e-26	-0.459674	0.142	0.216	1.35951e-21	1.50482	1.14176	PMVK
WDR5	1.7238e-61	0.949221	0.13	0.051	4.36518e-57	5.64908e-23	-0.634394	0.076	0.13	1.43052e-18	1.58362	1.1417	WDR5
G6PD	2.53371e-55	0.916516	0.185	0.093	6.41611e-51	2.92547e-24	-0.68077	0.119	0.185	7.40816e-20	1.59729	1.14169	G6PD
AKR1A1	1.0712e-93	1.06182	0.278	0.138	2.7126e-89	7.32188e-24	-0.41831	0.197	0.278	1.85412e-19	1.48013	1.14125	AKR1A1
GNL3	1.28753e-90	1.04526	0.285	0.149	3.2604e-86	1.20472e-29	-0.456543	0.196	0.285	3.05071e-25	1.5018	1.14062	GNL3
CD82	2.35859e-54	0.979037	0.19	0.1	5.97267e-50	1.50678e-26	-0.584347	0.12	0.19	3.81561e-22	1.56338	1.14016	CD82
HSPA8	3.36443e-272	1.12096	0.717	0.64	8.51976e-268	6.15466e-12	-0.208111	0.697	0.717	1.55854e-07	1.32907	1.14011	HSPA8
ADAP1	9.08548e-70	1.00826	0.134	0.049	2.30072e-65	1.55828e-20	-0.530809	0.082	0.134	3.94604e-16	1.53907	1.13945	ADAP1
PFDN2	2.44535e-140	1.11031	0.479	0.32	6.19237e-136	4.35681e-13	-0.254157	0.41	0.479	1.10327e-08	1.36446	1.13902	PFDN2
ATM	0	-1.12798	0.444	0.73	0	7.55934e-07	0.149611	0.473	0.444	0.0191425	1.27759	1.13786	ATM
TMEM70	9.64024e-101	1.08697	0.234	0.099	2.4412e-96	5.48931e-22	-0.336422	0.162	0.234	1.39006e-17	1.42339	1.13784	TMEM70
YBX3	4.53202e-64	1.03968	0.205	0.104	1.14764e-59	2.99342e-18	-0.460854	0.144	0.205	7.58023e-14	1.50054	1.13724	YBX3
PACS1	1.09126e-279	-1.03684	0.446	0.675	2.7634e-275	2.87526e-18	0.462391	0.484	0.446	7.28103e-14	1.49923	1.13527	PACS1
BMPR1A	3.4091e-70	-0.925377	0.213	0.321	8.63287e-66	5.1353e-15	0.657525	0.256	0.213	1.30041e-10	1.5829	1.13519	BMPR1A
YBX1	3.63342e-212	1.02851	0.706	0.679	9.2009e-208	3.0968e-55	-0.480041	0.652	0.706	7.84204e-51	1.50855	1.13502	YBX1
JPT1	4.04645e-108	1.04675	0.374	0.216	1.02468e-103	1.15554e-27	-0.436037	0.279	0.374	2.92619e-23	1.48279	1.13394	JPT1
DEF8	6.5358e-71	1.05936	0.129	0.045	1.65506e-66	1.63265e-18	-0.40426	0.08	0.129	4.13435e-14	1.46362	1.13387	DEF8
LSM5	1.37721e-110	1.07417	0.434	0.292	3.48752e-106	5.27045e-19	-0.361868	0.357	0.434	1.33464e-14	1.43604	1.13349	LSM5
TMA16	2.29477e-100	1.06629	0.226	0.094	5.81104e-96	3.01349e-19	-0.380923	0.16	0.226	7.63106e-15	1.44721	1.13229	TMA16
TNFRSF1B	5.25839e-63	0.847953	0.307	0.185	1.33158e-58	3.21999e-54	-0.74933	0.186	0.307	8.15399e-50	1.59728	1.1316	TNFRSF1B
HLA-DRA	4.9409e-28	1.00911	0.15	0.093	1.25118e-23	5.36923e-17	-0.511871	0.101	0.15	1.35965e-12	1.52099	1.13151	HLA-DRA
SEC61B	1.24723e-249	1.08462	0.698	0.598	3.15835e-245	4.13642e-28	-0.313928	0.634	0.698	1.04747e-23	1.39855	1.12914	SEC61B
SMS	2.18655e-93	1.082	0.293	0.154	5.537e-89	1.99685e-15	-0.321745	0.228	0.293	5.05662e-11	1.40375	1.12883	SMS
GLCCI1	1.45201e-180	-0.955081	0.33	0.54	3.67693e-176	1.25013e-28	0.601359	0.403	0.33	3.16571e-24	1.55644	1.12863	GLCCI1
EMG1	1.03819e-97	1.05259	0.27	0.128	2.62901e-93	3.68624e-22	-0.407122	0.195	0.27	9.33466e-18	1.45971	1.12858	EMG1
TIMM17A	6.78083e-81	0.947925	0.267	0.137	1.71711e-76	7.22734e-37	-0.610551	0.172	0.267	1.83018e-32	1.55848	1.12753	TIMM17A
SAMD3	1.63874e-283	-0.918451	0.455	0.726	4.14978e-279	4.27497e-91	0.653165	0.605	0.455	1.08255e-86	1.57162	1.12702	SAMD3
UTP11	3.34828e-107	1.08245	0.232	0.093	8.47884e-103	1.84494e-17	-0.31346	0.168	0.232	4.67195e-13	1.39591	1.12692	UTP11
EPB41L2	1.59738e-59	1.07639	0.116	0.043	4.04504e-55	9.00761e-10	-0.329023	0.083	0.116	2.281e-05	1.40542	1.12556	EPB41L2
CRELD2	5.66619e-92	1.08602	0.209	0.086	1.43485e-87	7.08645e-19	-0.293768	0.145	0.209	1.7945e-14	1.37979	1.12505	CRELD2
RDX	8.21767e-82	0.97029	0.28	0.15	2.08096e-77	2.38144e-32	-0.569127	0.189	0.28	6.03052e-28	1.53942	1.12489	RDX
BANF1	2.17965e-116	1.11253	0.393	0.231	5.51954e-112	7.72441e-10	-0.160122	0.327	0.393	1.95605e-05	1.27265	1.12399	BANF1
TIAM1	9.69052e-20	0.965517	0.129	0.083	2.45393e-15	5.06668e-12	-0.573449	0.09	0.129	1.28304e-07	1.53897	1.12297	TIAM1
STAT5A	2.61833e-53	0.936199	0.225	0.127	6.63039e-49	2.62384e-32	-0.619709	0.143	0.225	6.64436e-28	1.55591	1.12272	STAT5A
SGO2	9.85001e-71	0.972768	0.122	0.04	2.49432e-66	1.54745e-23	-0.560289	0.069	0.122	3.9186e-19	1.53306	1.12259	SGO2
DAAM1	2.29086e-66	-0.751154	0.193	0.304	5.80114e-62	1.37405e-41	0.833865	0.281	0.193	3.47951e-37	1.58502	1.1223	DAAM1
RNASEH2C	1.61338e-116	1.10285	0.367	0.202	4.08556e-112	1.06956e-11	-0.183824	0.3	0.367	2.70844e-07	1.28668	1.11807	RNASEH2C
MICOS13	4.35906e-119	1.0965	0.442	0.281	1.10384e-114	1.15745e-11	-0.211692	0.369	0.442	2.93101e-07	1.3082	1.11675	MICOS13
ABCF1	5.86952e-137	1.06538	0.461	0.279	1.48634e-132	2.78278e-29	-0.331479	0.354	0.461	7.04684e-25	1.39686	1.11576	ABCF1
ATAD2	1.00435e-34	0.834529	0.232	0.157	2.54331e-30	5.22945e-34	-0.739424	0.148	0.232	1.32425e-29	1.57395	1.11498	ATAD2
SYNE1	0	-1.04489	0.453	0.733	0	3.50707e-30	0.384777	0.528	0.453	8.88096e-26	1.42966	1.11348	SYNE1
GFUS	5.872e-90	1.0694	0.235	0.106	1.48697e-85	1.48158e-20	-0.307298	0.165	0.235	3.7518e-16	1.3767	1.11268	GFUS
USP12	1.02453e-67	0.826659	0.322	0.195	2.59442e-63	1.66493e-51	-0.743954	0.203	0.322	4.21611e-47	1.57061	1.11213	USP12
PPM1G	1.65606e-105	1.00151	0.44	0.308	4.19365e-101	1.67489e-35	-0.482491	0.339	0.44	4.24132e-31	1.484	1.11168	PPM1G
CYB5A	4.52378e-93	1.08711	0.287	0.146	1.14556e-88	9.31832e-13	-0.230167	0.225	0.287	2.35968e-08	1.31728	1.11121	CYB5A
PGD	7.42319e-72	0.945574	0.145	0.054	1.87977e-67	3.61788e-20	-0.582897	0.092	0.145	9.16156e-16	1.52847	1.1108	PGD
ARSB	2.16398e-96	1.05928	0.229	0.099	5.47983e-92	8.4145e-16	-0.332805	0.169	0.229	2.1308e-11	1.39208	1.11033	ARSB
ALCAM	1.46622e-50	0.967412	0.106	0.041	3.7129e-46	1.9648e-14	-0.542499	0.067	0.106	4.97547e-10	1.50991	1.10914	ALCAM
QTRT1	1.18975e-62	1.00821	0.124	0.046	3.01281e-58	5.53477e-19	-0.462105	0.076	0.124	1.40157e-14	1.47031	1.10906	QTRT1
PSMD1	2.64347e-113	1.05467	0.377	0.215	6.69406e-109	1.86026e-21	-0.342563	0.289	0.377	4.71075e-17	1.39723	1.10891	PSMD1
TSC22D1	4.01228e-98	-0.941625	0.142	0.276	1.01603e-93	1.32965e-13	0.585139	0.185	0.142	3.36708e-09	1.52676	1.10862	TSC22D1
HPRT1	7.86071e-96	1.03331	0.259	0.12	1.99057e-91	8.65873e-25	-0.395396	0.178	0.259	2.19265e-20	1.42871	1.10638	HPRT1
HSD17B12	7.21569e-63	1.06548	0.124	0.046	1.82723e-58	6.14362e-09	-0.296794	0.091	0.124	0.000155575	1.36227	1.10604	HSD17B12
MTX1	1.39353e-88	1.00436	0.185	0.071	3.52884e-84	2.11681e-20	-0.462719	0.124	0.185	5.3604e-16	1.46708	1.10582	MTX1
PDCL3	1.21125e-77	1.0068	0.206	0.093	3.06724e-73	4.42175e-19	-0.455212	0.144	0.206	1.11972e-14	1.46201	1.10492	PDCL3
ZNF652	9.47477e-147	-1.03053	0.215	0.394	2.3993e-142	6.06511e-10	0.396069	0.253	0.215	1.53587e-05	1.4266	1.10402	ZNF652
FBXL20	5.91723e-130	-1.01486	0.253	0.416	1.49842e-125	1.57291e-07	0.434106	0.279	0.253	0.00398307	1.44896	1.1038	FBXL20
HRAS	3.70241e-97	1.01988	0.209	0.083	9.3756e-93	6.86063e-28	-0.420978	0.133	0.209	1.73732e-23	1.44086	1.10335	HRAS
JPT2	1.11299e-63	0.855938	0.132	0.05	2.81842e-59	7.18474e-26	-0.695648	0.075	0.132	1.81939e-21	1.55159	1.10298	JPT2
LAPTM5	4.72746e-282	-0.942264	0.412	0.667	1.19714e-277	2.31961e-33	0.573289	0.479	0.412	5.87394e-29	1.51555	1.10296	LAPTM5
MRPL3	8.3684e-83	0.981131	0.331	0.197	2.11913e-78	6.66156e-31	-0.503523	0.237	0.331	1.68691e-26	1.48465	1.10279	MRPL3
CD3G	0	-0.922345	0.567	0.828	0	1.62984e-90	0.60283	0.683	0.567	4.12723e-86	1.52518	1.10187	CD3G
ITPA	1.84103e-90	1.03072	0.267	0.132	4.66203e-86	1.4582e-21	-0.389089	0.193	0.267	3.6926e-17	1.41981	1.10172	ITPA
WDR3	4.39164e-53	0.912444	0.142	0.064	1.11209e-48	4.58579e-20	-0.616739	0.089	0.142	1.16126e-15	1.52918	1.10133	WDR3
MIR29B2CHG	8.82279e-34	-0.832236	0.092	0.152	2.23419e-29	9.90472e-11	0.720606	0.124	0.092	2.50817e-06	1.55284	1.10086	MIR29B2CHG
CCDC102A	1.91482e-55	1.01993	0.108	0.04	4.84891e-51	1.39588e-13	-0.409752	0.07	0.108	3.5348e-09	1.42968	1.09916	CCDC102A
BRCA2	5.43628e-70	0.860984	0.117	0.038	1.37663e-65	1.42852e-23	-0.683148	0.066	0.117	3.61745e-19	1.54413	1.09908	BRCA2
MAP3K8	3.25889e-92	1.04968	0.24	0.11	8.25248e-88	1.27516e-16	-0.321532	0.177	0.24	3.22909e-12	1.37121	1.09782	MAP3K8
NFKBIB	1.85863e-95	1.05268	0.252	0.115	4.70661e-91	1.99873e-18	-0.309758	0.183	0.252	5.06138e-14	1.36244	1.09731	NFKBIB
POLR2K	1.8508e-111	1.06023	0.457	0.305	4.68679e-107	1.82181e-12	-0.282462	0.386	0.457	4.61338e-08	1.34269	1.09721	POLR2K
NCLN	6.64482e-49	0.824841	0.137	0.062	1.68267e-44	3.70458e-23	-0.722178	0.082	0.137	9.3811e-19	1.54702	1.09631	NCLN
UBE2M	3.11665e-90	0.977722	0.372	0.234	7.89229e-86	9.12762e-33	-0.49552	0.272	0.372	2.31139e-28	1.47324	1.09612	UBE2M
TRAF1	9.11296e-75	0.984121	0.308	0.181	2.30768e-70	1.09414e-32	-0.48158	0.211	0.308	2.77069e-28	1.4657	1.09563	TRAF1
MRPS35	8.4201e-81	0.89517	0.264	0.134	2.13222e-76	8.76753e-39	-0.630676	0.168	0.264	2.2202e-34	1.52585	1.09503	MRPS35
KLRG1	6.07088e-112	-0.844266	0.232	0.391	1.53733e-107	7.30287e-37	0.696446	0.317	0.232	1.84931e-32	1.54071	1.09445	KLRG1
LRR1	4.97002e-81	1.01193	0.171	0.066	1.25856e-76	3.46597e-22	-0.416436	0.11	0.171	8.77688e-18	1.42836	1.09427	LRR1
EBP	1.57881e-83	0.991502	0.283	0.15	3.99802e-79	1.6499e-28	-0.461185	0.196	0.283	4.17804e-24	1.45269	1.09351	EBP
PSMB1	1.74706e-205	1.05149	0.627	0.52	4.42408e-201	1.40062e-24	-0.298562	0.557	0.627	3.5468e-20	1.35005	1.09306	PSMB1
FIBP	1.08276e-81	0.958125	0.281	0.147	2.74187e-77	5.37101e-32	-0.523653	0.191	0.281	1.3601e-27	1.48178	1.09189	FIBP
GRAMD2B	2.29272e-51	0.938173	0.103	0.039	5.80585e-47	3.9284e-15	-0.556818	0.064	0.103	9.9479e-11	1.49499	1.09097	GRAMD2B
AP1S1	8.5268e-72	1.05162	0.139	0.051	2.15924e-67	3.49564e-12	-0.287675	0.098	0.139	8.85201e-08	1.3393	1.09026	AP1S1
SELENOH	1.0258e-175	1.0779	0.593	0.464	2.59762e-171	1.01266e-07	-0.161343	0.551	0.593	0.00256436	1.23924	1.08991	SELENOH
PDHA1	1.03621e-80	0.986334	0.237	0.114	2.62401e-76	4.17837e-23	-0.45762	0.164	0.237	1.05809e-18	1.44395	1.08732	PDHA1
DHX33	3.46819e-62	0.908765	0.132	0.051	8.7825e-58	1.93757e-24	-0.596337	0.076	0.132	4.90651e-20	1.5051	1.08696	DHX33
ATOX1	2.99055e-108	1.08066	0.344	0.185	7.57297e-104	3.04677e-07	-0.103996	0.287	0.344	0.00771534	1.18466	1.08565	ATOX1
GRPEL1	1.46759e-64	0.934694	0.261	0.146	3.71637e-60	5.7802e-29	-0.551391	0.177	0.261	1.46372e-24	1.48608	1.08521	GRPEL1
CALM3	2.37997e-86	0.968649	0.436	0.316	6.02679e-82	4.73702e-34	-0.488303	0.333	0.436	1.19955e-29	1.45695	1.08477	CALM3
TXN2	1.23046e-93	1.04104	0.276	0.137	3.11588e-89	1.69318e-21	-0.304345	0.199	0.276	4.28765e-17	1.34538	1.08462	TXN2
MLST8	1.14884e-41	0.665513	0.1	0.041	2.90921e-37	4.97833e-24	-0.853858	0.052	0.1	1.26066e-19	1.51937	1.08258	MLST8
MRPL51	3.28991e-117	1.01207	0.495	0.374	8.33104e-113	2.31038e-25	-0.384086	0.413	0.495	5.85057e-21	1.39616	1.0825	MRPL51
CCT4	5.46595e-111	1.00333	0.451	0.311	1.38414e-106	8.4477e-25	-0.40197	0.365	0.451	2.13921e-20	1.4053	1.08085	CCT4
CIAPIN1	1.1634e-62	0.93078	0.172	0.078	2.94607e-58	1.60306e-23	-0.548725	0.109	0.172	4.05944e-19	1.4795	1.08049	CIAPIN1
TUFM	1.55301e-97	0.959077	0.41	0.266	3.93268e-93	2.35893e-40	-0.497278	0.295	0.41	5.97351e-36	1.45635	1.08033	TUFM
EXOSC2	4.83215e-59	0.94414	0.116	0.043	1.22365e-54	2.17775e-19	-0.524575	0.069	0.116	5.51471e-15	1.46871	1.08008	EXOSC2
C8orf33	3.62287e-81	0.983079	0.258	0.13	9.1742e-77	2.06108e-26	-0.446871	0.176	0.258	5.21926e-22	1.42995	1.07988	C8orf33
AP2S1	3.20649e-107	0.995843	0.421	0.26	8.11981e-103	8.58419e-27	-0.416462	0.323	0.421	2.17378e-22	1.4123	1.07942	AP2S1
MLEC	1.35714e-87	0.933993	0.296	0.155	3.43669e-83	2.40878e-40	-0.540456	0.19	0.296	6.09975e-36	1.47445	1.07909	MLEC
SPATS2L	6.00934e-76	1.06995	0.168	0.068	1.52175e-71	6.70354e-12	-0.137634	0.122	0.168	1.69754e-07	1.20758	1.07876	SPATS2L
ARPC1B	1.48893e-199	1.01636	0.641	0.518	3.77041e-195	4.99806e-35	-0.354107	0.553	0.641	1.26566e-30	1.37047	1.07628	ARPC1B
MRPL13	6.66329e-97	1.01185	0.334	0.184	1.68734e-92	3.26966e-21	-0.366462	0.252	0.334	8.27977e-17	1.37831	1.07616	MRPL13
AUTS2	1.82418e-68	-0.931212	0.146	0.252	4.61938e-64	3.84226e-16	-0.53804	0.098	0.146	9.72974e-12	0.393172	1.07547
GPR65	8.55827e-55	0.898424	0.227	0.126	2.16721e-50	1.21427e-33	-0.590755	0.142	0.227	3.0749e-29	1.48918	1.07525	GPR65
BPGM	1.64448e-41	1.01622	0.184	0.106	4.16431e-37	1.57703e-10	-0.351011	0.141	0.184	3.99351e-06	1.36723	1.07514	BPGM
CLPB	2.55155e-50	0.830342	0.106	0.041	6.46129e-46	1.81203e-22	-0.682555	0.058	0.106	4.5886e-18	1.5129	1.07487	CLPB
PINX1	1.03135e-84	0.99309	0.211	0.092	2.61168e-80	2.85742e-27	-0.409353	0.136	0.211	7.23584e-23	1.40244	1.07415	PINX1
MCM8	5.94153e-59	0.806773	0.114	0.041	1.50457e-54	1.13141e-22	-0.708585	0.064	0.114	2.86508e-18	1.51536	1.07377	MCM8
UHRF1	3.77088e-30	0.601039	0.15	0.088	9.549e-26	3.86737e-35	-0.889149	0.08	0.15	9.79335e-31	1.49019	1.07324	UHRF1
MRPL47	1.8967e-96	1.00535	0.347	0.193	4.80301e-92	2.28093e-24	-0.373961	0.256	0.347	5.77601e-20	1.37931	1.07264	MRPL47
CDK2AP1	5.00709e-65	0.972761	0.125	0.045	1.26795e-60	1.29219e-17	-0.450042	0.078	0.125	3.27222e-13	1.4228	1.07182	CDK2AP1
SMG9	9.64095e-55	0.866808	0.106	0.038	2.44138e-50	1.58074e-18	-0.623044	0.062	0.106	4.0029e-14	1.48985	1.06749	SMG9
HSPA14	4.53374e-73	0.946471	0.197	0.089	1.14808e-68	2.72565e-25	-0.492996	0.127	0.197	6.90215e-21	1.43947	1.06717	HSPA14
NACC1	1.77753e-43	0.87247	0.1	0.041	4.50124e-39	4.2133e-14	-0.614277	0.063	0.1	1.06693e-09	1.48675	1.06702	NACC1
APEX1	2.35485e-87	1.00261	0.323	0.184	5.96318e-83	8.16675e-24	-0.363777	0.235	0.323	2.06807e-19	1.36638	1.06656	APEX1
PSMD2	1.08405e-92	0.966189	0.317	0.173	2.74515e-88	7.81385e-31	-0.449835	0.222	0.317	1.9787e-26	1.41602	1.06577	PSMD2
TP53BP2	2.21994e-41	0.691988	0.241	0.149	5.62155e-37	3.85311e-44	-0.808454	0.143	0.241	9.75723e-40	1.50044	1.06416	TP53BP2
PYHIN1	5.60288e-270	-0.885983	0.427	0.694	1.41882e-265	1.04788e-64	0.588828	0.546	0.427	2.65355e-60	1.47481	1.06381	PYHIN1
TAP1	3.35783e-104	1.0301	0.397	0.237	8.50304e-100	4.19649e-23	-0.261809	0.298	0.397	1.06268e-18	1.29191	1.06285	TAP1
CALR	8.9848e-114	0.914052	0.594	0.509	2.27522e-109	1.16619e-63	-0.536756	0.464	0.594	2.95314e-59	1.45081	1.06	CALR
PPP5C	9.13522e-68	0.876564	0.155	0.063	2.31331e-63	2.47995e-30	-0.592657	0.087	0.155	6.27998e-26	1.46922	1.05811	PPP5C
ADRM1	1.23776e-102	1.0397	0.371	0.215	3.13438e-98	1.6377e-13	-0.190921	0.295	0.371	4.14715e-09	1.23062	1.05708	ADRM1
FDPS	1.57549e-86	0.970894	0.35	0.211	3.98962e-82	2.5049e-27	-0.414323	0.257	0.35	6.34316e-23	1.38522	1.0556	FDPS
AK2	2.21115e-74	0.956572	0.194	0.086	5.5993e-70	7.78192e-21	-0.443241	0.131	0.194	1.97062e-16	1.39981	1.05427	AK2
LINC01871	1.15787e-65	0.961577	0.59	0.556	2.93208e-61	5.74932e-35	-0.423689	0.493	0.59	1.4559e-30	1.38527	1.05078	LINC01871
UBE2N	3.3044e-97	0.945173	0.432	0.288	8.36773e-93	1.27764e-34	-0.456082	0.322	0.432	3.23537e-30	1.40125	1.04946	UBE2N
LACTB	1.27162e-77	1.03752	0.208	0.095	3.22013e-73	2.51257e-10	-0.15732	0.161	0.208	6.36258e-06	1.19484	1.04938	LACTB
RESF1	0	-0.997525	0.522	0.818	0	1.45782e-29	0.325699	0.592	0.522	3.69165e-25	1.32322	1.04935	RESF1
BLTP3B	4.23217e-76	0.876428	0.295	0.163	1.07171e-71	1.29377e-33	-0.575428	0.2	0.295	3.27622e-29	1.45186	1.04845	BLTP3B
HCCS	1.35252e-65	0.996508	0.139	0.054	3.42499e-61	1.71954e-12	-0.325199	0.098	0.139	4.35439e-08	1.32171	1.04823	HCCS
BST2	2.77823e-85	0.992336	0.434	0.295	7.03532e-81	1.55896e-15	0.324292	0.469	0.434	3.94775e-11	0.668044	1.04398
PLAAT4	4.81971e-189	-0.543483	0.392	0.661	1.2205e-184	8.36186e-155	0.890153	0.604	0.392	2.11747e-150	1.43364	1.04295	PLAAT4
TEDC1	2.04718e-67	1.03035	0.1	0.029	5.18408e-63	1.85631e-10	-0.160284	0.068	0.1	4.70073e-06	1.19063	1.04274	TEDC1
PEA15	1.61007e-66	0.988677	0.103	0.031	4.07718e-62	7.02576e-16	-0.331102	0.063	0.103	1.77913e-11	1.31978	1.04265	PEA15
VMP1	7.27396e-158	1.02362	0.573	0.392	1.84199e-153	4.9989e-11	-0.19592	0.503	0.573	1.26587e-06	1.21954	1.0422	VMP1
SYNCRIP	2.66116e-59	0.780064	0.387	0.279	6.73886e-55	8.48734e-58	-0.690562	0.257	0.387	2.14925e-53	1.47063	1.04181	SYNCRIP
VMA21	9.00479e-75	0.947215	0.228	0.111	2.28028e-70	6.18247e-25	-0.431757	0.154	0.228	1.56559e-20	1.37897	1.04098	VMA21
EIF1AY	1.16126e-44	0.962354	0.141	0.07	2.94067e-40	2.19592e-08	-0.395371	0.107	0.141	0.000556073	1.35773	1.04041	EIF1AY
ABCD2	5.56406e-79	-0.939386	0.095	0.202	1.40899e-74	1.32683e-06	0.445198	0.119	0.095	0.0335992	1.38458	1.03954	ABCD2
TXLNA	2.09785e-67	0.880092	0.216	0.106	5.3124e-63	1.57817e-28	-0.552817	0.139	0.216	3.9964e-24	1.43291	1.03931	TXLNA
NFIA	1.30053e-21	-0.564534	0.117	0.168	3.29334e-17	1.92327e-23	-0.872425	0.066	0.117	4.87029e-19	0.307892	1.03915
LINC02964	2.28107e-93	-0.203005	0.27	0.462	5.77636e-89	1.30983e-93	1.01878	0.427	0.27	3.31688e-89	1.22179	1.03881	LINC02964
HERPUD2	1.14239e-91	-0.716128	0.242	0.383	2.89287e-87	1.56123e-35	0.750826	0.323	0.242	3.9535e-31	1.46695	1.03758	HERPUD2
BARD1	1.12819e-78	0.886051	0.171	0.068	2.85691e-74	3.92198e-27	-0.538833	0.104	0.171	9.93163e-23	1.42488	1.03703	BARD1
LMO4	1.48159e-81	0.944864	0.259	0.13	3.75184e-77	7.13022e-18	-0.427073	0.192	0.259	1.80558e-13	1.37194	1.0369	LMO4
ENY2	6.07982e-107	0.992118	0.446	0.296	1.53959e-102	8.25245e-16	-0.299593	0.37	0.446	2.08977e-11	1.29171	1.03637	ENY2
C1orf21	3.97948e-151	-0.823143	0.381	0.565	1.00772e-146	1.47762e-48	0.628683	0.479	0.381	3.74177e-44	1.45183	1.03576	C1orf21
ZDHHC16	1.76571e-45	0.859267	0.11	0.046	4.47132e-41	1.32558e-14	-0.576789	0.07	0.11	3.35677e-10	1.43606	1.0349	ZDHHC16
TMEM126A	1.16878e-95	1.00327	0.287	0.144	2.95971e-91	6.82514e-17	-0.253513	0.216	0.287	1.72833e-12	1.25678	1.0348	TMEM126A
MACROH2A1	2.75165e-79	0.93302	0.325	0.192	6.968e-75	1.18274e-28	-0.447069	0.233	0.325	2.99505e-24	1.38009	1.0346	MACROH2A1
ARL2	1.47246e-83	0.982465	0.289	0.154	3.7287e-79	2.93834e-20	-0.317562	0.211	0.289	7.44076e-16	1.30003	1.03251	ARL2
NUP62	4.48005e-80	0.953252	0.207	0.092	1.13448e-75	6.33496e-23	-0.395431	0.138	0.207	1.6042e-18	1.34868	1.03201	NUP62
CCDC146	1.09524e-55	-0.882922	0.087	0.171	2.77347e-51	2.92288e-07	0.533673	0.112	0.087	0.0074016	1.4166	1.03168	CCDC146
GIMAP2	3.69989e-99	-0.870505	0.157	0.296	9.36922e-95	1.52141e-10	0.552983	0.194	0.157	3.85266e-06	1.42349	1.0313	GIMAP2
CERS6	1.15393e-41	0.688522	0.191	0.109	2.9221e-37	9.72578e-40	-0.766446	0.107	0.191	2.46286e-35	1.45497	1.03029	CERS6
RAB8B	7.53096e-83	0.95787	0.453	0.313	1.90707e-78	5.53915e-22	-0.379016	0.361	0.453	1.40268e-17	1.33689	1.03013	RAB8B
ZNF367	2.61178e-64	0.791249	0.131	0.049	6.6138e-60	2.93955e-28	-0.658463	0.071	0.131	7.44382e-24	1.44971	1.02939	ZNF367
LNCRNA-IUR	1.06112e-60	-0.886249	0.084	0.171	2.68707e-56	1.10944e-08	0.521242	0.112	0.084	0.000280944	1.40749	1.02817	LNCRNA-IUR
MRPL24	2.65644e-71	0.933737	0.169	0.071	6.7269e-67	6.85719e-18	-0.43005	0.115	0.169	1.73645e-13	1.36379	1.02801	MRPL24
BTG2	1.1532e-44	0.889901	0.327	0.229	2.92025e-40	1.01867e-24	-0.514089	0.242	0.327	2.57959e-20	1.40399	1.02772	BTG2
YWHAG	2.02775e-52	0.782501	0.252	0.148	5.13488e-48	2.08985e-36	-0.66535	0.161	0.252	5.29214e-32	1.44785	1.02713	YWHAG
BCL11B	0	-0.955176	0.594	0.842	0	1.48826e-37	0.376051	0.664	0.594	3.76873e-33	1.33123	1.02654	BCL11B
TPM3	4.44635e-257	0.989237	0.722	0.639	1.12595e-252	6.25137e-28	-0.273305	0.669	0.722	1.58303e-23	1.26254	1.0263	TPM3
RPS17	1.26239e-171	0.912579	0.718	0.707	3.19676e-167	5.90494e-50	-0.467986	0.675	0.718	1.49531e-45	1.38057	1.02558	RPS17
MAD2L2	1.81194e-81	0.968223	0.178	0.07	4.58838e-77	9.24169e-25	-0.337219	0.111	0.178	2.34027e-20	1.30544	1.02527	MAD2L2
ZC3H12D	1.89465e-38	0.992267	0.123	0.061	4.79783e-34	8.73151e-08	-0.257048	0.093	0.123	0.00221108	1.24931	1.02502	ZC3H12D
SLAMF6	5.96759e-114	-0.849939	0.175	0.331	1.51117e-109	6.56652e-16	0.571383	0.225	0.175	1.66284e-11	1.42132	1.02415	SLAMF6
PVT1	4.99344e-58	0.843956	0.284	0.176	1.26449e-53	3.15981e-34	-0.577291	0.191	0.284	8.0016e-30	1.42125	1.02251	PVT1
LMNB1	3.32632e-62	0.83528	0.214	0.11	8.42325e-58	5.37893e-28	-0.587928	0.139	0.214	1.36211e-23	1.42321	1.02145	LMNB1
RILPL2	2.72291e-56	0.909948	0.282	0.172	6.89523e-52	2.03784e-18	-0.464024	0.211	0.282	5.16043e-14	1.37397	1.02143	RILPL2
DCAF13	5.81659e-84	0.946867	0.282	0.147	1.47293e-79	4.23733e-19	-0.382235	0.21	0.282	1.07302e-14	1.3291	1.02111	DCAF13
DHX37	1.65204e-42	0.862979	0.113	0.051	4.18346e-38	9.14339e-17	-0.545771	0.07	0.113	2.31538e-12	1.40875	1.02108	DHX37
BRCA1	4.21558e-73	0.893634	0.153	0.059	1.06751e-68	9.31073e-23	-0.492379	0.094	0.153	2.35776e-18	1.38601	1.0203	BRCA1
PAM16	2.17033e-71	0.941984	0.249	0.13	5.49592e-67	4.97056e-21	-0.391329	0.176	0.249	1.25869e-16	1.33331	1.02004	PAM16
SRSF2	3.50568e-90	0.821527	0.536	0.438	8.87743e-86	4.3603e-65	-0.604247	0.394	0.536	1.10416e-60	1.42577	1.01981	SRSF2
ZNF737	1.67308e-39	-0.589608	0.1	0.172	4.23675e-35	1.12795e-25	0.831988	0.158	0.1	2.8563e-21	1.4216	1.01973	ZNF737
SNU13	8.05181e-113	0.926506	0.542	0.45	2.03896e-108	1.45495e-34	-0.423637	0.45	0.542	3.68437e-30	1.35014	1.01876	SNU13
CD151	1.21872e-64	0.84294	0.139	0.054	3.08617e-60	5.84684e-26	-0.571108	0.08	0.139	1.48059e-21	1.41405	1.01819	CD151
MFHAS1	1.08681e-70	0.877662	0.191	0.087	2.75213e-66	1.2002e-23	-0.513941	0.124	0.191	3.03927e-19	1.3916	1.01707	MFHAS1
ACTG1	0	0.945236	0.827	0.789	1.55804e-306	1.3002e-64	-0.374881	0.785	0.827	3.29251e-60	1.32012	1.01686	ACTG1
GPRIN3	1.97274e-54	0.900354	0.374	0.263	4.99556e-50	2.95225e-30	-0.471395	0.275	0.374	7.47598e-26	1.37175	1.01629	GPRIN3
HSD17B11	7.38037e-111	-0.907565	0.156	0.302	1.86893e-106	5.94429e-10	0.456217	0.192	0.156	1.50527e-05	1.36378	1.01578	HSD17B11
RPP30	4.87845e-74	0.892295	0.272	0.148	1.23537e-69	4.43715e-27	-0.483893	0.19	0.272	1.12362e-22	1.37619	1.01506	RPP30
TYW3	1.02525e-78	0.923045	0.235	0.113	2.59625e-74	2.14337e-22	-0.418668	0.162	0.235	5.42766e-18	1.34171	1.01356	TYW3
POLE2	1.01452e-79	0.862309	0.147	0.051	2.56906e-75	7.85025e-25	-0.532411	0.088	0.147	1.98792e-20	1.39472	1.01343	POLE2
LSM3	4.81476e-98	0.945163	0.446	0.315	1.21924e-93	2.51194e-19	-0.36115	0.371	0.446	6.361e-15	1.30631	1.01181	LSM3
IL15RA	2.19465e-56	0.987415	0.128	0.052	5.55751e-52	1.03871e-07	-0.218233	0.097	0.128	0.00263034	1.20565	1.01124	IL15RA
NOB1	1.88031e-53	0.847582	0.21	0.113	4.76152e-49	3.84169e-26	-0.550568	0.137	0.21	9.72832e-22	1.39815	1.0107	NOB1
TP53TG1	7.64944e-20	-0.671456	0.087	0.13	1.93707e-15	4.89317e-10	0.755032	0.117	0.087	1.2391e-05	1.42649	1.01041	TP53TG1
MYB	1.19993e-46	0.86616	0.101	0.04	3.03857e-42	9.42223e-12	-0.520038	0.067	0.101	2.38599e-07	1.3862	1.01028	MYB
DPH3	6.98291e-76	0.994562	0.189	0.082	1.76828e-71	7.17866e-08	-0.173865	0.149	0.189	0.00181785	1.16843	1.00964	DPH3
YIF1A	2.44018e-87	0.977098	0.247	0.116	6.17928e-83	1.05992e-15	-0.252877	0.183	0.247	2.68404e-11	1.22998	1.00929	YIF1A
XPO5	5.25392e-60	0.84131	0.17	0.078	1.33045e-55	3.4954e-27	-0.556709	0.103	0.17	8.8514e-23	1.39802	1.00882	XPO5
TBRG4	3.14853e-63	0.91038	0.166	0.074	7.97303e-59	1.31576e-26	-0.4331	0.1	0.166	3.33189e-22	1.34348	1.00815	TBRG4
GAR1	2.71012e-80	0.917225	0.211	0.094	6.86283e-76	1.56059e-20	-0.417997	0.146	0.211	3.95189e-16	1.33522	1.00798	GAR1
PRKDC	2.61135e-67	0.791913	0.477	0.397	6.61272e-63	5.4216e-56	-0.619623	0.357	0.477	1.37291e-51	1.41154	1.00551	PRKDC
MARS1	3.01379e-67	0.933303	0.269	0.15	7.63181e-63	4.98268e-17	-0.373813	0.202	0.269	1.26176e-12	1.30712	1.00538	MARS1
MRPL20	2.8186e-118	0.932561	0.534	0.409	7.13754e-114	1.00951e-26	-0.371521	0.448	0.534	2.55637e-22	1.30408	1.00384	MRPL20
POLE	1.12702e-61	0.935858	0.11	0.037	2.85394e-57	2.34444e-16	-0.360195	0.068	0.11	5.93682e-12	1.29605	1.00278	POLE
TRUB2	2.27207e-52	0.765463	0.114	0.045	5.75356e-48	5.77784e-19	-0.644792	0.069	0.114	1.46312e-14	1.41025	1.00084	TRUB2
EIF3B	4.4732e-55	0.796921	0.292	0.182	1.13275e-50	2.79548e-41	-0.604776	0.188	0.292	7.07901e-37	1.4017	1.00042	EIF3B
RPS27	0	-0.819554	0.998	0.998	0	0	0.57253	0.998	0.998	0	1.39208	0.999729	RPS27
CHSY1	4.04671e-58	0.863025	0.198	0.1	1.02475e-53	3.67014e-22	-0.504316	0.132	0.198	9.2939e-18	1.36734	0.999573	CHSY1
MRPL28	1.04318e-83	0.940601	0.247	0.118	2.64163e-79	1.9329e-20	-0.337258	0.175	0.247	4.89468e-16	1.27786	0.999236	MRPL28
CYC1	3.2741e-85	0.938451	0.267	0.134	8.29101e-81	7.88759e-25	-0.342766	0.185	0.267	1.99738e-20	1.28122	0.999089	CYC1
RBM17	2.95772e-85	0.906337	0.424	0.292	7.48984e-81	1.01207e-24	-0.419661	0.337	0.424	2.56288e-20	1.326	0.998781	RBM17
NSD2	1.62403e-48	0.715769	0.223	0.129	4.11252e-44	4.50212e-37	-0.696321	0.136	0.223	1.14007e-32	1.41209	0.998594	NSD2
CRIP1	1.23959e-90	-0.36633	0.605	0.774	3.13903e-86	1.82279e-183	0.928581	0.763	0.605	4.61584e-179	1.29491	0.998228	CRIP1
NT5C	2.7044e-72	0.918121	0.311	0.18	6.84834e-68	2.63096e-26	-0.390023	0.221	0.311	6.66238e-22	1.30814	0.997529	NT5C
PPDPF	5.58526e-224	-0.686166	0.658	0.852	1.41436e-219	3.08057e-131	0.723914	0.76	0.658	7.80094e-127	1.41008	0.997434	PPDPF
CDV3	1.54375e-112	0.886858	0.562	0.444	3.90925e-108	1.46871e-37	-0.454829	0.456	0.562	3.71921e-33	1.34169	0.996688	CDV3
B3GALT6	7.04391e-43	0.861528	0.13	0.062	1.78373e-38	2.90875e-14	-0.498881	0.088	0.13	7.36583e-10	1.36041	0.995547	B3GALT6
WDR36	1.31232e-69	0.890077	0.219	0.107	3.3232e-65	3.26355e-26	-0.443056	0.144	0.219	8.26429e-22	1.33313	0.994252	WDR36
NOP58	6.87438e-82	0.820635	0.477	0.361	1.7408e-77	1.77739e-49	-0.561109	0.356	0.477	4.50088e-45	1.38174	0.994125	NOP58
EXOSC7	7.81441e-65	0.903919	0.233	0.121	1.97884e-60	5.09267e-21	-0.411687	0.163	0.233	1.28962e-16	1.31561	0.993255	EXOSC7
RPS19BP1	7.76691e-80	0.865964	0.469	0.354	1.96682e-75	4.59181e-34	-0.485899	0.368	0.469	1.16279e-29	1.35186	0.992971	RPS19BP1
PATL2	3.11849e-56	-0.729618	0.169	0.269	7.89696e-52	8.3874e-20	0.671838	0.225	0.169	2.12394e-15	1.40146	0.991821	PATL2
CHRAC1	6.21363e-74	0.950624	0.197	0.088	1.57348e-69	1.12699e-17	-0.281936	0.137	0.197	2.85387e-13	1.23256	0.991551	CHRAC1
AIMP2	5.48573e-63	0.80547	0.172	0.077	1.38915e-58	3.89641e-27	-0.576656	0.104	0.172	9.86688e-23	1.38213	0.990613	AIMP2
RPA3	5.37792e-79	0.93143	0.394	0.272	1.36185e-74	2.38779e-17	-0.336007	0.32	0.394	6.04659e-13	1.26744	0.990183	RPA3
PPP1R15A	7.88504e-48	0.917792	0.179	0.095	1.99673e-43	3.11977e-09	-0.370139	0.139	0.179	7.90019e-05	1.28793	0.989618	PPP1R15A
SESN3	9.93034e-83	-0.824792	0.116	0.232	2.51466e-78	5.59939e-10	0.546827	0.15	0.116	1.41793e-05	1.37162	0.989597	SESN3
TKT	2.40055e-82	0.922479	0.311	0.175	6.07892e-78	2.9185e-27	-0.358023	0.219	0.311	7.39053e-23	1.2805	0.989519	TKT
OGFOD3	1.07319e-43	0.785675	0.123	0.056	2.71764e-39	2.63642e-20	-0.598584	0.073	0.123	6.6762e-16	1.38426	0.987718	OGFOD3
GPI	2.80958e-57	0.755805	0.281	0.166	7.11471e-53	8.01921e-43	-0.634746	0.177	0.281	2.0307e-38	1.39055	0.986987	GPI
NAT10	3.33467e-51	0.805893	0.159	0.076	8.44439e-47	1.27429e-24	-0.569187	0.097	0.159	3.2269e-20	1.37508	0.98663	NAT10
PSMB7	4.01929e-95	0.955857	0.418	0.273	1.01781e-90	3.66173e-16	-0.24448	0.335	0.418	9.27259e-12	1.20034	0.986627	PSMB7
YWHAE	9.7158e-84	0.859018	0.456	0.34	2.46033e-79	5.54187e-38	-0.484298	0.345	0.456	1.40337e-33	1.34332	0.986132	YWHAE
PRKY	1.07112e-11	-0.748944	0.148	0.18	2.7124e-07	4.10016e-14	0.640769	0.19	0.148	1.03828e-09	1.38971	0.985648	PRKY
FYB1	0	-0.917036	0.494	0.753	0	1.12735e-26	0.358966	0.558	0.494	2.8548e-22	1.276	0.98479	FYB1
HBP1	2.06338e-124	-0.913048	0.181	0.344	5.22509e-120	1.9221e-07	0.366495	0.212	0.181	0.00486733	1.27954	0.983857	HBP1
ACYP2	1.33941e-113	-0.873724	0.267	0.422	3.3918e-109	1.89222e-15	0.450319	0.318	0.267	4.79168e-11	1.32404	0.982944	ACYP2
SAC3D1	2.68815e-59	0.927762	0.117	0.043	6.80719e-55	4.77913e-15	-0.324669	0.075	0.117	1.21022e-10	1.25243	0.982931	SAC3D1
CD84	3.45282e-132	-0.866321	0.189	0.363	8.74358e-128	1.7638e-14	0.464128	0.237	0.189	4.46647e-10	1.33045	0.982816	CD84
MRPS7	1.77401e-82	0.947482	0.306	0.17	4.49232e-78	6.84497e-18	-0.258115	0.233	0.306	1.73335e-13	1.2056	0.982011	MRPS7
AURKAIP1	4.06485e-101	0.939795	0.489	0.367	1.02934e-96	4.97288e-15	-0.284217	0.419	0.489	1.25928e-10	1.22401	0.981832	AURKAIP1
METTL2A	1.23327e-52	0.816908	0.129	0.054	3.123e-48	4.41653e-17	-0.54431	0.082	0.129	1.1184e-12	1.36122	0.981638	METTL2A
NCALD	1.29729e-11	0.46075	0.454	0.424	3.28513e-07	1.55633e-70	-0.866313	0.317	0.454	3.94109e-66	1.32706	0.981218	NCALD
BRIX1	1.35297e-73	0.884698	0.289	0.162	3.42612e-69	1.74026e-27	-0.423563	0.202	0.289	4.40686e-23	1.30826	0.980865	BRIX1
MRPL35	8.52391e-71	0.93528	0.205	0.097	2.15851e-66	5.76915e-17	-0.294221	0.146	0.205	1.46092e-12	1.2295	0.980466	MRPL35
HLA-DQB1	8.22396e-18	0.853047	0.106	0.066	2.08255e-13	5.70281e-07	-0.482635	0.08	0.106	0.0144412	1.33568	0.980115	HLA-DQB1
FDX2	1.35224e-58	0.946856	0.12	0.045	3.42428e-54	4.29118e-12	-0.252367	0.082	0.12	1.08666e-07	1.19922	0.979911	FDX2
FAM98A	2.54289e-56	0.779945	0.157	0.071	6.43937e-52	6.66843e-27	-0.592862	0.093	0.157	1.68865e-22	1.37281	0.979694	FAM98A
SATB1	2.53159e-22	0.687192	0.274	0.209	6.41075e-18	4.17066e-39	-0.697607	0.177	0.274	1.05614e-34	1.3848	0.979229	SATB1
NOP2	2.94928e-57	0.789698	0.174	0.083	7.46846e-53	3.85974e-26	-0.578812	0.108	0.174	9.77403e-22	1.36851	0.979105	NOP2
PRPF19	3.08079e-49	0.822673	0.14	0.064	7.80148e-45	6.40256e-19	-0.530688	0.089	0.14	1.62132e-14	1.35336	0.978989	PRPF19
ARL1	2.53344e-70	0.885545	0.237	0.12	6.41543e-66	5.56636e-20	-0.417275	0.168	0.237	1.40957e-15	1.30282	0.978932	ARL1
DHFR	1.02467e-70	0.959837	0.161	0.066	2.59478e-66	4.41608e-11	-0.19083	0.118	0.161	1.11828e-06	1.15067	0.978623	DHFR
ALG3	6.25549e-64	0.922327	0.14	0.056	1.58408e-59	2.41874e-12	-0.326044	0.099	0.14	6.12499e-08	1.24837	0.97826	ALG3
ZWILCH	2.0355e-52	0.645523	0.1	0.036	5.15451e-48	9.2391e-25	-0.734962	0.051	0.1	2.33962e-20	1.38049	0.978197	ZWILCH
GEMIN6	3.02402e-74	0.931176	0.171	0.07	7.65772e-70	4.84249e-18	-0.299409	0.115	0.171	1.22626e-13	1.23059	0.978128	GEMIN6
MARCKSL1	1.34801e-12	-0.648129	0.077	0.108	3.41357e-08	7.92651e-12	0.732256	0.109	0.077	2.00723e-07	1.38039	0.977891	MARCKSL1
NDUFAF4	3.39242e-73	0.910477	0.215	0.102	8.59063e-69	2.94995e-18	-0.356164	0.152	0.215	7.47015e-14	1.26664	0.977661	NDUFAF4
SMIM27	2.45071e-52	-0.766607	0.16	0.251	6.20594e-48	3.56574e-07	0.606462	0.187	0.16	0.00902952	1.37307	0.977488	SMIM27
ARHGEF1	6.25534e-185	-0.897242	0.327	0.533	1.58404e-180	4.67423e-14	0.384394	0.37	0.327	1.18365e-09	1.28164	0.976116	ARHGEF1
CAD	4.22371e-55	0.831859	0.114	0.043	1.06957e-50	1.78298e-16	-0.509818	0.071	0.114	4.51503e-12	1.34168	0.975656	CAD
ATG101	1.73937e-74	0.928209	0.183	0.079	4.40461e-70	9.37434e-17	-0.300032	0.127	0.183	2.37386e-12	1.22824	0.975495	ATG101
MRPS34	1.16917e-69	0.900681	0.396	0.276	2.96068e-65	1.76767e-20	-0.372635	0.312	0.396	4.47628e-16	1.27332	0.974722	MRPS34
LIG1	1.12213e-44	0.648068	0.152	0.075	2.84157e-40	6.31319e-31	-0.727295	0.085	0.152	1.59869e-26	1.37536	0.97414	LIG1
RNF213	2.69527e-185	0.959986	0.788	0.735	6.82523e-181	8.26683e-10	-0.164898	0.751	0.788	2.09341e-05	1.12488	0.974045	RNF213
ACTB	0	0.902945	0.943	0.959	0	1.84182e-101	-0.364998	0.929	0.943	4.66405e-97	1.26794	0.973927	ACTB
WARS2	3.98013e-56	0.81877	0.146	0.064	1.00789e-51	8.79466e-20	-0.527033	0.092	0.146	2.22707e-15	1.3458	0.973729	WARS2
TRMT1	6.99652e-46	0.807988	0.131	0.06	1.77173e-41	2.19129e-20	-0.543208	0.079	0.131	5.549e-16	1.3512	0.973611	TRMT1
NETO2	7.41148e-55	0.615957	0.106	0.038	1.87681e-50	6.25198e-24	-0.753448	0.057	0.106	1.58319e-19	1.3694	0.973184	NETO2
DNMT1	4.13911e-63	0.851722	0.35	0.238	1.04815e-58	4.99419e-31	-0.469614	0.254	0.35	1.26468e-26	1.32134	0.972609	DNMT1
MRPL41	3.90927e-111	0.927871	0.503	0.364	9.89944e-107	3.40197e-19	-0.291106	0.419	0.503	8.61481e-15	1.21898	0.972464	MRPL41
ICMT	7.04246e-60	0.845623	0.117	0.042	1.78336e-55	6.42983e-19	-0.479545	0.07	0.117	1.62823e-14	1.32517	0.972132	ICMT
IPO7	7.72135e-59	0.775351	0.291	0.176	1.95528e-54	7.93842e-39	-0.586245	0.19	0.291	2.01025e-34	1.3616	0.972035	IPO7
MRPS26	1.69938e-63	0.871324	0.301	0.182	4.30335e-59	3.23298e-24	-0.429505	0.218	0.301	8.18687e-20	1.30083	0.971432	MRPS26
TMEM167A	3.73829e-70	0.867394	0.341	0.213	9.46647e-66	8.89646e-23	-0.434955	0.258	0.341	2.25285e-18	1.30235	0.97034	TMEM167A
TNRC6B	0	-0.933199	0.612	0.864	0	2.08547e-25	0.264832	0.665	0.612	5.28102e-21	1.19803	0.97005	TNRC6B
PMM2	1.19626e-68	0.839664	0.239	0.123	3.02929e-64	7.39049e-26	-0.485283	0.161	0.239	1.87149e-21	1.32495	0.969811	PMM2
SPOUT1	1.91404e-48	0.76237	0.155	0.075	4.84692e-44	2.23971e-22	-0.598379	0.096	0.155	5.67161e-18	1.36075	0.969157	SPOUT1
ATP5PF	1.04352e-148	0.928882	0.609	0.518	2.64252e-144	4.37067e-19	-0.273099	0.55	0.609	1.10678e-14	1.20198	0.968197	ATP5PF
EHD4	1.38183e-65	0.910972	0.162	0.07	3.4992e-61	5.32419e-16	-0.320014	0.111	0.162	1.34824e-11	1.23099	0.965546	EHD4
BCL3	3.16844e-45	0.957012	0.121	0.054	8.02344e-41	7.30318e-08	-0.124423	0.09	0.121	0.00184938	1.08143	0.965066	BCL3
STK3	2.79498e-92	0.943936	0.209	0.086	7.07772e-88	2.4045e-11	-0.198525	0.159	0.209	6.08892e-07	1.14246	0.964587	STK3
EVI2B	3.32646e-204	-0.859355	0.256	0.491	8.42359e-200	1.59604e-21	0.437242	0.322	0.256	4.04165e-17	1.2966	0.964195	EVI2B
TOM1	5.1553e-45	-0.847582	0.087	0.159	1.30548e-40	5.8894e-08	0.458297	0.114	0.087	0.00149137	1.30588	0.963551	TOM1
NAA10	1.03982e-76	0.89892	0.285	0.155	2.63313e-72	1.43729e-24	-0.34434	0.201	0.285	3.63966e-20	1.24326	0.962615	NAA10
SRRT	1.37839e-62	0.81345	0.244	0.131	3.4905e-58	1.22081e-29	-0.51268	0.16	0.244	3.09145e-25	1.32613	0.961531	SRRT
NEDD9	3.79465e-58	0.821646	0.395	0.275	9.60918e-54	4.3487e-31	-0.49934	0.293	0.395	1.10122e-26	1.32099	0.961479	NEDD9
AVEN	1.20818e-79	0.786416	0.198	0.085	3.05947e-75	2.80263e-33	-0.551435	0.118	0.198	7.09711e-29	1.33785	0.960485	AVEN
GADD45A	3.9098e-39	0.903847	0.116	0.055	9.90079e-35	1.42835e-11	-0.32379	0.08	0.116	3.61701e-07	1.22764	0.960093	GADD45A
SUPT16H	3.41782e-79	0.865444	0.422	0.302	8.65494e-75	2.18664e-28	-0.414588	0.329	0.422	5.53722e-24	1.28003	0.959623	SUPT16H
NOP10	6.78095e-106	0.926318	0.515	0.394	1.71714e-101	2.68636e-12	-0.242187	0.45	0.515	6.80268e-08	1.1685	0.957455	NOP10
SLC3A2	6.96491e-63	0.806507	0.538	0.446	1.76372e-58	1.02495e-16	0.515989	0.546	0.538	2.59547e-12	0.290518	0.957443
EIF3A	6.52285e-100	0.823772	0.53	0.422	1.65178e-95	4.42865e-46	-0.487471	0.417	0.53	1.12147e-41	1.31124	0.957198	EIF3A
ELAC2	1.5197e-38	0.732718	0.118	0.056	3.84835e-34	6.91127e-22	-0.614963	0.068	0.118	1.75014e-17	1.34768	0.956585	ELAC2
FAM228B	8.56225e-39	-0.769713	0.1	0.169	2.16822e-34	1.23112e-09	0.567273	0.131	0.1	3.11756e-05	1.33699	0.956168	FAM228B
BNIP1	8.6407e-54	0.877449	0.11	0.042	2.18808e-49	1.13397e-15	-0.379529	0.069	0.11	2.87155e-11	1.25698	0.956012	BNIP1
HDAC7	2.42849e-61	0.853959	0.189	0.091	6.14966e-57	5.38119e-18	-0.428707	0.131	0.189	1.36268e-13	1.28267	0.955528	HDAC7
AMN1	1.09005e-36	-0.692618	0.09	0.156	2.76033e-32	2.18588e-15	0.655622	0.131	0.09	5.53531e-11	1.34824	0.953708	AMN1
ATF4	1.09255e-60	0.78967	0.401	0.284	2.76666e-56	8.57061e-34	-0.534462	0.298	0.401	2.17034e-29	1.32413	0.953534	ATF4
SIAH2	1.63006e-48	0.717718	0.24	0.141	4.12779e-44	5.85978e-32	-0.62771	0.155	0.24	1.48387e-27	1.34543	0.953488	SIAH2
SYNGR2	6.67136e-70	0.888672	0.213	0.103	1.68939e-65	1.95209e-19	-0.343719	0.149	0.213	4.94328e-15	1.23239	0.952828	SYNGR2
PRELID3B	4.34415e-67	0.886566	0.233	0.12	1.10007e-62	2.10183e-18	-0.348391	0.167	0.233	5.32247e-14	1.23496	0.952562	PRELID3B
CCDC18-AS1	7.31159e-95	-0.841693	0.245	0.382	1.85151e-90	1.16861e-10	0.442777	0.283	0.245	2.95927e-06	1.28447	0.951052	CCDC18-AS1
SLBP	2.2622e-59	0.864632	0.297	0.188	5.72858e-55	6.66773e-22	-0.395381	0.22	0.297	1.68847e-17	1.26001	0.950745	SLBP
MIX23	5.31678e-63	0.906528	0.163	0.071	1.34637e-58	2.10201e-15	-0.284578	0.112	0.163	5.32293e-11	1.19111	0.950146	MIX23
CALCOCO1	9.58142e-64	-0.83939	0.085	0.175	2.4263e-59	1.13472e-08	0.445108	0.113	0.085	0.000287345	1.2845	0.950103	CALCOCO1
MCOLN2	6.56707e-39	0.822851	0.244	0.159	1.66298e-34	1.56925e-24	-0.474952	0.168	0.244	3.97381e-20	1.2978	0.950087	MCOLN2
IRF7	2.77442e-08	0.649069	0.13	0.102	0.000702567	1.0239e-20	0.690528	0.185	0.13	2.59283e-16	0.0414591	0.947691
SLC25A39	1.20122e-67	0.899042	0.21	0.102	3.04184e-63	2.05351e-15	-0.29682	0.152	0.21	5.2001e-11	1.19586	0.946773	SLC25A39
SNHG17	6.16902e-53	0.784125	0.166	0.08	1.56218e-48	2.1189e-22	-0.530283	0.106	0.166	5.3657e-18	1.31441	0.946601	SNHG17
SEC14L1	1.47063e-56	0.813204	0.199	0.102	3.72407e-52	2.35284e-24	-0.481875	0.13	0.199	5.9581e-20	1.29508	0.945254	SEC14L1
ZFP14	4.18081e-45	-0.687643	0.101	0.179	1.05871e-40	2.35254e-13	0.648487	0.14	0.101	5.95733e-09	1.33613	0.945192	ZFP14
RIN3	7.87982e-43	0.765491	0.308	0.209	1.99541e-38	1.88719e-28	-0.551302	0.219	0.308	4.77892e-24	1.31679	0.943351	RIN3
PSMC5	4.49301e-80	0.874799	0.431	0.303	1.13776e-75	6.998e-23	-0.352384	0.338	0.431	1.7721e-18	1.22718	0.943106	PSMC5
COMMD4	6.99626e-76	0.919227	0.214	0.099	1.77166e-71	9.34891e-15	-0.209901	0.156	0.214	2.36743e-10	1.12913	0.942887	COMMD4
DDX54	9.98682e-57	0.774084	0.195	0.098	2.52896e-52	6.52583e-28	-0.537825	0.122	0.195	1.65253e-23	1.31191	0.942582	DDX54
DUSP23	2.50134e-69	0.934784	0.204	0.096	6.33415e-65	5.98064e-08	-0.120751	0.161	0.204	0.00151448	1.05554	0.942551	DUSP23
MRPS16	1.05363e-77	0.924183	0.3	0.167	2.6681e-73	6.59115e-08	-0.18017	0.247	0.3	0.00166908	1.10435	0.941581	MRPS16
TFAM	1.21552e-71	0.886381	0.311	0.182	3.07805e-67	2.78468e-19	-0.314643	0.234	0.311	7.05165e-15	1.20102	0.94057	TFAM
IDH3A	2.65503e-60	0.848723	0.161	0.071	6.72332e-56	4.1774e-18	-0.40512	0.107	0.161	1.05784e-13	1.25384	0.940453	IDH3A
MALAT1	0	-0.698707	1	1	0	0	0.629042	0.999	1	0	1.32775	0.940152	MALAT1
DDX10	3.95809e-66	0.774924	0.284	0.161	1.00231e-61	8.32216e-35	-0.5322	0.187	0.284	2.10742e-30	1.30712	0.940077	DDX10
COPS3	3.27596e-69	0.893545	0.243	0.126	8.29572e-65	6.62726e-17	-0.2871	0.178	0.243	1.67822e-12	1.18064	0.938535	COPS3
PRPF4	3.61822e-64	0.853951	0.16	0.068	9.16243e-60	3.24576e-17	-0.388783	0.107	0.16	8.21923e-13	1.24273	0.938288	PRPF4
NDUFA7	6.36569e-85	0.925329	0.354	0.212	1.61198e-80	2.62513e-10	-0.149575	0.29	0.354	6.64762e-06	1.0749	0.93734	NDUFA7
MRPS24	1.93365e-78	0.884987	0.407	0.274	4.89657e-74	1.36144e-16	-0.308182	0.331	0.407	3.44757e-12	1.19317	0.937112	MRPS24
MRPS33	7.04719e-70	0.912881	0.314	0.188	1.78456e-65	6.01485e-11	-0.210815	0.253	0.314	1.52314e-06	1.1237	0.936907	MRPS33
ANKRD39	5.31678e-65	0.879032	0.154	0.064	1.34637e-60	2.48411e-15	-0.323945	0.105	0.154	6.29052e-11	1.20298	0.936823	ANKRD39
SDF4	1.06107e-54	0.772085	0.296	0.181	2.68694e-50	3.90967e-31	-0.530569	0.204	0.296	9.90045e-27	1.30265	0.936813	SDF4
TMEM64	5.86749e-31	0.826693	0.104	0.052	1.48582e-26	5.99018e-11	-0.436047	0.071	0.104	1.51689e-06	1.26274	0.934643	TMEM64
RFC3	1.92873e-66	0.795629	0.175	0.077	4.88412e-62	7.59885e-23	-0.487917	0.112	0.175	1.92426e-18	1.28355	0.933322	RFC3
FKBP1A	7.09271e-57	0.817784	0.319	0.206	1.79609e-52	2.63814e-27	-0.446302	0.228	0.319	6.68057e-23	1.26409	0.931642	FKBP1A
SERTAD1	1.56811e-36	0.718365	0.148	0.08	3.97092e-32	9.54856e-19	-0.589353	0.096	0.148	2.41798e-14	1.30772	0.929186	SERTAD1
SELPLG	5.64907e-75	-0.617777	0.157	0.28	1.43051e-70	1.3784e-28	0.693955	0.227	0.157	3.49053e-24	1.31173	0.929097	SELPLG
ANP32B	9.98046e-112	0.862216	0.583	0.525	2.52735e-107	2.64436e-22	-0.345395	0.53	0.583	6.69631e-18	1.20761	0.928824	ANP32B
ODF2L	2.13134e-77	-0.760216	0.213	0.333	5.39718e-73	1.51524e-12	0.53335	0.253	0.213	3.83705e-08	1.29357	0.92865	ODF2L
SAMD9L	1.03271e-18	0.786148	0.249	0.195	2.61512e-14	2.53278e-14	0.493939	0.296	0.249	6.41376e-10	0.292209	0.928442
SQOR	1.08694e-71	0.889912	0.271	0.148	2.75246e-67	1.99038e-14	-0.264508	0.208	0.271	5.04024e-10	1.15442	0.92839	SQOR
SSBP1	8.7622e-131	0.878444	0.607	0.537	2.21885e-126	6.39599e-21	-0.299654	0.549	0.607	1.61966e-16	1.1781	0.928147	SSBP1
BCKDK	2.11938e-64	0.888101	0.1	0.03	5.36691e-60	5.26579e-13	-0.268559	0.064	0.1	1.33346e-08	1.15666	0.927819	BCKDK
PSMG3	2.43906e-67	0.869716	0.21	0.102	6.17643e-63	2.14037e-17	-0.321695	0.149	0.21	5.42006e-13	1.19141	0.927304	PSMG3
RBX1	2.25374e-160	0.894714	0.631	0.53	5.70714e-156	1.84406e-18	-0.243347	0.561	0.631	4.66971e-14	1.13806	0.927216	RBX1
MMP24OS	1.77204e-91	-0.800758	0.225	0.36	4.48733e-87	5.77822e-15	0.465817	0.274	0.225	1.46322e-10	1.26657	0.92639	MMP24OS
GLRX3	1.99921e-72	0.878402	0.31	0.18	5.06261e-68	1.06076e-20	-0.29267	0.227	0.31	2.68616e-16	1.17107	0.925875	GLRX3
TMED9	2.33832e-66	0.847826	0.382	0.252	5.92133e-62	6.45322e-24	-0.368802	0.287	0.382	1.63415e-19	1.21663	0.924567	TMED9
AAK1	0	-0.899031	0.54	0.787	0	6.10464e-12	0.215628	0.565	0.54	1.54588e-07	1.11466	0.924528	AAK1
PTPN7	1.18714e-74	0.8273	0.37	0.234	3.00621e-70	6.04393e-25	-0.410279	0.279	0.37	1.5305e-20	1.23758	0.923447	PTPN7
PDE7A	3.84926e-137	-0.88582	0.311	0.478	9.74748e-133	1.20681e-09	-0.26081	0.256	0.311	3.056e-05	0.62501	0.923417
LAMTOR5	8.14168e-94	0.898531	0.469	0.329	2.06172e-89	3.56369e-10	-0.212171	0.401	0.469	9.02433e-06	1.1107	0.923241	LAMTOR5
GIMAP1	2.07027e-177	-0.868238	0.241	0.455	5.24255e-173	1.98397e-07	0.31306	0.273	0.241	0.00502401	1.1813	0.922954	GIMAP1
EEF2K	2.71663e-26	0.475588	0.106	0.057	6.87932e-22	8.47404e-23	-0.790399	0.058	0.106	2.14588e-18	1.26599	0.92245	EEF2K
SRPK1	4.18149e-72	0.809927	0.35	0.218	1.05888e-67	1.01023e-32	-0.440697	0.248	0.35	2.5582e-28	1.25062	0.92206	SRPK1
IMMT	3.0091e-65	0.822233	0.357	0.231	7.61994e-61	1.99154e-30	-0.416148	0.256	0.357	5.04318e-26	1.23838	0.921546	IMMT
EMC8	3.37928e-50	0.733815	0.169	0.084	8.55735e-46	4.96286e-22	-0.555867	0.109	0.169	1.25675e-17	1.28968	0.920583	EMC8
PHB2	2.19755e-58	0.834704	0.372	0.264	5.56487e-54	3.09025e-18	-0.386159	0.298	0.372	7.82543e-14	1.22086	0.919701	PHB2
OSTC	1.25682e-77	0.870084	0.437	0.301	3.18265e-73	5.73227e-17	-0.297365	0.352	0.437	1.45158e-12	1.16745	0.919496	OSTC
CDC37	1.15251e-70	0.770695	0.428	0.296	2.91851e-66	1.85064e-42	-0.500613	0.307	0.428	4.68637e-38	1.27131	0.919013	CDC37
UBE2H	2.63065e-79	-0.734737	0.255	0.38	6.6616e-75	4.11842e-16	0.551638	0.302	0.255	1.04291e-11	1.28637	0.918772	UBE2H
AKT3	6.72071e-260	-0.877212	0.506	0.728	1.70188e-255	1.88046e-14	0.271735	0.54	0.506	4.76189e-10	1.14895	0.918336	AKT3
ZPR1	1.75263e-54	0.771887	0.18	0.089	4.43818e-50	1.59341e-23	-0.494563	0.116	0.18	4.03499e-19	1.26645	0.916734	ZPR1
SRFBP1	7.42267e-67	0.839174	0.26	0.14	1.87964e-62	2.74421e-21	-0.368876	0.185	0.26	6.94917e-17	1.20805	0.91667	SRFBP1
OASL	3.91386e-54	-0.715571	0.139	0.232	9.91107e-50	5.06879e-15	0.572708	0.184	0.139	1.28357e-10	1.28828	0.916535	OASL
LYPLA1	8.42335e-63	0.778493	0.304	0.183	2.13304e-58	7.75189e-33	-0.483403	0.207	0.304	1.96301e-28	1.2619	0.916368	LYPLA1
H1-4	2.13891e-18	0.780566	0.258	0.202	5.41637e-14	5.05104e-14	-0.479163	0.202	0.258	1.27908e-09	1.25973	0.915904	H1-4
TRGC2	1.54141e-80	-0.644467	0.24	0.377	3.9033e-76	1.06421e-28	0.650338	0.312	0.24	2.6949e-24	1.2948	0.915575	TRGC2
SRI	2.48139e-86	0.900707	0.458	0.335	6.28362e-82	2.88188e-08	-0.164285	0.399	0.458	0.000729778	1.06499	0.915566	SRI
SLC37A3	1.13516e-51	0.89537	0.197	0.106	2.87457e-47	8.04349e-08	-0.176255	0.158	0.197	0.00203685	1.07163	0.912554	SLC37A3
CCNH	3.80881e-188	-0.81853	0.436	0.631	9.64505e-184	1.45235e-24	0.40156	0.49	0.436	3.67779e-20	1.22009	0.911725	CCNH
MDH2	2.59247e-64	0.843322	0.345	0.224	6.56491e-60	1.19497e-23	-0.345948	0.257	0.345	3.02603e-19	1.18927	0.911522	MDH2
PMEPA1	3.50732e-59	-0.723733	0.197	0.302	8.88158e-55	1.62277e-17	0.554108	0.25	0.197	4.10934e-13	1.27784	0.911496	PMEPA1
NIT2	3.09291e-67	0.84413	0.224	0.113	7.83218e-63	1.17095e-19	-0.34389	0.157	0.224	2.9652e-15	1.18802	0.911491	NIT2
UEVLD	1.04994e-42	0.884756	0.124	0.058	2.65877e-38	1.94341e-08	-0.211637	0.092	0.124	0.000492131	1.09639	0.909716	UEVLD
SEC61G	1.67136e-116	0.892254	0.618	0.563	4.23238e-112	1.19564e-09	-0.175704	0.567	0.618	3.02771e-05	1.06796	0.909389	SEC61G
LONP1	5.3262e-33	0.547924	0.173	0.101	1.34875e-28	3.19952e-28	-0.725702	0.105	0.173	8.10214e-24	1.27363	0.909321	LONP1
TOMM6	5.67145e-132	0.866513	0.605	0.521	1.43618e-127	1.29748e-20	-0.275263	0.534	0.605	3.2856e-16	1.14178	0.909184	TOMM6
NANS	2.41603e-50	0.774849	0.186	0.097	6.11811e-46	3.70591e-18	-0.474181	0.128	0.186	9.38449e-14	1.24903	0.908426	NANS
NOTCH1	2.98081e-45	0.764692	0.166	0.086	7.5483e-41	2.5307e-23	-0.487565	0.104	0.166	6.40849e-19	1.25226	0.906903	NOTCH1
PSMD11	6.10366e-71	0.835597	0.346	0.214	1.54563e-66	5.12109e-22	-0.35021	0.258	0.346	1.29681e-17	1.18581	0.906019	PSMD11
ERH	9.59927e-91	0.865163	0.532	0.451	2.43082e-86	1.48733e-13	-0.268466	0.474	0.532	3.76638e-09	1.13363	0.905859	ERH
SET	1.508e-163	0.818155	0.696	0.674	3.8187e-159	7.51431e-48	-0.388414	0.629	0.696	1.90285e-43	1.20657	0.905673	SET
SLC25A3	7.34234e-110	0.847599	0.559	0.477	1.8593e-105	8.79526e-26	-0.314959	0.474	0.559	2.22722e-21	1.16256	0.904226	SLC25A3
EPRS1	4.13363e-63	0.781048	0.403	0.28	1.04676e-58	4.00042e-30	-0.455506	0.298	0.403	1.01303e-25	1.23655	0.904169	EPRS1
CREBRF	1.47839e-183	-0.781723	0.289	0.517	3.74372e-179	8.81722e-26	0.453533	0.361	0.289	2.23279e-21	1.23526	0.90376	CREBRF
DDX49	4.22672e-59	0.741568	0.182	0.086	1.07033e-54	8.93232e-26	-0.516177	0.114	0.182	2.26193e-21	1.25775	0.903528	DDX49
LINC01588	6.87073e-47	0.740993	0.214	0.122	1.73988e-42	1.59833e-27	-0.516969	0.138	0.214	4.04746e-23	1.25796	0.903508	LINC01588
WDR1	4.64534e-47	0.67939	0.312	0.204	1.17634e-42	5.71827e-40	-0.594049	0.207	0.312	1.44804e-35	1.27344	0.902478	WDR1
ITGB1BP1	1.13717e-69	0.864075	0.332	0.202	2.87965e-65	3.15504e-14	-0.259292	0.262	0.332	7.98952e-10	1.12337	0.902141	ITGB1BP1
MAK16	5.9197e-52	0.821372	0.15	0.069	1.49905e-47	9.43786e-18	-0.372317	0.098	0.15	2.38995e-13	1.19369	0.901816	MAK16
AGO2	1.32507e-30	0.584553	0.334	0.246	3.35548e-26	7.79102e-46	-0.686642	0.219	0.334	1.97292e-41	1.2712	0.901765	AGO2
EIF5B	1.80137e-102	0.864346	0.5	0.374	4.5616e-98	3.66265e-17	-0.256952	0.422	0.5	9.27492e-13	1.1213	0.90173	EIF5B
SLC9B2	1.21301e-42	0.689675	0.146	0.073	3.07172e-38	4.24007e-20	-0.580492	0.093	0.146	1.07371e-15	1.27017	0.901456	SLC9B2
NCAPH2	1.9099e-47	0.638988	0.127	0.056	4.83643e-43	1.42955e-22	-0.635136	0.074	0.127	3.62005e-18	1.27412	0.900946	NCAPH2
SLAMF1	1.05605e-35	0.783833	0.203	0.126	2.67423e-31	2.468e-18	-0.444173	0.143	0.203	6.24972e-14	1.22801	0.900935	SLAMF1
NDUFV1	7.22678e-61	0.801059	0.313	0.193	1.83004e-56	3.72916e-28	-0.411463	0.222	0.313	9.44334e-24	1.21252	0.900554	NDUFV1
CCDC88B	1.28489e-34	0.830778	0.12	0.061	3.25372e-30	5.6169e-11	-0.347288	0.084	0.12	1.42237e-06	1.17807	0.900444	CCDC88B
XRN2	5.71173e-86	0.852818	0.47	0.33	1.44638e-81	8.01895e-22	-0.28706	0.375	0.47	2.03064e-17	1.13988	0.899835	XRN2
CEBPG	6.15954e-58	0.883995	0.185	0.09	1.55978e-53	1.28907e-06	-0.164363	0.149	0.185	0.0326431	1.04836	0.899145	CEBPG
ZGRF1	7.60875e-49	0.722313	0.112	0.045	1.92676e-44	3.48163e-19	-0.534855	0.066	0.112	8.81654e-15	1.25717	0.89878	ZGRF1
CXCR4	1.42067e-260	-0.871804	0.324	0.599	3.59756e-256	2.71161e-11	0.211947	0.37	0.324	6.8666e-07	1.08375	0.897198	CXCR4
TSPAN14	2.38039e-101	-0.776548	0.235	0.381	6.02787e-97	2.8678e-09	0.446788	0.267	0.235	7.26213e-05	1.22334	0.895906	TSPAN14
NSUN2	6.65755e-38	0.655366	0.173	0.097	1.68589e-33	6.21426e-23	-0.61045	0.111	0.173	1.57364e-18	1.26582	0.89563	NSUN2
ZMYM2	5.50759e-167	-0.831835	0.366	0.558	1.39469e-162	2.3695e-10	0.331449	0.395	0.366	6.00028e-06	1.16328	0.895437	ZMYM2
PPIB	1.43497e-140	0.807718	0.695	0.635	3.63378e-136	3.60077e-43	-0.385379	0.601	0.695	9.11822e-39	1.1931	0.894944	PPIB
ZMYND19	1.02907e-62	0.82312	0.11	0.037	2.6059e-58	1.57027e-16	-0.346933	0.068	0.11	3.97641e-12	1.17005	0.893247	ZMYND19
PAFAH1B3	5.7447e-68	0.880154	0.177	0.077	1.45473e-63	1.40525e-11	-0.149908	0.13	0.177	3.5585e-07	1.03006	0.892829	PAFAH1B3
CD55	2.04744e-29	0.723363	0.201	0.13	5.18472e-25	3.53526e-20	-0.523254	0.138	0.201	8.95233e-16	1.24662	0.892776	CD55
SPPL2A	1.65373e-79	0.828477	0.432	0.285	4.18774e-75	1.28991e-19	-0.326596	0.343	0.432	3.26643e-15	1.15507	0.890528	SPPL2A
DUS3L	1.06549e-34	0.689484	0.12	0.061	2.69814e-30	2.37697e-16	-0.562795	0.077	0.12	6.01921e-12	1.25228	0.890014	DUS3L
FAM174C	1.04441e-58	0.786273	0.352	0.232	2.64477e-54	3.60624e-28	-0.415323	0.257	0.352	9.13208e-24	1.2016	0.889224	FAM174C
LAP3	2.59186e-72	0.868102	0.239	0.12	6.56338e-68	3.05083e-11	-0.192164	0.185	0.239	7.72562e-07	1.06027	0.889116	LAP3
CD302	2.78962e-54	-0.809356	0.125	0.215	7.06415e-50	1.05774e-07	-0.36803	0.095	0.125	0.00267852	0.441326	0.889102
HDHD5	2.03135e-29	0.66787	0.101	0.051	5.144e-25	1.14444e-11	-0.58425	0.068	0.101	2.89806e-07	1.25212	0.887354	HDHD5
FANCD2	1.88196e-46	0.512923	0.129	0.058	4.76569e-42	2.10031e-31	-0.724066	0.066	0.129	5.31861e-27	1.23699	0.887334	FANCD2
ODC1	5.86234e-50	0.806657	0.397	0.306	1.48452e-45	6.51747e-16	-0.369512	0.331	0.397	1.65042e-11	1.17617	0.887263	ODC1
POLR1B	1.63004e-46	0.730176	0.131	0.06	4.12774e-42	2.89737e-17	-0.502081	0.084	0.131	7.337e-13	1.23226	0.886139	POLR1B
PSMA3	1.93722e-106	0.838588	0.557	0.444	4.90563e-102	5.03284e-19	-0.286346	0.473	0.557	1.27446e-14	1.12493	0.886128	PSMA3
MECR	3.2457e-51	0.820464	0.1	0.036	8.21907e-47	1.99093e-13	-0.334397	0.063	0.1	5.04162e-09	1.15486	0.885992	MECR
ICOS	3.40922e-47	0.811186	0.345	0.245	8.63316e-43	3.84448e-19	-0.353644	0.267	0.345	9.73537e-15	1.16483	0.884922	ICOS
ZW10	5.08038e-44	0.676015	0.1	0.04	1.28651e-39	1.27083e-17	-0.56895	0.058	0.1	3.21814e-13	1.24497	0.883573	ZW10
HINT1	0	0.861365	0.87	0.813	0	2.88874e-22	-0.191293	0.861	0.87	7.31515e-18	1.05266	0.88235	HINT1
TSPAN5	1.6396e-56	0.729057	0.271	0.159	4.15196e-52	6.77021e-25	-0.49645	0.191	0.271	1.71442e-20	1.22551	0.882035	TSPAN5
STARD7	3.43019e-56	0.786625	0.278	0.165	8.68626e-52	1.20509e-20	-0.397397	0.204	0.278	3.05165e-16	1.18402	0.881308	STARD7
TXNL4A	1.35117e-62	0.81765	0.383	0.264	3.42156e-58	1.12065e-21	-0.326454	0.296	0.383	2.83781e-17	1.1441	0.880411	TXNL4A
TMEM147	6.51021e-59	0.815671	0.252	0.141	1.64858e-54	1.98721e-16	-0.330261	0.187	0.252	5.03221e-12	1.14593	0.879995	TMEM147
NAP1L1	5.9034e-115	0.810069	0.62	0.572	1.49492e-110	6.05798e-29	-0.3436	0.553	0.62	1.53406e-24	1.15367	0.879928	NAP1L1
MRPL54	2.44999e-65	0.834662	0.372	0.243	6.2041e-61	5.71514e-19	-0.277973	0.287	0.372	1.44724e-14	1.11263	0.879733	MRPL54
CCSER2	5.37476e-290	-0.79228	0.624	0.839	1.36105e-285	3.01726e-34	0.377597	0.677	0.624	7.6406e-30	1.16988	0.87766	CCSER2
GCSH	3.72121e-60	0.799237	0.17	0.078	9.42322e-56	3.30905e-18	-0.361968	0.114	0.17	8.37951e-14	1.16121	0.877383	GCSH
LPGAT1	1.17377e-58	-0.640231	0.271	0.374	2.97233e-54	3.51261e-24	0.599188	0.334	0.271	8.89499e-20	1.23942	0.876882	LPGAT1
BUD23	2.75002e-66	0.821435	0.306	0.181	6.96387e-62	1.60703e-18	-0.30664	0.23	0.306	4.06947e-14	1.12808	0.876803	BUD23
DARS1	2.01036e-74	0.827964	0.39	0.258	5.09084e-70	9.15081e-24	-0.287955	0.297	0.39	2.31726e-19	1.11592	0.876609	DARS1
VAMP2	3.41777e-209	-0.755623	0.412	0.639	8.65481e-205	2.02053e-31	0.444324	0.483	0.412	5.11659e-27	1.19995	0.876578	VAMP2
FUT8	4.56017e-19	0.569965	0.357	0.301	1.15477e-14	1.06273e-43	-0.664756	0.248	0.357	2.69115e-39	1.23472	0.875648	FUT8
HTRA2	2.22987e-56	0.85871	0.149	0.066	5.6467e-52	1.55303e-09	-0.169098	0.111	0.149	3.93273e-05	1.02781	0.875201	HTRA2
MSC-AS1	2.93175e-25	0.641115	0.138	0.084	7.42408e-21	5.42342e-19	-0.595549	0.088	0.138	1.37337e-14	1.23666	0.875047	MSC-AS1
SEH1L	4.21196e-50	0.638451	0.161	0.078	1.06659e-45	1.06133e-25	-0.598254	0.097	0.161	2.68761e-21	1.2367	0.874944	SEH1L
HIGD1A	2.26425e-68	0.844221	0.206	0.098	5.73376e-64	1.96798e-12	-0.227129	0.155	0.206	4.98352e-08	1.07135	0.874241	HIGD1A
ILF3	4.19847e-52	0.685291	0.349	0.236	1.06318e-47	1.73195e-40	-0.542195	0.237	0.349	4.38582e-36	1.22749	0.873842	ILF3
ELP5	1.38075e-57	0.748199	0.216	0.114	3.49647e-53	1.36782e-24	-0.45066	0.144	0.216	3.46374e-20	1.19886	0.873439	ELP5
WDR74	4.89398e-44	0.648923	0.216	0.124	1.2393e-39	2.3656e-30	-0.583672	0.136	0.216	5.9904e-26	1.2326	0.872797	WDR74
TMEM160	6.3588e-76	0.849521	0.45	0.315	1.61024e-71	7.05033e-12	-0.199284	0.377	0.45	1.78535e-07	1.04881	0.872583	TMEM160
CARD16	5.52737e-47	-0.381099	0.179	0.277	1.3997e-42	5.18992e-45	0.784929	0.273	0.179	1.31424e-40	1.16603	0.872553	CARD16
UBALD2	3.58139e-45	0.794512	0.327	0.224	9.06916e-41	5.46347e-23	-0.35922	0.242	0.327	1.38351e-18	1.15373	0.871945	UBALD2
MICAL3	1.63379e-43	0.740233	0.133	0.063	4.13724e-39	2.95341e-15	-0.46004	0.088	0.133	7.47893e-11	1.20027	0.87154	MICAL3
SSR4	9.51354e-158	0.841853	0.707	0.624	2.40911e-153	4.56987e-16	-0.223585	0.645	0.707	1.15723e-11	1.06544	0.871038	SSR4
TOMM7	0	-0.619181	0.823	0.955	0	2.74698e-227	0.612604	0.906	0.823	6.95618e-223	1.23178	0.871015	TOMM7
MEA1	7.04546e-66	0.826508	0.244	0.128	1.78412e-61	1.32136e-15	-0.274551	0.181	0.244	3.34609e-11	1.10106	0.870916	MEA1
XRCC5	6.74446e-120	0.753226	0.641	0.602	1.7079e-115	1.0393e-49	-0.435024	0.558	0.641	2.63183e-45	1.18825	0.869824	XRCC5
NOL11	3.28658e-44	0.684795	0.237	0.14	8.32261e-40	1.64827e-32	-0.536136	0.149	0.237	4.1739e-28	1.22093	0.869705	NOL11
POLD3	9.87954e-61	0.749143	0.175	0.081	2.50179e-56	5.60239e-21	-0.440161	0.114	0.175	1.41869e-16	1.1893	0.868883	POLD3
VASP	1.11425e-47	0.717544	0.282	0.177	2.82161e-43	4.44387e-27	-0.489392	0.198	0.282	1.12532e-22	1.20694	0.868547	VASP
PHF19	1.88596e-43	0.723069	0.216	0.128	4.77582e-39	7.70558e-25	-0.480275	0.144	0.216	1.95128e-20	1.20334	0.86804	PHF19
GSPT1	8.49805e-39	0.662305	0.391	0.302	2.15196e-34	4.46236e-38	-0.560334	0.284	0.391	1.13e-33	1.22264	0.867537	GSPT1
CD8A	3.12556e-154	-0.827129	0.383	0.572	7.91485e-150	1.62078e-10	0.260545	0.422	0.383	4.10431e-06	1.08767	0.867195	CD8A
SNF8	4.73507e-76	0.844762	0.376	0.236	1.19906e-71	3.77284e-11	-0.191591	0.309	0.376	9.55396e-07	1.03635	0.866216	SNF8
SLC25A11	4.44225e-62	0.782245	0.23	0.12	1.12491e-57	8.73167e-21	-0.37145	0.16	0.23	2.21112e-16	1.15369	0.865957	SLC25A11
SETD2	1.76449e-209	-0.833199	0.443	0.651	4.46821e-205	1.0487e-09	0.235427	0.469	0.443	2.65563e-05	1.06863	0.865821	SETD2
ALDH18A1	1.09785e-45	0.77549	0.113	0.048	2.78009e-41	5.16992e-14	-0.384633	0.073	0.113	1.30918e-09	1.16012	0.865637	ALDH18A1
UQCC4	5.88969e-64	0.85443	0.165	0.072	1.49145e-59	1.17743e-09	-0.132484	0.124	0.165	2.9816e-05	0.986914	0.86464	UQCC4
PSMB8	1.76465e-112	0.854984	0.567	0.455	4.46862e-108	6.5302e-11	-0.127738	0.493	0.567	1.65364e-06	0.982723	0.864474	PSMB8
ACADVL	4.67792e-61	0.791723	0.223	0.116	1.18459e-56	3.27668e-21	-0.346874	0.153	0.223	8.29753e-17	1.1386	0.864377	ACADVL
POC1B	2.88385e-42	0.751823	0.205	0.119	7.30277e-38	1.09565e-15	-0.426451	0.149	0.205	2.7745e-11	1.17827	0.864349	POC1B
CACYBP	4.47906e-59	0.832796	0.416	0.323	1.13423e-54	3.82524e-08	-0.2298	0.365	0.416	0.000968667	1.0626	0.863919	CACYBP
ATP5F1B	1.29833e-61	0.774485	0.422	0.318	3.28776e-57	2.09152e-25	-0.379342	0.329	0.422	5.29636e-21	1.15383	0.862397	ATP5F1B
HSP90B1	2.139e-75	0.72191	0.62	0.554	5.41658e-71	4.30266e-51	-0.470588	0.495	0.62	1.08956e-46	1.1925	0.861747	HSP90B1
PTPN11	2.71798e-61	0.789478	0.295	0.175	6.88274e-57	7.4843e-22	-0.345034	0.214	0.295	1.89525e-17	1.13451	0.861582	PTPN11
SLC39A1	6.05319e-64	0.835991	0.156	0.066	1.53285e-59	6.53527e-12	-0.207537	0.112	0.156	1.65493e-07	1.04353	0.861367	SLC39A1
ATP13A3	5.6266e-47	0.681941	0.263	0.161	1.42482e-42	6.75832e-27	-0.525725	0.181	0.263	1.71141e-22	1.20767	0.861063	ATP13A3
MRPL40	9.97992e-50	0.72007	0.25	0.147	2.52722e-45	7.16589e-26	-0.471735	0.171	0.25	1.81462e-21	1.19181	0.860834	MRPL40
AHSA1	4.57119e-67	0.838295	0.295	0.171	1.15756e-62	2.06765e-08	-0.190272	0.242	0.295	0.000523592	1.02857	0.859617	AHSA1
NFKBID	2.27154e-32	0.802573	0.108	0.054	5.75221e-28	9.88731e-08	-0.307519	0.08	0.108	0.00250376	1.11009	0.859471	NFKBID
NOL7	1.15261e-93	0.816172	0.551	0.45	2.91875e-89	1.26275e-15	-0.263545	0.478	0.551	3.19767e-11	1.07972	0.857667	NOL7
PXMP2	2.9009e-50	0.702986	0.105	0.04	7.34595e-46	2.06265e-21	-0.49103	0.058	0.105	5.22324e-17	1.19402	0.857496	PXMP2
CSTF2	1.25084e-45	0.774256	0.112	0.048	3.16751e-41	7.84955e-11	-0.368527	0.078	0.112	1.98774e-06	1.14278	0.857488	CSTF2
ANAPC11	8.43733e-63	0.782772	0.422	0.304	2.13659e-58	1.41629e-21	-0.348801	0.333	0.422	3.58647e-17	1.13157	0.856968	ANAPC11
NOC4L	5.0217e-53	0.811428	0.104	0.038	1.27164e-48	6.42187e-11	-0.27474	0.07	0.104	1.62621e-06	1.08617	0.856678	NOC4L
HNRNPF	2.79515e-109	0.796535	0.589	0.519	7.07816e-105	2.41539e-23	-0.312114	0.515	0.589	6.11649e-19	1.10865	0.855502	HNRNPF
AARS1	3.72873e-48	0.835945	0.21	0.118	9.44225e-44	9.54178e-07	-0.181525	0.172	0.21	0.0241627	1.01747	0.855427	AARS1
COX8A	1.87101e-111	0.834255	0.594	0.518	4.73797e-107	3.96535e-12	-0.185178	0.538	0.594	1.00415e-07	1.01943	0.85456	COX8A
MZT1	2.01687e-55	0.783664	0.256	0.147	5.10731e-51	1.02152e-18	-0.338976	0.185	0.256	2.5868e-14	1.12264	0.853835	MZT1
ABHD5	7.6172e-50	0.749641	0.109	0.043	1.9289e-45	1.32809e-20	-0.407997	0.062	0.109	3.36312e-16	1.15764	0.853477	ABHD5
PDE3B	2.52011e-156	-0.777009	0.452	0.627	6.38167e-152	2.3269e-11	-0.352223	0.39	0.452	5.89241e-07	0.424787	0.853115
DDX6	1.20346e-280	-0.827221	0.499	0.738	3.04752e-276	5.59675e-07	0.207875	0.514	0.499	0.0141727	1.0351	0.85294	DDX6
FANCB	1.53013e-60	0.809386	0.112	0.039	3.87474e-56	1.29407e-17	-0.268048	0.068	0.112	3.27697e-13	1.07743	0.852617	FANCB
NICOL1	6.478e-77	0.850148	0.366	0.227	1.64042e-72	3.92226e-07	-0.0558891	0.306	0.366	0.00993235	0.906037	0.851983	NICOL1
CHCHD1	1.26713e-73	0.843523	0.355	0.218	3.20875e-69	6.60495e-09	-0.114906	0.293	0.355	0.000167257	0.95843	0.851314	CHCHD1
PRDX2	1.27713e-62	0.813327	0.442	0.34	3.23408e-58	3.32969e-13	-0.251053	0.369	0.442	8.43176e-09	1.06438	0.851193	PRDX2
NUP93	7.77588e-51	0.678325	0.186	0.096	1.96909e-46	1.19269e-21	-0.512857	0.124	0.186	3.02025e-17	1.19118	0.850381	NUP93
GOT2	4.84452e-54	0.677965	0.185	0.093	1.22678e-49	4.75901e-22	-0.512306	0.122	0.185	1.20512e-17	1.19027	0.849761	GOT2
PGK1	9.67859e-68	0.778184	0.491	0.4	2.45091e-63	2.16896e-27	-0.341282	0.392	0.491	5.49246e-23	1.11947	0.849731	PGK1
BUD31	1.23254e-65	0.787175	0.444	0.324	3.12115e-61	2.8294e-16	-0.318708	0.366	0.444	7.16489e-12	1.10588	0.849247	BUD31
VBP1	7.14311e-69	0.813324	0.321	0.19	1.80885e-64	8.78925e-16	-0.243969	0.246	0.321	2.2257e-11	1.05729	0.849127	VBP1
BLMH	9.57808e-24	0.431686	0.156	0.096	2.42546e-19	1.80973e-31	-0.730916	0.087	0.156	4.58278e-27	1.1626	0.848877	BLMH
EIF2B3	8.88009e-76	0.744421	0.231	0.111	2.2487e-71	6.13045e-27	-0.406773	0.152	0.231	1.55241e-22	1.15119	0.848308	EIF2B3
NAA20	2.60623e-54	0.751846	0.34	0.222	6.59975e-50	3.07412e-24	-0.392162	0.251	0.34	7.78458e-20	1.14401	0.847976	NAA20
AARSD1	8.27801e-40	0.656769	0.136	0.068	2.09624e-35	2.48162e-20	-0.536072	0.084	0.136	6.28421e-16	1.19284	0.847773	AARSD1
ANKRD49	1.87479e-56	-0.683643	0.198	0.299	4.74754e-52	1.59057e-11	0.500079	0.239	0.198	4.0278e-07	1.18372	0.847023	ANKRD49
GNLY	1.67739e-21	0.836449	0.485	0.427	4.24766e-17	1.36516e-10	-0.129685	0.432	0.485	3.457e-06	0.966134	0.846443	GNLY
P4HB	4.77278e-30	0.589639	0.38	0.296	1.20861e-25	3.64161e-47	-0.607204	0.259	0.38	9.22165e-43	1.19684	0.846387	P4HB
RNF213-AS1	5.36088e-12	0.631273	0.226	0.183	1.35754e-07	3.02348e-22	-0.562853	0.157	0.226	7.65636e-18	1.19413	0.845759	RNF213-AS1
PLEC	2.54254e-32	-0.812433	0.132	0.195	6.43847e-28	3.25144e-07	-0.234377	0.102	0.132	0.00823361	0.578055	0.845565
PARP1	4.97081e-43	0.655419	0.345	0.247	1.25876e-38	3.63276e-37	-0.533364	0.242	0.345	9.19923e-33	1.18878	0.845015	PARP1
UMPS	6.94297e-65	0.818783	0.177	0.079	1.75817e-60	2.85071e-12	-0.208758	0.129	0.177	7.21884e-08	1.02754	0.844976	UMPS
TRIM69	4.05531e-45	0.826951	0.16	0.083	1.02693e-40	7.67858e-09	-0.170806	0.123	0.16	0.000194445	0.997758	0.844407	TRIM69
HCFC1	2.93927e-37	0.564799	0.172	0.096	7.44312e-33	1.29967e-29	-0.627658	0.102	0.172	3.29116e-25	1.19246	0.844366	HCFC1
SIVA1	7.20391e-53	0.791222	0.442	0.36	1.82425e-48	1.05746e-12	-0.293882	0.381	0.442	2.67782e-08	1.0851	0.844037	SIVA1
UQCRC1	1.11361e-56	0.762707	0.205	0.105	2.81999e-52	1.53777e-23	-0.359619	0.134	0.205	3.8941e-19	1.12233	0.843237	UQCRC1
TRBC2	7.48348e-230	-0.697257	0.68	0.845	1.89504e-225	2.15714e-56	0.474076	0.745	0.68	5.46253e-52	1.17133	0.843158	TRBC2
ACTR3	1.30005e-104	0.762225	0.61	0.52	3.29211e-100	7.84769e-32	-0.358687	0.515	0.61	1.98727e-27	1.12091	0.842403	ACTR3
YWHAH	3.29077e-54	0.829195	0.277	0.169	8.33321e-50	4.05647e-07	-0.148439	0.23	0.277	0.0102722	0.977634	0.842377	YWHAH
PLCL1	1.41998e-75	-0.783824	0.169	0.291	3.59581e-71	1.02554e-11	0.307446	0.214	0.169	2.59697e-07	1.09127	0.841964	PLCL1
SFPQ	8.27215e-47	0.610236	0.487	0.404	2.09476e-42	8.57023e-56	-0.579449	0.351	0.487	2.17024e-51	1.18969	0.841516	SFPQ
NRAS	1.70934e-47	0.79354	0.156	0.077	4.32856e-43	5.69124e-13	-0.278818	0.111	0.156	1.44119e-08	1.07236	0.841098	NRAS
MAST2	2.20985e-60	0.66297	0.157	0.068	5.596e-56	7.56945e-23	-0.516197	0.098	0.157	1.91681e-18	1.17917	0.840231	MAST2
GTF2A2	2.26908e-64	0.798137	0.435	0.326	5.74599e-60	2.14e-11	-0.25967	0.37	0.435	5.41913e-07	1.05781	0.839315	GTF2A2
CASP3	2.12186e-65	0.791213	0.299	0.174	5.37319e-61	3.80938e-17	-0.277951	0.227	0.299	9.6465e-13	1.06916	0.838615	CASP3
SLC52A2	1.28885e-41	0.762056	0.147	0.074	3.26374e-37	3.52184e-11	-0.348703	0.106	0.147	8.91834e-07	1.11076	0.838047	SLC52A2
TCOF1	2.73925e-35	0.561556	0.209	0.127	6.93661e-31	1.74875e-30	-0.620438	0.131	0.209	4.42836e-26	1.18199	0.836833	TCOF1
DDX31	4.89085e-32	0.669479	0.117	0.06	1.23851e-27	4.172e-16	-0.500455	0.074	0.117	1.05648e-11	1.16993	0.835857	DDX31
LSM6	7.46939e-63	0.798472	0.437	0.327	1.89147e-58	2.68357e-11	-0.245043	0.373	0.437	6.79561e-07	1.04351	0.835226	LSM6
STAT3	3.00743e-73	0.784669	0.5	0.376	7.6157e-69	9.39842e-18	-0.285958	0.415	0.5	2.37996e-13	1.07063	0.835152	STAT3
DDA1	1.16714e-54	0.712217	0.201	0.104	2.95556e-50	2.39573e-24	-0.435245	0.132	0.201	6.06671e-20	1.14746	0.834681	DDA1
POLR2L	1.01309e-113	0.830369	0.592	0.516	2.56544e-109	1.20711e-06	-0.0837055	0.539	0.592	0.0305676	0.914074	0.834577	POLR2L
SF3B6	1.46248e-86	0.80706	0.522	0.421	3.70344e-82	4.35469e-09	-0.210187	0.466	0.522	0.000110274	1.01725	0.833981	SF3B6
HNRNPDL	1.00462e-94	0.648005	0.674	0.629	2.54399e-90	6.21764e-78	-0.52497	0.535	0.674	1.57449e-73	1.17297	0.833968	HNRNPDL
TIMM8B	2.14835e-65	0.82857	0.347	0.222	5.44027e-61	6.16611e-08	-0.0880593	0.288	0.347	0.00156144	0.916629	0.833236	TIMM8B
AP3M2	9.6748e-53	0.807683	0.233	0.131	2.44995e-48	3.40591e-08	-0.194253	0.188	0.233	0.000862479	1.00194	0.830714	AP3M2
HSPA4	1.76722e-59	0.725298	0.314	0.194	4.47512e-55	7.57138e-23	-0.403122	0.232	0.314	1.9173e-18	1.12842	0.829798	HSPA4
RPIA	1.02195e-59	0.753218	0.214	0.11	2.58789e-55	9.92465e-18	-0.3472	0.152	0.214	2.51322e-13	1.10042	0.829389	RPIA
PDCD11	2.05543e-59	0.771589	0.201	0.101	5.20496e-55	2.92856e-15	-0.304029	0.145	0.201	7.416e-11	1.07562	0.829327	PDCD11
PTK2B	7.08893e-73	-0.561878	0.338	0.464	1.79513e-68	7.8771e-29	0.608599	0.405	0.338	1.99472e-24	1.17048	0.828311	PTK2B
PIGX	2.04047e-46	0.604787	0.205	0.113	5.16709e-42	1.0021e-26	-0.565596	0.132	0.205	2.53762e-22	1.17038	0.828049	PIGX
MCTS1	3.53689e-58	0.733008	0.296	0.177	8.95646e-54	6.22545e-23	-0.384977	0.214	0.296	1.57647e-18	1.11799	0.827954	MCTS1
ATP5PB	7.28e-48	0.746054	0.32	0.214	1.84351e-43	2.85197e-20	-0.358887	0.241	0.32	7.22205e-16	1.10494	0.827887	ATP5PB
POLR1A	4.53895e-49	0.690318	0.156	0.075	1.1494e-44	2.62562e-21	-0.45481	0.099	0.156	6.64885e-17	1.14513	0.826675	POLR1A
SARAF	0	-0.760519	0.652	0.864	0	5.78942e-44	0.323528	0.723	0.652	1.46605e-39	1.08405	0.826474	SARAF
NDUFA13	3.5166e-169	0.793716	0.687	0.638	8.90508e-165	7.5599e-22	-0.228714	0.628	0.687	1.91439e-17	1.02243	0.826012	NDUFA13
MTCH2	8.3233e-65	0.777548	0.248	0.133	2.10771e-60	1.07754e-14	-0.278603	0.187	0.248	2.72865e-10	1.05615	0.825954	MTCH2
PDAP1	4.87367e-58	0.720279	0.449	0.345	1.23416e-53	3.84238e-27	-0.403484	0.35	0.449	9.73006e-23	1.12376	0.825592	PDAP1
DLGAP1-AS1	8.5225e-47	-0.557085	0.117	0.201	2.15815e-42	9.03789e-19	0.60896	0.167	0.117	2.28867e-14	1.16604	0.825334	DLGAP1-AS1
NDUFS8	4.30037e-68	0.809214	0.385	0.253	1.08898e-63	6.6101e-09	-0.161878	0.321	0.385	0.000167388	0.971092	0.825247	NDUFS8
RNF144A	4.8003e-27	0.681988	0.248	0.176	1.21558e-22	2.14656e-16	-0.462296	0.186	0.248	5.43573e-12	1.14428	0.823908	RNF144A
EIF2S2	5.53794e-112	0.786642	0.611	0.515	1.40237e-107	4.29434e-15	-0.244276	0.538	0.611	1.08746e-10	1.03092	0.823697	EIF2S2
HSBP1	6.46357e-74	0.818203	0.294	0.162	1.63677e-69	1.39641e-08	-0.0941869	0.239	0.294	0.000353613	0.91239	0.823607	HSBP1
POLR2E	1.6592e-41	0.61039	0.284	0.183	4.20158e-37	3.99728e-37	-0.55205	0.185	0.284	1.01223e-32	1.16244	0.823004	POLR2E
NDUFA4	2.40126e-184	0.796118	0.731	0.72	6.0807e-180	1.48713e-17	-0.207781	0.699	0.731	3.76587e-13	1.0039	0.822786	NDUFA4
NIP7	1.95318e-55	0.723483	0.205	0.106	4.94605e-51	2.89028e-21	-0.389754	0.139	0.205	7.31905e-17	1.11324	0.821788	NIP7
NTAQ1	1.06812e-49	0.752338	0.105	0.04	2.70481e-45	9.25865e-12	-0.329785	0.07	0.105	2.34457e-07	1.08212	0.821444	NTAQ1
TIMM23	1.90689e-57	0.710674	0.191	0.094	4.82881e-53	6.64181e-22	-0.408307	0.126	0.191	1.68191e-17	1.11898	0.819617	TIMM23
SIGIRR	3.39231e-66	-0.724223	0.16	0.267	8.59036e-62	4.68645e-07	0.38274	0.188	0.16	0.0118675	1.10696	0.81914	SIGIRR
EIF3J	7.51418e-60	0.754678	0.429	0.318	1.90281e-55	1.57332e-23	-0.318366	0.334	0.429	3.98411e-19	1.07304	0.819082	EIF3J
RPS29	0	-0.646294	0.986	0.996	0	0	0.502959	0.998	0.986	0	1.14925	0.818941	RPS29
CDC7	1.95999e-48	0.627615	0.107	0.042	4.96327e-44	2.73411e-17	-0.52442	0.065	0.107	6.92359e-13	1.15203	0.817873	CDC7
SMC1A	3.26897e-45	0.742355	0.321	0.223	8.27802e-41	2.04101e-21	-0.343037	0.24	0.321	5.16845e-17	1.08539	0.817781	SMC1A
HEATR1	6.04683e-37	0.611696	0.205	0.122	1.53124e-32	2.35284e-24	-0.542092	0.135	0.205	5.9581e-20	1.15379	0.817335	HEATR1
PSMC1	2.5853e-59	0.742357	0.363	0.242	6.54677e-55	5.75105e-22	-0.341862	0.275	0.363	1.45634e-17	1.08422	0.817291	PSMC1
ANXA1	1.44476e-195	-0.671323	0.417	0.663	3.65856e-191	7.24157e-44	0.466135	0.522	0.417	1.83378e-39	1.13746	0.817286	ANXA1
PPP2R5C	0	-0.804536	0.656	0.86	0	1.23897e-08	0.142118	0.667	0.656	0.000313744	0.946655	0.816992	PPP2R5C
LDLRAD4	5.14082e-129	-0.733451	0.354	0.53	1.30181e-124	2.37942e-11	0.35896	0.389	0.354	6.0254e-07	1.09241	0.816579	LDLRAD4
IKBIP	6.71868e-64	0.790514	0.199	0.096	1.70137e-59	8.03451e-12	-0.203592	0.149	0.199	2.03458e-07	0.994106	0.81631	IKBIP
SNRPC	2.90273e-53	0.734064	0.354	0.239	7.35059e-49	6.37438e-24	-0.35614	0.264	0.354	1.61418e-19	1.0902	0.815895	SNRPC
MATK	7.8711e-13	0.362963	0.144	0.102	1.9932e-08	2.6667e-22	-0.73063	0.089	0.144	6.75289e-18	1.09359	0.81582	MATK
CRIM1	4.87632e-19	0.587378	0.1	0.06	1.23483e-14	6.15905e-14	-0.56592	0.063	0.1	1.55966e-09	1.1533	0.815646	CRIM1
RNPS1	3.84527e-44	0.689866	0.376	0.275	9.73739e-40	2.23254e-32	-0.434163	0.272	0.376	5.65346e-28	1.12403	0.815116	RNPS1
SBNO2	4.76176e-24	0.714798	0.159	0.101	1.20582e-19	5.52928e-15	-0.391313	0.109	0.159	1.40018e-10	1.10611	0.8149	SBNO2
PREB	1.27313e-23	0.484646	0.103	0.056	3.22396e-19	1.27483e-18	-0.654625	0.06	0.103	3.22825e-14	1.13927	0.814503	PREB
PRF1	2.45838e-27	0.730826	0.379	0.301	6.22537e-23	5.09714e-22	-0.35936	0.295	0.379	1.29075e-17	1.09019	0.814399	PRF1
NDUFA11	5.36775e-81	0.768444	0.536	0.441	1.35928e-76	2.99737e-17	-0.269404	0.455	0.536	7.59025e-13	1.03785	0.8143	NDUFA11
CDC42SE1	1.88124e-88	-0.674591	0.339	0.47	4.76388e-84	5.70641e-10	0.455448	0.365	0.339	1.44503e-05	1.13004	0.813945	CDC42SE1
GPR68	2.18709e-11	0.422813	0.119	0.084	5.53837e-07	8.69063e-21	-0.695118	0.07	0.119	2.20073e-16	1.11793	0.813609	GPR68
POLE4	8.3258e-61	0.783857	0.317	0.195	2.10834e-56	2.69855e-14	-0.216366	0.248	0.317	6.83353e-10	1.00022	0.813171	POLE4
ST8SIA1	3.08213e-104	-0.759031	0.149	0.298	7.80489e-100	1.71275e-08	0.288254	0.185	0.149	0.000433718	1.04728	0.811923	ST8SIA1
ANXA2R	1.44533e-96	-0.689854	0.113	0.245	3.66002e-92	5.91055e-14	0.426941	0.157	0.113	1.49673e-09	1.11679	0.811281	ANXA2R
PCBD1	1.20008e-63	0.79907	0.176	0.079	3.03895e-59	3.35269e-09	-0.137873	0.135	0.176	8.49002e-05	0.936944	0.810877	PCBD1
OPA3	3.28837e-20	0.293979	0.125	0.077	8.32714e-16	7.22047e-21	-0.755201	0.075	0.125	1.82844e-16	1.04918	0.810402	OPA3
TSFM	1.70361e-61	0.769256	0.205	0.102	4.31405e-57	1.8828e-17	-0.254509	0.144	0.205	4.76781e-13	1.02377	0.810265	TSFM
OGA	4.17113e-161	-0.767889	0.389	0.574	1.05626e-156	2.62069e-08	0.254846	0.412	0.389	0.000663638	1.02273	0.809073	OGA
LRPPRC	4.13444e-39	0.62772	0.33	0.232	1.04697e-34	3.14462e-35	-0.509795	0.228	0.33	7.96311e-31	1.13752	0.808656	LRPPRC
PGRMC1	7.67435e-46	0.627136	0.146	0.07	1.94338e-41	3.38496e-20	-0.509379	0.092	0.146	8.57174e-16	1.13651	0.807939	PGRMC1
HNRNPR	3.80501e-65	0.696967	0.508	0.425	9.63544e-61	3.46271e-30	-0.407041	0.414	0.508	8.76862e-26	1.10401	0.807122	HNRNPR
TMED3	2.73691e-57	0.761806	0.183	0.089	6.93069e-53	2.61656e-16	-0.263567	0.127	0.183	6.62593e-12	1.02537	0.806111	TMED3
LAMTOR2	1.11741e-56	0.7947	0.313	0.194	2.82961e-52	5.73059e-10	-0.132779	0.254	0.313	1.45116e-05	0.92748	0.805717	LAMTOR2
BRI3BP	1.75156e-66	0.72058	0.129	0.046	4.43547e-62	2.45141e-21	-0.359984	0.077	0.129	6.2077e-17	1.08056	0.805496	BRI3BP
CCDC47	3.53305e-51	0.723379	0.271	0.163	8.94674e-47	5.97427e-18	-0.351634	0.2	0.271	1.51287e-13	1.07501	0.804315	CCDC47
RSRP1	3.83276e-187	-0.778415	0.34	0.558	9.70571e-183	1.17596e-06	0.201688	0.368	0.34	0.0297788	0.980102	0.804119	RSRP1
WEE1	2.79067e-64	0.746118	0.113	0.038	7.06682e-60	4.42249e-22	-0.298839	0.063	0.113	1.11991e-17	1.04496	0.80374	WEE1
SRP72	2.34495e-38	0.644105	0.342	0.245	5.93811e-34	3.75962e-34	-0.47835	0.239	0.342	9.52048e-30	1.12246	0.802303	SRP72
PDIA4	1.69111e-39	0.713893	0.192	0.11	4.2824e-35	8.78531e-19	-0.365006	0.132	0.192	2.2247e-14	1.0789	0.801793	PDIA4
ERAL1	2.97641e-41	0.595948	0.113	0.05	7.53716e-37	1.64066e-20	-0.536238	0.065	0.113	4.15465e-16	1.13219	0.801689	ERAL1
WDR75	3.40823e-34	0.578762	0.213	0.132	8.63066e-30	1.32982e-28	-0.554166	0.136	0.213	3.36751e-24	1.13293	0.80129	WDR75
CDCA4	1.69663e-42	0.697631	0.19	0.106	4.29638e-38	2.10366e-18	-0.393491	0.13	0.19	5.32711e-14	1.09112	0.800952	CDCA4
PSMD13	7.44194e-59	0.743088	0.371	0.251	1.88452e-54	5.04788e-18	-0.298274	0.29	0.371	1.27828e-13	1.04136	0.800716	PSMD13
RRAS2	8.62966e-37	0.587306	0.304	0.207	2.18529e-32	1.06607e-29	-0.543424	0.214	0.304	2.6996e-25	1.13073	0.800149	RRAS2
SRA1	1.48151e-50	0.691659	0.283	0.173	3.75163e-46	2.31193e-24	-0.398443	0.201	0.283	5.85451e-20	1.0901	0.798216	SRA1
RABGAP1L	1.63845e-257	-0.779172	0.782	0.913	4.14905e-253	1.07378e-11	0.160935	0.803	0.782	2.71912e-07	0.940108	0.795619	RABGAP1L
ELOVL1	2.23142e-53	0.716793	0.14	0.061	5.65062e-49	4.79994e-19	-0.345075	0.088	0.14	1.21549e-14	1.06187	0.795531	ELOVL1
BAX	7.09323e-61	0.768802	0.49	0.39	1.79622e-56	1.88869e-11	-0.202171	0.424	0.49	4.78273e-07	0.970973	0.79494	BAX
OLA1	1.2595e-57	0.654948	0.406	0.289	3.18943e-53	2.53699e-29	-0.447953	0.307	0.406	6.42441e-25	1.1029	0.793485	OLA1
BLTP1	2.0115e-114	-0.701368	0.319	0.482	5.09371e-110	1.36404e-13	0.37056	0.363	0.319	3.45417e-09	1.07193	0.793241	BLTP1
SAE1	2.70481e-60	0.740522	0.254	0.142	6.84939e-56	7.69285e-18	-0.282734	0.187	0.254	1.94806e-13	1.02326	0.792661	SAE1
RWDD4	6.80789e-47	0.709674	0.189	0.101	1.72396e-42	2.13293e-18	-0.352865	0.129	0.189	5.40121e-14	1.06254	0.79256	RWDD4
RPS28	0	-0.569163	0.99	0.995	0	0	0.551223	0.997	0.99	0	1.12039	0.792335	RPS28
FUNDC2	1.41032e-52	0.751478	0.278	0.168	3.57137e-48	3.07254e-15	-0.25058	0.212	0.278	7.78059e-11	1.00206	0.792155	FUNDC2
GSS	8.40756e-50	0.712259	0.145	0.067	2.12905e-45	3.15173e-13	-0.345672	0.101	0.145	7.98113e-09	1.05793	0.791708	GSS
HAT1	3.48912e-51	0.686057	0.287	0.177	8.83551e-47	1.80813e-22	-0.39314	0.207	0.287	4.57874e-18	1.0792	0.790717	HAT1
KAT6A	2.49512e-178	-0.753293	0.489	0.669	6.31839e-174	4.14076e-07	0.237832	0.495	0.489	0.0104857	0.991125	0.789946	KAT6A
ARHGEF7	9.87048e-48	-0.773982	0.199	0.283	2.4995e-43	6.37096e-09	-0.156994	0.155	0.199	0.000161332	0.616987	0.789744
MRPS18A	3.23718e-52	0.75203	0.153	0.071	8.19752e-48	3.28656e-10	-0.239433	0.113	0.153	8.32256e-06	0.991464	0.789226	MRPS18A
BORCS8	3.55564e-44	0.761147	0.113	0.049	9.00395e-40	3.95901e-08	-0.203598	0.083	0.113	0.00100254	0.964745	0.787907	BORCS8
NTHL1	2.45698e-45	0.760637	0.102	0.041	6.22181e-41	5.8067e-11	-0.203723	0.069	0.102	1.47043e-06	0.96436	0.787446	NTHL1
KLRC4	2.13974e-57	-0.44163	0.123	0.223	5.41847e-53	5.59448e-29	0.651748	0.191	0.123	1.41669e-24	1.09338	0.787282	KLRC4
ITGB1	1.07959e-67	-0.678718	0.449	0.543	2.73384e-63	3.29273e-09	0.39888	0.468	0.449	8.33818e-05	1.0776	0.787251	ITGB1
VDAC2	1.60216e-54	0.741156	0.423	0.326	4.05716e-50	6.64817e-16	-0.262743	0.346	0.423	1.68352e-11	1.0039	0.78635	VDAC2
CCDC85B	3.05011e-52	0.756213	0.457	0.376	7.72381e-48	2.88469e-08	-0.214583	0.406	0.457	0.00073049	0.970797	0.786069	CCDC85B
FTSJ1	3.96174e-39	0.624195	0.127	0.062	1.00323e-34	1.78348e-15	-0.477773	0.083	0.127	4.51631e-11	1.10197	0.786058	FTSJ1
ESRRA	9.46536e-27	0.530872	0.139	0.08	2.39691e-22	9.84665e-18	-0.579645	0.089	0.139	2.49347e-13	1.11052	0.786011	ESRRA
PRPS2	1.07066e-49	0.648991	0.138	0.062	2.71124e-45	2.45446e-20	-0.442974	0.085	0.138	6.21544e-16	1.09196	0.785757	PRPS2
DCPS	1.84945e-53	0.706949	0.196	0.101	4.68335e-49	1.61835e-18	-0.342369	0.135	0.196	4.09815e-14	1.04932	0.785489	DCPS
CDC123	2.7886e-45	0.676147	0.343	0.238	7.06156e-41	3.192e-23	-0.399555	0.257	0.343	8.0831e-19	1.0757	0.785378	CDC123
PSMD3	6.74698e-58	0.724295	0.22	0.116	1.70854e-53	2.08331e-20	-0.301047	0.152	0.22	5.27555e-16	1.02534	0.784368	PSMD3
VAV3	1.18058e-41	-0.505717	0.284	0.373	2.98958e-37	7.66029e-23	0.598489	0.344	0.284	1.93982e-18	1.10421	0.783543	VAV3
NDUFS3	7.27011e-59	0.758346	0.255	0.143	1.84101e-54	8.25916e-17	-0.19614	0.188	0.255	2.09147e-12	0.954486	0.7833	NDUFS3
ZMPSTE24	5.06717e-44	0.608971	0.183	0.099	1.28316e-39	6.23102e-23	-0.492285	0.119	0.183	1.57788e-18	1.10126	0.783064	ZMPSTE24
BMS1	1.53543e-45	0.634819	0.255	0.154	3.88817e-41	4.14205e-26	-0.45833	0.174	0.255	1.04889e-21	1.09315	0.782982	BMS1
NARS1	7.3149e-48	0.728205	0.354	0.241	1.85235e-43	1.1336e-12	-0.286914	0.284	0.354	2.8706e-08	1.01512	0.782689	NARS1
RUVBL1	5.57729e-52	0.711009	0.251	0.147	1.41234e-47	1.46595e-19	-0.324292	0.181	0.251	3.71222e-15	1.0353	0.781472	RUVBL1
RNH1	1.48833e-43	0.70272	0.369	0.263	3.76889e-39	1.71776e-19	-0.338823	0.286	0.369	4.34987e-15	1.04154	0.780138	RNH1
DSN1	8.65706e-50	0.704809	0.101	0.038	2.19223e-45	1.15725e-12	-0.334302	0.065	0.101	2.93052e-08	1.03911	0.780073	DSN1
MPHOSPH6	2.43308e-51	0.69371	0.212	0.114	6.16128e-47	1.23922e-16	-0.356225	0.152	0.212	3.13807e-12	1.04993	0.779827	MPHOSPH6
KLRK1	1.40447e-165	-0.682781	0.429	0.627	3.55653e-161	7.82946e-23	0.376319	0.487	0.429	1.98265e-18	1.0591	0.779619	KLRK1
IER3IP1	2.9941e-52	0.74252	0.345	0.232	7.58197e-48	1.8088e-13	-0.237478	0.275	0.345	4.58043e-09	0.979998	0.779571	IER3IP1
MYCBP	2.94171e-62	0.753728	0.214	0.108	7.4493e-58	7.34179e-15	-0.196746	0.156	0.214	1.85916e-10	0.950474	0.778983	MYCBP
ERCC1	4.26868e-52	0.722902	0.224	0.123	1.08096e-47	1.38611e-15	-0.289207	0.164	0.224	3.51004e-11	1.01211	0.778606	ERCC1
PRNP	1.13789e-22	0.614399	0.199	0.136	2.88148e-18	6.43326e-14	-0.478023	0.148	0.199	1.62909e-09	1.09242	0.778455	PRNP
IFT57	5.21647e-45	0.777346	0.172	0.09	1.32097e-40	1.78056e-06	-0.0401012	0.137	0.172	0.045089	0.817447	0.77838	IFT57
MLXIP	1.97448e-20	-0.702382	0.13	0.177	4.99997e-16	5.76573e-09	-0.334427	0.097	0.13	0.000146006	0.367955	0.777935
LSP1	6.41344e-142	-0.76831	0.36	0.54	1.62407e-137	1.63909e-06	-0.119643	0.309	0.36	0.0415068	0.648667	0.777569
PABPC4	1.25108e-37	0.622789	0.267	0.175	3.16812e-33	2.68564e-25	-0.465489	0.187	0.267	6.80084e-21	1.08828	0.777525	PABPC4
NMRK1	2.47886e-68	-0.607218	0.226	0.346	6.27721e-64	1.89307e-11	0.485453	0.265	0.226	4.79383e-07	1.09267	0.777418	NMRK1
IFITM1	5.33857e-18	0.0603107	0.246	0.316	1.35189e-13	1.63758e-36	0.774601	0.331	0.246	4.14685e-32	0.714291	0.776946
UBE2F	2.46352e-42	0.686177	0.254	0.159	6.23838e-38	2.07556e-12	-0.364285	0.2	0.254	5.25594e-08	1.05046	0.77688	UBE2F
SFXN1	4.56451e-34	0.614482	0.376	0.291	1.15587e-29	5.8173e-32	-0.473712	0.277	0.376	1.47311e-27	1.08819	0.775881	SFXN1
SND1	2.19953e-20	0.456904	0.461	0.402	5.56986e-16	1.79391e-56	-0.625683	0.325	0.461	4.54271e-52	1.08259	0.774752	SND1
GABPB1	4.9293e-49	0.736104	0.226	0.128	1.24825e-44	2.45717e-12	-0.240061	0.172	0.226	6.22229e-08	0.976165	0.77426	GABPB1
HTATSF1	1.87783e-44	0.681002	0.228	0.134	4.75524e-40	2.49052e-19	-0.367229	0.161	0.228	6.30674e-15	1.04823	0.773705	HTATSF1
MPHOSPH10	2.93109e-52	0.721487	0.296	0.184	7.42241e-48	4.52337e-18	-0.278007	0.221	0.296	1.14545e-13	0.999495	0.773196	MPHOSPH10
LEPROTL1	4.4478e-220	-0.74744	0.475	0.683	1.12632e-215	2.46306e-09	0.196169	0.501	0.475	6.23721e-05	0.943609	0.772754	LEPROTL1
NDUFB8	4.63306e-83	0.736684	0.573	0.494	1.17323e-78	1.89514e-13	-0.23217	0.507	0.573	4.79905e-09	0.968854	0.772403	NDUFB8
DNAJC2	9.66884e-39	0.652889	0.315	0.218	2.44844e-34	3.13058e-26	-0.41128	0.227	0.315	7.92758e-22	1.06417	0.771631	DNAJC2
PHF6	4.58188e-55	0.743807	0.218	0.117	1.16027e-50	2.8296e-12	-0.204981	0.165	0.218	7.16538e-08	0.948788	0.771535	PHF6
MRPL18	1.05876e-49	0.720166	0.322	0.211	2.68109e-45	5.02759e-14	-0.275971	0.253	0.322	1.27314e-09	0.996136	0.771232	MRPL18
SRSF3	8.95119e-121	0.665714	0.687	0.664	2.26671e-116	1.29057e-45	-0.388087	0.606	0.687	3.26811e-41	1.0538	0.770575	SRSF3
MRPL23	7.091e-61	0.770303	0.193	0.093	1.79565e-56	8.53055e-08	-0.00789151	0.152	0.193	0.00216019	0.778194	0.770343	MRPL23
RAB5IF	2.46008e-51	0.720932	0.424	0.323	6.22965e-47	2.93609e-14	-0.268667	0.35	0.424	7.43505e-10	0.989599	0.769366	RAB5IF
GBP3	6.6282e-27	-0.365278	0.109	0.17	1.67846e-22	1.66648e-21	0.676608	0.163	0.109	4.22004e-17	1.04189	0.768913	GBP3
PDIA3	4.55606e-47	0.634785	0.55	0.477	1.15373e-42	3.91169e-42	-0.43341	0.427	0.55	9.90556e-38	1.0682	0.768633	PDIA3
TGIF2	7.81175e-38	0.666854	0.136	0.07	1.97817e-33	1.81171e-12	-0.382022	0.095	0.136	4.58779e-08	1.04888	0.768528	TGIF2
UBR7	3.97672e-46	0.721996	0.14	0.066	1.00702e-41	1.23371e-13	-0.262677	0.096	0.14	3.12414e-09	0.984673	0.768295	UBR7
GBE1	1.42784e-30	0.544585	0.165	0.098	3.61572e-26	5.6969e-22	-0.541796	0.105	0.165	1.44263e-17	1.08638	0.76819	GBE1
FTSJ3	2.16807e-49	0.675233	0.144	0.066	5.49022e-45	8.02339e-20	-0.366094	0.09	0.144	2.03176e-15	1.04133	0.768092	FTSJ3
MYG1	1.90849e-50	0.699303	0.207	0.112	4.83287e-46	2.6838e-18	-0.317474	0.145	0.207	6.79618e-14	1.01678	0.767994	MYG1
AKNA	2.08672e-123	-0.740835	0.301	0.471	5.28421e-119	2.83756e-08	-0.200815	0.252	0.301	0.000718556	0.540021	0.76757
DDX56	2.49311e-51	0.65748	0.161	0.077	6.31331e-47	2.43331e-23	-0.395591	0.1	0.161	6.16187e-19	1.05307	0.767315	DDX56
HDAC2	2.63812e-46	0.675569	0.23	0.134	6.68051e-42	1.83879e-21	-0.362603	0.16	0.23	4.65636e-17	1.03817	0.76673	HDAC2
TBCD	1.92025e-34	-0.550736	0.234	0.307	4.86264e-30	1.54366e-10	0.533317	0.269	0.234	3.90901e-06	1.08405	0.76664	TBCD
NDUFB6	5.02407e-53	0.725374	0.302	0.188	1.27225e-48	1.65992e-14	-0.247703	0.234	0.302	4.20341e-10	0.973077	0.766501	NDUFB6
CSE1L	8.75449e-36	0.486779	0.215	0.131	2.2169e-31	7.7686e-31	-0.58917	0.136	0.215	1.96724e-26	1.07595	0.764248	CSE1L
PSMD7	7.12963e-54	0.717972	0.432	0.333	1.80544e-49	2.54756e-14	-0.261695	0.356	0.432	6.45119e-10	0.979666	0.764178	PSMD7
ZDHHC12	5.96658e-49	0.718827	0.235	0.135	1.51092e-44	1.22666e-13	-0.256261	0.177	0.235	3.10627e-09	0.975088	0.76314	ZDHHC12
USP1	5.9578e-42	0.651659	0.288	0.192	1.50869e-37	1.97069e-23	-0.396245	0.208	0.288	4.99039e-19	1.0479	0.762673	USP1
ABRACL	4.22456e-50	0.742013	0.413	0.317	1.06978e-45	1.44499e-06	-0.175475	0.361	0.413	0.0365914	0.917488	0.762479	ABRACL
DYNLT1	8.03046e-54	0.753566	0.393	0.275	2.03355e-49	6.3393e-07	-0.109578	0.334	0.393	0.016053	0.863144	0.761492	DYNLT1
HNRNPA3	3.58928e-97	0.718377	0.609	0.53	9.08913e-93	8.5624e-17	-0.2517	0.538	0.609	2.16826e-12	0.970077	0.761195	HNRNPA3
UCHL5	2.73756e-57	0.712912	0.263	0.15	6.93233e-53	1.08872e-18	-0.266473	0.191	0.263	2.75697e-14	0.979386	0.761086	UCHL5
YEATS4	2.39709e-53	0.677323	0.203	0.106	6.07014e-49	1.47589e-19	-0.346445	0.141	0.203	3.73739e-15	1.02377	0.760783	YEATS4
PLK3	2.38253e-27	0.71075	0.11	0.059	6.03328e-23	8.83688e-08	-0.271099	0.081	0.11	0.00223776	0.981849	0.760697	PLK3
NOC2L	1.12154e-37	0.564785	0.191	0.11	2.84008e-33	8.63741e-27	-0.509137	0.12	0.191	2.18725e-22	1.07392	0.760396	NOC2L
COPE	1.53807e-64	0.711161	0.542	0.441	3.89485e-60	4.98863e-16	-0.268939	0.454	0.542	1.26327e-11	0.980101	0.760315	COPE
ERI3	5.37591e-44	0.587851	0.21	0.118	1.36134e-39	5.0829e-27	-0.481725	0.135	0.21	1.28714e-22	1.06958	0.760018	ERI3
ANTKMT	6.24758e-44	0.663666	0.255	0.156	1.58208e-39	5.42434e-22	-0.368771	0.18	0.255	1.3736e-17	1.03244	0.759239	ANTKMT
STRBP	1.06338e-10	-0.441891	0.255	0.283	2.69279e-06	2.12903e-11	0.617075	0.289	0.255	5.39135e-07	1.05897	0.758979	STRBP
MBD5	7.10705e-136	-0.693138	0.418	0.597	1.79972e-131	2.18647e-12	0.308901	0.455	0.418	5.5368e-08	1.00204	0.758854	MBD5
UQCRB	9.12306e-198	-0.543704	0.691	0.863	2.31023e-193	9.13444e-108	0.528346	0.787	0.691	2.31312e-103	1.07205	0.758131	UQCRB
HNRNPD	1.29955e-60	0.621044	0.561	0.513	3.29086e-56	1.20108e-38	-0.43383	0.465	0.561	3.0415e-34	1.05487	0.757565	HNRNPD
DNAJC15	6.05455e-63	0.748975	0.365	0.236	1.53319e-58	2.59874e-09	-0.112642	0.301	0.365	6.58079e-05	0.861617	0.757398	DNAJC15
DANCR	2.19399e-23	0.573582	0.293	0.222	5.55584e-19	6.54878e-26	-0.494219	0.21	0.293	1.65835e-21	1.0678	0.757132	DANCR
TOP1	2.66742e-64	0.703192	0.52	0.422	6.75471e-60	4.83555e-18	-0.280152	0.436	0.52	1.22451e-13	0.983344	0.756944	TOP1
COX10	4.95624e-31	0.512979	0.171	0.101	1.25507e-26	8.58735e-24	-0.555878	0.107	0.171	2.17457e-19	1.06886	0.756404	COX10
NUDT21	3.46496e-44	0.62632	0.262	0.163	8.77431e-40	4.40661e-23	-0.424017	0.186	0.262	1.11589e-18	1.05034	0.756351	NUDT21
PARP15	1.18054e-86	-0.660768	0.247	0.387	2.98948e-82	1.50534e-10	0.365562	0.286	0.247	3.81197e-06	1.02633	0.755149	PARP15
DHX15	2.07306e-35	0.58402	0.321	0.227	5.24961e-31	3.40371e-30	-0.478076	0.226	0.321	8.6192e-26	1.0621	0.754743	DHX15
CARS1	9.45128e-41	0.723076	0.251	0.159	2.39335e-36	7.24713e-10	-0.215865	0.201	0.251	1.83519e-05	0.938941	0.75461	CARS1
GTPBP8	5.40365e-25	0.672516	0.196	0.13	1.36837e-20	1.99246e-14	-0.340568	0.143	0.196	5.0455e-10	1.01308	0.753833	GTPBP8
CS	9.34247e-40	0.604209	0.187	0.106	2.36579e-35	1.00601e-22	-0.450491	0.123	0.187	2.54751e-18	1.0547	0.753665	CS
CDK2AP2	2.31958e-34	0.620724	0.343	0.249	5.87388e-30	9.1695e-30	-0.42639	0.246	0.343	2.32199e-25	1.04711	0.753065	CDK2AP2
MRPL9	2.31535e-52	0.701877	0.234	0.131	5.86316e-48	1.33322e-16	-0.26587	0.171	0.234	3.37611e-12	0.967747	0.750545	MRPL9
RPL41	0	-0.575628	0.998	0.997	0	0	0.481586	0.999	0.998	0	1.05721	0.750514	RPL41
PPIH	7.14207e-45	0.712315	0.252	0.153	1.80859e-40	1.29421e-13	-0.23488	0.191	0.252	3.27733e-09	0.947196	0.750041	PPIH
ELOC	2.12236e-54	0.714436	0.421	0.322	5.37445e-50	9.0925e-11	-0.227207	0.359	0.421	2.30249e-06	0.941642	0.749694	ELOC
COA3	8.60611e-59	0.725147	0.225	0.118	2.17933e-54	5.63326e-13	-0.186807	0.169	0.225	1.42651e-08	0.911953	0.748822	COA3
GALK1	6.13837e-43	0.712587	0.119	0.053	1.55442e-38	8.02463e-12	-0.229897	0.081	0.119	2.03208e-07	0.942484	0.748754	GALK1
GPN1	7.95449e-40	0.666022	0.154	0.081	2.01431e-35	1.0475e-15	-0.341436	0.105	0.154	2.65258e-11	1.00746	0.748441	GPN1
ERI1	9.81528e-54	0.708205	0.175	0.085	2.48552e-49	1.59768e-12	-0.241809	0.127	0.175	4.0458e-08	0.950013	0.748348	ERI1
SURF2	1.29552e-52	0.717804	0.215	0.116	3.28065e-48	1.12027e-12	-0.211448	0.161	0.215	2.83687e-08	0.929252	0.7483	SURF2
RNPC3	1.91452e-12	-0.370621	0.163	0.201	4.84813e-08	2.48121e-17	0.649516	0.213	0.163	6.28316e-13	1.02014	0.747818	RNPC3
DLAT	8.11056e-39	0.579093	0.105	0.046	2.05384e-34	2.02686e-20	-0.472914	0.059	0.105	5.13261e-16	1.05201	0.74766	DLAT
GABARAPL1	1.19189e-66	-0.624929	0.182	0.298	3.01822e-62	6.51449e-14	0.409335	0.23	0.182	1.64966e-09	1.03426	0.747056	GABARAPL1
METTL26	6.8402e-47	0.710161	0.346	0.236	1.73214e-42	2.23922e-13	-0.231281	0.276	0.346	5.67037e-09	0.941442	0.746873	METTL26
CAMK2D	9.75399e-24	0.635109	0.453	0.397	2.47e-19	3.65512e-28	-0.392659	0.357	0.453	9.25585e-24	1.02777	0.746689	CAMK2D
GPAA1	1.87447e-53	0.707197	0.155	0.071	4.74673e-49	3.51635e-13	-0.239099	0.109	0.155	8.90446e-09	0.946296	0.746522	GPAA1
RTRAF	1.05768e-64	0.720613	0.494	0.4	2.67836e-60	3.29609e-10	-0.194825	0.431	0.494	8.34668e-06	0.915438	0.746485	RTRAF
LSM7	1.02084e-61	0.707468	0.533	0.463	2.58507e-57	1.2308e-13	-0.236558	0.464	0.533	3.11676e-09	0.944025	0.745969	LSM7
LCP2	9.14402e-45	0.668552	0.541	0.461	2.31554e-40	6.49143e-21	-0.329806	0.453	0.541	1.64383e-16	0.998358	0.745476	LCP2
LAS1L	2.2734e-46	0.67323	0.138	0.064	5.75694e-42	3.69583e-14	-0.320064	0.094	0.138	9.35896e-10	0.993294	0.745439	LAS1L
UTP6	2.60247e-50	0.689461	0.235	0.134	6.59024e-46	1.07802e-18	-0.283072	0.168	0.235	2.72986e-14	0.972533	0.745309	UTP6
TIMM44	3.35947e-40	0.637686	0.2	0.115	8.50719e-36	1.30848e-13	-0.385167	0.148	0.2	3.31347e-09	1.02285	0.744981	TIMM44
PDCD4	3.03927e-205	-0.706043	0.431	0.659	7.69635e-201	1.231e-12	0.237616	0.473	0.431	3.11726e-08	0.943659	0.744955	PDCD4
CSNK2B	3.74026e-51	0.739541	0.334	0.223	9.47147e-47	7.3347e-07	-0.0814985	0.281	0.334	0.0185737	0.82104	0.744019	CSNK2B
ATP5F1D	1.35806e-88	0.697867	0.599	0.527	3.439e-84	6.76925e-17	-0.257879	0.536	0.599	1.71418e-12	0.955746	0.743989	ATP5F1D
PYCR2	6.38744e-38	0.636749	0.2	0.117	1.61749e-33	4.60307e-17	-0.383549	0.141	0.2	1.16563e-12	1.0203	0.743343	PYCR2
TPP1	2.68788e-25	-0.54534	0.142	0.199	6.80653e-21	1.26576e-09	0.504713	0.176	0.142	3.20527e-05	1.05005	0.743055	TPP1
PITPNA	9.72067e-49	0.617542	0.216	0.12	2.46157e-44	3.99616e-20	-0.412347	0.151	0.216	1.01195e-15	1.02989	0.742555	PITPNA
ANP32A	6.70474e-52	0.701571	0.44	0.341	1.69784e-47	1.38003e-12	-0.241688	0.372	0.44	3.49465e-08	0.943259	0.742034	ANP32A
MRPL22	8.7995e-54	0.722502	0.306	0.191	2.2283e-49	5.50303e-11	-0.168536	0.245	0.306	1.39353e-06	0.891037	0.741898	MRPL22
GHITM	5.09717e-50	0.728622	0.422	0.316	1.29076e-45	2.5774e-07	-0.138801	0.361	0.422	0.00652676	0.867423	0.741725	GHITM
SMIM30	1.34318e-46	0.708937	0.141	0.067	3.40133e-42	3.71738e-10	-0.217653	0.104	0.141	9.41351e-06	0.926589	0.741595	SMIM30
FAM210A	6.28262e-57	0.669579	0.161	0.073	1.59095e-52	2.1482e-13	-0.318546	0.114	0.161	5.43989e-09	0.988125	0.74149	FAM210A
CRLS1	9.32263e-35	0.568132	0.18	0.104	2.36077e-30	2.09219e-19	-0.476277	0.121	0.18	5.29805e-15	1.04441	0.741359	CRLS1
HCP5	7.84871e-21	-0.421964	0.184	0.239	1.98753e-16	2.04077e-31	-0.609286	0.109	0.184	5.16785e-27	0.187322	0.741137
H1-3	1.86593e-10	0.67255	0.254	0.214	4.72509e-06	1.88736e-06	-0.310992	0.217	0.254	0.0477937	0.983541	0.740972	H1-3
PRPF31	2.95136e-47	0.653504	0.268	0.163	7.47373e-43	4.55823e-23	-0.347862	0.19	0.268	1.15428e-18	1.00137	0.740321	PRPF31
MASTL	4.02129e-36	0.437887	0.122	0.06	1.01831e-31	7.98168e-24	-0.59655	0.069	0.122	2.0212e-19	1.03444	0.740011	MASTL
SLC35B1	1.08847e-54	0.686307	0.172	0.082	2.75632e-50	1.39838e-14	-0.276185	0.121	0.172	3.54112e-10	0.962492	0.739794	SLC35B1
HECA	7.52761e-93	-0.723206	0.307	0.442	1.90622e-88	5.23238e-08	-0.154908	0.254	0.307	0.001325	0.568298	0.73961
HMGCR	2.01985e-24	0.581022	0.112	0.063	5.11487e-20	6.9428e-14	-0.457122	0.073	0.112	1.75812e-09	1.03814	0.739289	HMGCR
DMAC1	8.89822e-50	0.72635	0.224	0.126	2.2533e-45	3.2759e-07	-0.135936	0.182	0.224	0.00829555	0.862286	0.738961	DMAC1
GET3	2.45065e-54	0.721053	0.254	0.145	6.20577e-50	2.78897e-11	-0.16135	0.198	0.254	7.06251e-07	0.882403	0.738885	GET3
PPP1CA	6.23812e-37	0.614778	0.445	0.366	1.57968e-32	2.62365e-28	-0.408584	0.35	0.445	6.64386e-24	1.02336	0.738169	PPP1CA
RPS26	9.59993e-11	-0.0408768	0.906	0.927	2.43099e-06	4.4108e-269	0.736239	0.945	0.906	1.11695e-264	0.777116	0.737373	RPS26
POP5	1.389e-47	0.717031	0.266	0.162	3.51736e-43	6.27794e-11	-0.171171	0.21	0.266	1.58976e-06	0.888202	0.737179	POP5
MAGOH	2.93632e-54	0.716999	0.443	0.339	7.43564e-50	1.00536e-07	-0.171036	0.384	0.443	0.00254586	0.888035	0.737116	MAGOH
FIS1	3.51725e-52	0.702255	0.423	0.308	8.90672e-48	4.44226e-15	-0.221112	0.342	0.423	1.12491e-10	0.923367	0.736242	FIS1
RAD23A	6.86547e-43	0.628636	0.392	0.295	1.73854e-38	1.38363e-23	-0.382659	0.304	0.392	3.50378e-19	1.0113	0.735943	RAD23A
PTBP1	2.49678e-34	0.566464	0.298	0.206	6.32259e-30	6.34492e-31	-0.467224	0.206	0.298	1.60673e-26	1.03369	0.734288	PTBP1
POLR1C	7.63821e-33	0.551345	0.199	0.122	1.93422e-28	9.46801e-21	-0.483821	0.136	0.199	2.39758e-16	1.03517	0.733528	POLR1C
SGMS1	2.74499e-119	-0.664968	0.357	0.527	6.95115e-115	3.21391e-10	0.308837	0.393	0.357	8.13857e-06	0.973805	0.733187	SGMS1
GNG10	1.0163e-37	0.674751	0.272	0.179	2.57359e-33	3.60412e-14	-0.286286	0.209	0.272	9.12671e-10	0.961037	0.732972	GNG10
EFTUD2	4.40754e-38	0.600721	0.205	0.121	1.11612e-33	1.78682e-22	-0.419242	0.137	0.205	4.52475e-18	1.01996	0.73255	EFTUD2
CDK17	6.4639e-146	-0.654669	0.447	0.627	1.63685e-141	8.16775e-13	-0.327399	0.379	0.447	2.06832e-08	0.32727	0.731971
PMPCA	5.77463e-38	0.565678	0.147	0.077	1.46231e-33	1.35732e-17	-0.464269	0.096	0.147	3.43713e-13	1.02995	0.731804	PMPCA
GMDS-DT	1.18877e-37	-0.614527	0.212	0.291	3.01033e-33	1.05634e-06	0.397262	0.239	0.212	0.0267498	1.01179	0.731752	GMDS-DT
MRPL58	4.61808e-47	0.696525	0.209	0.116	1.16944e-42	2.48501e-12	-0.223321	0.157	0.209	6.2928e-08	0.919846	0.73145	MRPL58
ADARB1	4.69751e-08	0.341416	0.162	0.127	0.00118955	2.84984e-20	-0.646662	0.106	0.162	7.21664e-16	0.988078	0.731257	ADARB1
PUF60	6.98384e-45	0.638435	0.317	0.209	1.76852e-40	9.3958e-27	-0.353226	0.225	0.317	2.3793e-22	0.991661	0.729636	PUF60
HK1	1.38215e-28	0.509771	0.263	0.18	3.50002e-24	2.33392e-31	-0.521587	0.174	0.263	5.91019e-27	1.03136	0.729328	HK1
CFAP20	9.36045e-54	0.704927	0.151	0.068	2.37035e-49	3.27589e-12	-0.185742	0.107	0.151	8.29555e-08	0.890669	0.728987	CFAP20
EMC6	1.29953e-47	0.702259	0.357	0.247	3.2908e-43	8.13181e-12	-0.195043	0.289	0.357	2.05922e-07	0.897302	0.728841	EMC6
GCC2	2.436e-146	-0.641793	0.438	0.618	6.16869e-142	9.73778e-21	0.345153	0.493	0.438	2.4659e-16	0.986946	0.728717	GCC2
NUP35	1.65518e-34	0.437148	0.147	0.079	4.19141e-30	3.51775e-24	-0.582976	0.088	0.147	8.908e-20	1.02012	0.728669	NUP35
LSG1	2.69271e-31	0.588565	0.169	0.1	6.81875e-27	3.47345e-20	-0.42874	0.111	0.169	8.79583e-16	1.01731	0.728167	LSG1
ECE1	3.71625e-28	0.488108	0.157	0.093	9.41066e-24	1.19797e-25	-0.540336	0.094	0.157	3.03361e-21	1.02844	0.728157	ECE1
RNASEH1	2.34366e-48	0.682269	0.205	0.111	5.93486e-44	7.3251e-15	-0.252624	0.148	0.205	1.85494e-10	0.934893	0.727537	RNASEH1
UTP18	8.17215e-35	0.573907	0.245	0.156	2.06943e-30	9.18857e-28	-0.446979	0.163	0.245	2.32682e-23	1.02089	0.727434	UTP18
SRGN	4.06466e-99	0.696386	0.737	0.732	1.02929e-94	5.00939e-08	-0.209807	0.709	0.737	0.00126853	0.906193	0.727305	SRGN
SMIM15	1.40307e-44	0.67339	0.226	0.132	3.55299e-40	5.8875e-16	-0.274432	0.165	0.226	1.49089e-11	0.947822	0.727163	SMIM15
RAD51C	7.5376e-46	0.684727	0.224	0.13	1.90875e-41	1.52565e-14	-0.242744	0.166	0.224	3.86339e-10	0.927471	0.726481	RAD51C
NTMT1	1.84851e-49	0.671373	0.22	0.123	4.68099e-45	1.20428e-15	-0.275168	0.16	0.22	3.04961e-11	0.946541	0.725575	NTMT1
PSMD12	8.02732e-52	0.684946	0.372	0.261	2.03276e-47	1.95186e-12	-0.23824	0.302	0.372	4.94269e-08	0.923186	0.725196	PSMD12
SNX5	2.57146e-43	0.633965	0.23	0.136	6.51171e-39	2.83671e-19	-0.351356	0.163	0.23	7.18339e-15	0.985321	0.724819	SNX5
ARMCX3	7.07565e-28	0.641619	0.16	0.097	1.79177e-23	1.34058e-11	-0.334646	0.117	0.16	3.39474e-07	0.976265	0.723645	ARMCX3
TRAPPC4	2.84954e-47	0.68052	0.298	0.19	7.21588e-43	6.91772e-14	-0.246031	0.232	0.298	1.75177e-09	0.926551	0.723629	TRAPPC4
SNHG29	4.65299e-82	0.675412	0.689	0.669	1.17828e-77	3.4459e-10	-0.258707	0.659	0.689	8.72604e-06	0.934119	0.723264	SNHG29
POFUT1	1.97052e-38	0.62564	0.105	0.047	4.98995e-34	1.90515e-10	-0.361677	0.072	0.105	4.8244e-06	0.987317	0.722659	POFUT1
TAGLN2	2.03514e-41	0.6877	0.374	0.285	5.15358e-37	1.56275e-10	-0.219632	0.313	0.374	3.95736e-06	0.907332	0.72192	TAGLN2
VKORC1	6.34075e-47	0.665276	0.245	0.144	1.60567e-42	3.17459e-15	-0.279782	0.182	0.245	8.039e-11	0.945058	0.721713	VKORC1
STRAP	4.99296e-43	0.640891	0.379	0.274	1.26437e-38	3.43328e-19	-0.331621	0.294	0.379	8.69408e-15	0.972513	0.721605	STRAP
MRPL1	2.70476e-63	0.670127	0.289	0.166	6.84927e-59	7.6245e-17	-0.267466	0.219	0.289	1.93075e-12	0.937592	0.721531	MRPL1
PTRH1	2.38247e-49	0.671347	0.154	0.073	6.03312e-45	5.34674e-13	-0.264249	0.109	0.154	1.35396e-08	0.935597	0.721481	PTRH1
AUP1	2.19042e-45	0.661525	0.24	0.143	5.5468e-41	3.01208e-18	-0.28784	0.174	0.24	7.6275e-14	0.949365	0.721434	AUP1
PRPS1	2.63891e-33	0.4771	0.191	0.113	6.68252e-29	7.50256e-28	-0.540522	0.119	0.191	1.89987e-23	1.01762	0.720964	PRPS1
UCHL3	1.82185e-54	0.678358	0.191	0.096	4.61347e-50	2.18955e-12	-0.24348	0.141	0.191	5.5446e-08	0.921838	0.720731	UCHL3
DDB2	1.19406e-51	0.688034	0.286	0.177	3.02371e-47	2.41938e-12	-0.213824	0.224	0.286	6.12659e-08	0.901858	0.720494	DDB2
NAB1	3.47313e-36	0.579151	0.111	0.052	8.79502e-32	6.07903e-13	-0.427113	0.073	0.111	1.53939e-08	1.00626	0.719612	NAB1
POLR1E	8.43661e-39	0.565966	0.127	0.062	2.1364e-34	9.19697e-19	-0.443042	0.078	0.127	2.32895e-14	1.00901	0.718752	POLR1E
TAB2	1.41862e-38	0.618405	0.501	0.419	3.59237e-34	8.28017e-28	-0.366162	0.397	0.501	2.09679e-23	0.984568	0.718679	TAB2
ATP2A2	4.76425e-28	0.477902	0.244	0.165	1.20645e-23	4.50992e-28	-0.536541	0.164	0.244	1.14205e-23	1.01444	0.718517	ATP2A2
UFD1	3.62378e-56	0.711381	0.336	0.216	9.17649e-52	5.75367e-09	-0.100301	0.275	0.336	0.0001457	0.811682	0.718417	UFD1
CORO1A	1.37507e-69	0.604652	0.671	0.649	3.48208e-65	6.47682e-48	-0.387383	0.553	0.671	1.64012e-43	0.992035	0.718101	CORO1A
RGS3	4.79364e-21	0.416739	0.119	0.072	1.21389e-16	3.5606e-18	-0.584745	0.073	0.119	9.0165e-14	1.00148	0.718052	RGS3
STARD4	1.12982e-22	0.526061	0.1	0.056	2.86104e-18	6.6357e-10	-0.48843	0.07	0.1	1.68036e-05	1.01449	0.717847	STARD4
TOPBP1	2.3308e-46	0.60054	0.263	0.161	5.9023e-42	6.6108e-25	-0.392608	0.183	0.263	1.67405e-20	0.993148	0.717488	TOPBP1
NUP37	7.84003e-45	0.55501	0.19	0.102	1.98533e-40	4.35933e-24	-0.454598	0.122	0.19	1.10391e-19	1.00961	0.717422	NUP37
GPS1	4.62413e-31	0.527204	0.133	0.072	1.17097e-26	3.70397e-19	-0.486395	0.083	0.133	9.37957e-15	1.0136	0.717303	GPS1
ETFA	1.09732e-44	0.610007	0.339	0.23	2.77873e-40	3.16475e-27	-0.377128	0.244	0.339	8.0141e-23	0.987135	0.717171	ETFA
USP10	1.10857e-29	0.541672	0.302	0.216	2.80723e-25	5.94868e-30	-0.468918	0.21	0.302	1.50638e-25	1.01059	0.716445	USP10
ITM2B	0	-0.610984	0.769	0.939	0	4.00068e-81	0.372822	0.855	0.769	1.01309e-76	0.983806	0.71575	ITM2B
FNIP2	1.64548e-38	0.598641	0.12	0.057	4.16685e-34	1.33157e-16	-0.392332	0.075	0.12	3.37193e-12	0.990974	0.715749	FNIP2
LSM1	1.03603e-45	0.701927	0.303	0.195	2.62353e-41	2.90003e-07	-0.139966	0.253	0.303	0.00734375	0.841893	0.715746	LSM1
PGM2	6.05499e-44	0.645556	0.13	0.061	1.53331e-39	1.28495e-11	-0.30856	0.092	0.13	3.25387e-07	0.954116	0.715508	PGM2
FLT3LG	3.57579e-31	0.689411	0.225	0.148	9.05498e-27	9.48356e-11	-0.191053	0.174	0.225	2.40152e-06	0.880464	0.715394	FLT3LG
CLPP	2.23615e-38	0.647746	0.293	0.196	5.66259e-34	2.49935e-19	-0.301293	0.216	0.293	6.32911e-15	0.949039	0.714389	CLPP
OXCT1	5.27828e-15	0.362717	0.283	0.222	1.33662e-10	3.22024e-39	-0.615152	0.183	0.283	8.15461e-35	0.97787	0.714126	OXCT1
ZFP91	1.04731e-36	0.583946	0.27	0.177	2.6521e-32	1.14404e-23	-0.409022	0.19	0.27	2.89704e-19	0.992968	0.712946	ZFP91
ALG8	4.81489e-44	0.666881	0.155	0.078	1.21927e-39	2.06146e-11	-0.251804	0.112	0.155	5.22024e-07	0.918685	0.712836	ALG8
EI24	8.04305e-32	0.54348	0.154	0.087	2.03674e-27	2.81844e-16	-0.46122	0.104	0.154	7.13712e-12	1.0047	0.712808	EI24
MAP7D3	1.4393e-52	0.678444	0.175	0.086	3.64475e-48	3.16929e-10	-0.218408	0.133	0.175	8.02558e-06	0.896852	0.712733	MAP7D3
RAB8A	3.27825e-36	0.634684	0.343	0.245	8.30151e-32	9.33438e-19	-0.322622	0.262	0.343	2.36375e-14	0.957306	0.711975	RAB8A
ABI3	3.94938e-19	0.372806	0.195	0.134	1.0001e-14	1.7027e-34	-0.606134	0.114	0.195	4.31176e-30	0.97894	0.711606	ABI3
PPP3CC	9.3267e-117	-0.596285	0.454	0.611	2.3618e-112	2.59831e-18	0.387857	0.494	0.454	6.57969e-14	0.984142	0.711329	PPP3CC
TLNRD1	2.14982e-33	0.623258	0.117	0.059	5.44399e-29	2.3652e-12	-0.341092	0.079	0.117	5.98939e-08	0.96435	0.710489	TLNRD1
NAF1	1.5248e-40	0.648853	0.152	0.079	3.86125e-36	7.53029e-11	-0.288449	0.111	0.152	1.9069e-06	0.937302	0.710079	NAF1
RRP12	5.15492e-43	0.609124	0.115	0.051	1.30538e-38	2.70702e-12	-0.363897	0.078	0.115	6.85498e-08	0.973021	0.709544	RRP12
TCERG1	1.35228e-36	0.578403	0.307	0.213	3.42438e-32	9.45695e-25	-0.410152	0.223	0.307	2.39478e-20	0.988555	0.709066	TCERG1
MRPL50	1.70083e-41	0.624628	0.23	0.138	4.30701e-37	3.48664e-15	-0.332117	0.171	0.23	8.82922e-11	0.956746	0.707434	MRPL50
COMMD5	1.54223e-39	0.59482	0.16	0.085	3.9054e-35	3.3323e-14	-0.3824	0.112	0.16	8.43838e-10	0.97722	0.707135	COMMD5
TRIM28	1.33835e-31	0.552744	0.249	0.165	3.38911e-27	4.28899e-26	-0.440678	0.169	0.249	1.0861e-21	0.993422	0.706911	TRIM28
VIM	5.75177e-31	0.590548	0.714	0.76	1.45652e-26	1.49475e-19	-0.387129	0.696	0.714	3.78516e-15	0.977678	0.706128	VIM
MYL6	2.09915e-221	0.679392	0.843	0.85	5.31567e-217	2.54122e-25	-0.191472	0.829	0.843	6.43513e-21	0.870863	0.705857	MYL6
RCC1L	3.3307e-32	0.532746	0.172	0.1	8.43434e-28	3.19117e-21	-0.461886	0.111	0.172	8.08101e-17	0.994633	0.705094	RCC1L
EIF1AX	3.6083e-45	0.623912	0.507	0.462	9.13731e-41	1.97904e-23	-0.328463	0.425	0.507	5.01153e-19	0.952375	0.705092	EIF1AX
NFE2L3	2.7492e-21	0.402887	0.153	0.098	6.96179e-17	3.99386e-22	-0.57743	0.096	0.153	1.01137e-17	0.980316	0.70409	NFE2L3
TXNRD1	7.97083e-48	0.690361	0.423	0.317	2.01845e-43	4.24926e-08	-0.138112	0.359	0.423	0.00107604	0.828473	0.704041	TXNRD1
PCED1B-AS1	1.1701e-53	0.680986	0.717	0.691	2.96306e-49	9.51082e-12	0.173832	0.748	0.717	2.40842e-07	0.507154	0.702822
DDX46	2.24181e-51	0.621051	0.518	0.434	5.67695e-47	7.04437e-23	-0.327297	0.43	0.518	1.78385e-18	0.948348	0.702017	DDX46
GTF2H3	4.43416e-36	0.601763	0.183	0.106	1.12286e-31	1.59342e-13	-0.360916	0.134	0.183	4.03501e-09	0.962679	0.701698	GTF2H3
PCMTD1	3.64516e-103	-0.641231	0.303	0.455	9.23065e-99	1.76677e-06	0.284777	0.326	0.303	0.0447399	0.926008	0.701623	PCMTD1
PTRH2	1.95953e-35	0.564566	0.252	0.162	4.96212e-31	4.99049e-23	-0.416417	0.176	0.252	1.26374e-18	0.980983	0.701526	PTRH2
ATP6V0A2	6.44265e-29	0.582469	0.194	0.123	1.63147e-24	2.73057e-16	-0.39091	0.138	0.194	6.91463e-12	0.973379	0.701485	ATP6V0A2
ZFYVE28	2.54253e-54	-0.615272	0.276	0.378	6.43844e-50	6.02152e-09	0.33661	0.31	0.276	0.000152483	0.951883	0.701332	ZFYVE28
ARID3B	2.4959e-19	0.349985	0.208	0.145	6.32037e-15	3.67639e-33	-0.607514	0.127	0.208	9.30973e-29	0.957499	0.701116	ARID3B
GZMK	6.76568e-74	-0.536792	0.262	0.404	1.71327e-69	1.22003e-22	0.450901	0.339	0.262	3.08949e-18	0.987693	0.70104	GZMK
PBDC1	3.91386e-44	0.670699	0.262	0.162	9.91107e-40	5.36851e-10	-0.204	0.209	0.262	1.35947e-05	0.874699	0.701037	PBDC1
TMPO	4.03493e-34	0.604654	0.417	0.343	1.02176e-29	1.1148e-21	-0.354732	0.334	0.417	2.823e-17	0.959386	0.701028	TMPO
ACAT2	1.30399e-36	0.642391	0.222	0.137	3.30208e-32	5.7029e-15	-0.280326	0.164	0.222	1.44415e-10	0.922716	0.700891	ACAT2
VDAC3	7.08557e-45	0.668472	0.379	0.276	1.79428e-40	1.05859e-11	-0.210272	0.309	0.379	2.68068e-07	0.878744	0.700763	VDAC3
PSMD4	2.39411e-49	0.674536	0.386	0.274	6.0626e-45	1.76143e-11	-0.189462	0.314	0.386	4.46047e-07	0.863998	0.700639	PSMD4
BAG2	1.52837e-40	0.541213	0.115	0.052	3.87028e-36	2.08934e-18	-0.443806	0.07	0.115	5.29085e-14	0.985019	0.699911	BAG2
LANCL2	1.26782e-18	0.298228	0.123	0.077	3.2105e-14	2.83158e-20	-0.632944	0.074	0.123	7.17042e-16	0.931172	0.699684	LANCL2
MDFIC	1.23098e-39	0.66254	0.509	0.433	3.11721e-35	2.26797e-08	-0.22445	0.452	0.509	0.000574319	0.88699	0.699526	MDFIC
NDUFB7	1.1666e-59	0.679864	0.513	0.411	2.95418e-55	1.91636e-08	-0.163862	0.446	0.513	0.000485279	0.843726	0.699333	NDUFB7
COLGALT1	2.31914e-31	0.373194	0.12	0.062	5.87275e-27	4.58587e-20	-0.591264	0.071	0.12	1.16128e-15	0.964458	0.699191	COLGALT1
GTF2H5	8.71096e-50	0.69528	0.314	0.202	2.20588e-45	1.48877e-06	-0.0737993	0.264	0.314	0.0377002	0.769079	0.699185	GTF2H5
MTFR1	8.40465e-28	-0.618902	0.158	0.218	2.12831e-23	3.76558e-09	-0.3251	0.12	0.158	9.53557e-05	0.293801	0.699092
CFL1	3.78741e-232	0.677424	0.834	0.842	9.59087e-228	3.96161e-22	-0.172627	0.817	0.834	1.0032e-17	0.850051	0.699073	CFL1
BTG3	6.35731e-50	0.669903	0.231	0.131	1.60986e-45	2.92014e-13	-0.198886	0.173	0.231	7.39466e-09	0.868788	0.698803	BTG3
RPL38	0	-0.5438	0.921	0.984	0	7.85858e-210	0.43817	0.97	0.921	1.99003e-205	0.981969	0.698363	RPL38
ST8SIA6	4.72404e-27	-0.327442	0.195	0.27	1.19627e-22	1.23923e-44	0.616615	0.297	0.195	3.13809e-40	0.944056	0.698163	ST8SIA6
FKBP5	9.25789e-33	-0.680663	0.238	0.304	2.34438e-28	4.2022e-08	-0.152222	0.193	0.238	0.00106412	0.528441	0.697477
CCDC43	2.0146e-33	0.533023	0.143	0.078	5.10158e-29	7.45785e-18	-0.449452	0.093	0.143	1.88855e-13	0.982475	0.697224	CCDC43
LETM1	6.65102e-39	0.584599	0.142	0.073	1.68424e-34	1.45095e-19	-0.379631	0.089	0.142	3.67425e-15	0.96423	0.697048	LETM1
MRPL38	2.35958e-30	0.547535	0.248	0.164	5.97516e-26	3.97974e-27	-0.431127	0.166	0.248	1.00779e-22	0.978661	0.696896	MRPL38
SHPRH	5.88998e-20	-0.435673	0.238	0.291	1.49152e-15	3.25138e-11	0.54346	0.275	0.238	8.23348e-07	0.979133	0.696534	SHPRH
EEF1B2	2.72455e-276	0.686878	0.879	0.848	6.89939e-272	1.9808e-10	-0.115197	0.881	0.879	5.01598e-06	0.802075	0.696471	EEF1B2
SSNA1	1.20574e-43	0.658266	0.387	0.281	3.0533e-39	1.17882e-11	-0.225468	0.317	0.387	2.98512e-07	0.883734	0.695809	SSNA1
NDUFAF2	6.47295e-53	0.606159	0.344	0.224	1.63915e-48	2.18702e-23	-0.341555	0.257	0.344	5.53819e-19	0.947713	0.695764	NDUFAF2
SURF4	2.75505e-29	0.563054	0.351	0.263	6.97663e-25	1.59602e-26	-0.407854	0.258	0.351	4.04161e-22	0.970909	0.695252	SURF4
ACOT9	1.53088e-48	0.590165	0.16	0.078	3.87666e-44	1.84693e-19	-0.367289	0.104	0.16	4.67697e-15	0.957454	0.695123	ACOT9
TSEN15	5.81105e-40	0.643999	0.208	0.121	1.47153e-35	4.01563e-11	-0.26089	0.159	0.208	1.01688e-06	0.904889	0.694837	TSEN15
CDC23	6.7204e-27	0.511825	0.124	0.069	1.70181e-22	1.19802e-16	-0.469741	0.079	0.124	3.03374e-12	0.981566	0.694709	CDC23
MMS22L	6.94805e-37	0.455332	0.193	0.112	1.75945e-32	3.82982e-26	-0.524417	0.123	0.193	9.69826e-22	0.979749	0.694507	MMS22L
ARHGAP45	2.1003e-58	-0.640479	0.219	0.321	5.3186e-54	4.08564e-10	-0.261882	0.171	0.219	1.03461e-05	0.378597	0.69195
BCCIP	8.00004e-38	0.585101	0.264	0.169	2.02585e-33	5.26931e-22	-0.36881	0.187	0.264	1.33435e-17	0.953912	0.691639	BCCIP
HNRNPA2B1	1.05042e-141	0.595316	0.768	0.788	2.65998e-137	1.92691e-50	-0.351425	0.72	0.768	4.87951e-46	0.946741	0.691303	HNRNPA2B1
SOCS4	3.14594e-47	0.63272	0.156	0.076	7.96646e-43	1.45654e-14	-0.276167	0.107	0.156	3.68841e-10	0.908887	0.690364	SOCS4
SRRD	1.61001e-41	0.627063	0.124	0.058	4.07703e-37	2.15253e-14	-0.288419	0.082	0.124	5.45085e-10	0.915482	0.690212	SRRD
TUBA4A	7.04508e-25	0.580338	0.309	0.233	1.78403e-20	4.81518e-23	-0.373044	0.225	0.309	1.21935e-18	0.953382	0.689894	TUBA4A
DHX16	3.33644e-32	0.574653	0.142	0.078	8.44888e-28	1.54944e-13	-0.381093	0.098	0.142	3.92364e-09	0.955746	0.689534	DHX16
VPS25	3.64354e-52	0.657784	0.205	0.108	9.22655e-48	4.94499e-13	-0.206598	0.151	0.205	1.25222e-08	0.864382	0.689465	VPS25
WRN	4.91097e-37	0.492418	0.259	0.164	1.24361e-32	1.04401e-30	-0.482243	0.172	0.259	2.64376e-26	0.974662	0.689227	WRN
UNC119	2.0609e-19	0.582198	0.102	0.06	5.21882e-15	9.69332e-09	-0.368586	0.073	0.102	0.000245464	0.950784	0.689065	UNC119
POLR3E	4.80436e-18	0.427229	0.109	0.067	1.21661e-13	2.21446e-14	-0.540529	0.07	0.109	5.60768e-10	0.967758	0.688982	POLR3E
PELP1	2.3266e-34	0.477932	0.167	0.095	5.89165e-30	4.24878e-24	-0.496141	0.104	0.167	1.07592e-19	0.974073	0.688894	PELP1
MRPS18B	1.07991e-25	0.511616	0.252	0.174	2.73465e-21	4.21558e-24	-0.461228	0.175	0.252	1.06751e-19	0.972844	0.688827	MRPS18B
SNTB1	2.27489e-23	0.621475	0.327	0.258	5.7607e-19	3.15748e-11	-0.295626	0.271	0.327	7.99569e-07	0.917102	0.688205	SNTB1
GRAMD1A	1.39597e-10	-0.633107	0.145	0.174	3.53501e-06	5.8334e-13	-0.267441	0.101	0.145	1.47719e-08	0.365666	0.687276
PFKL	7.37256e-28	0.335672	0.125	0.069	1.86695e-23	1.65634e-22	-0.598679	0.073	0.125	4.19436e-18	0.934351	0.686362	PFKL
KLHL5	2.99532e-40	0.670199	0.209	0.125	7.58505e-36	1.79452e-07	-0.146205	0.168	0.209	0.00454426	0.816404	0.685961	KLHL5
IRF1-AS1	4.96296e-52	-0.309742	0.325	0.443	1.25677e-47	1.42958e-39	0.610722	0.415	0.325	3.62012e-35	0.920464	0.684778	IRF1-AS1
MIOS	3.57256e-31	0.638325	0.123	0.066	9.04679e-27	9.21006e-10	-0.247551	0.089	0.123	2.33226e-05	0.885875	0.684646	MIOS
SMIM12	1.54791e-44	0.676621	0.232	0.136	3.91976e-40	1.45175e-06	-0.104358	0.191	0.232	0.0367628	0.780979	0.684622	SMIM12
PLCG2	1.89617e-36	-0.225417	0.306	0.389	4.80167e-32	1.23781e-65	0.646242	0.414	0.306	3.13451e-61	0.871659	0.684428	PLCG2
RPSA	0	0.660248	0.929	0.935	0	1.49224e-33	-0.179517	0.929	0.929	3.7788e-29	0.839766	0.684218	RPSA
SPCS3	1.02489e-36	0.606598	0.464	0.38	2.59532e-32	3.74422e-16	-0.316499	0.386	0.464	9.48149e-12	0.923097	0.684202	SPCS3
RP9	4.05864e-42	0.536535	0.2	0.113	1.02777e-37	2.19307e-23	-0.423871	0.132	0.2	5.55352e-19	0.960406	0.683767	RP9
MYO19	1.68537e-36	0.430972	0.171	0.095	4.26786e-32	1.83497e-26	-0.530069	0.104	0.171	4.64668e-22	0.961041	0.683162	MYO19
MFAP1	3.58427e-45	0.632113	0.261	0.159	9.07644e-41	6.57228e-18	-0.258819	0.19	0.261	1.6643e-13	0.890932	0.683048	MFAP1
TACO1	1.66576e-39	0.639552	0.129	0.063	4.21821e-35	4.87981e-12	-0.239473	0.089	0.129	1.23572e-07	0.879025	0.682916	TACO1
EHBP1L1	2.83509e-17	0.345218	0.135	0.088	7.1793e-13	9.82329e-24	-0.589168	0.078	0.135	2.48755e-19	0.934386	0.682857	EHBP1L1
DFFA	6.59672e-48	0.632671	0.171	0.087	1.67049e-43	1.34118e-15	-0.255561	0.119	0.171	3.39628e-11	0.888232	0.682337	DFFA
POLE3	8.42976e-46	0.66088	0.293	0.187	2.13467e-41	7.85844e-14	-0.169364	0.226	0.293	1.98999e-09	0.830244	0.682236	POLE3
QTRT2	2.15179e-34	0.52768	0.114	0.056	5.44898e-30	1.41619e-14	-0.431799	0.073	0.114	3.58622e-10	0.959479	0.681833	QTRT2
RYBP	7.08873e-17	0.540935	0.287	0.225	1.79508e-12	1.02859e-15	-0.415045	0.223	0.287	2.6047e-11	0.95598	0.681816	RYBP
OTUD6B-AS1	1.43638e-43	-0.512488	0.239	0.327	3.63735e-39	3.05515e-09	0.44881	0.271	0.239	7.73657e-05	0.961298	0.68123	OTUD6B-AS1
SMIM13	2.70896e-33	0.567528	0.118	0.059	6.85989e-29	1.64419e-13	-0.376409	0.078	0.118	4.16359e-09	0.943937	0.681008	SMIM13
CSNK1G3	4.64872e-25	0.578798	0.333	0.25	1.1772e-20	2.05312e-17	-0.358248	0.257	0.333	5.19913e-13	0.937046	0.680697	CSNK1G3
C16orf87	1.44182e-48	0.613606	0.214	0.118	3.65113e-44	2.0472e-18	-0.294615	0.15	0.214	5.18413e-14	0.908222	0.68067	C16orf87
C9orf40	4.18176e-50	0.65346	0.126	0.054	1.05895e-45	5.32048e-11	-0.189451	0.089	0.126	1.34731e-06	0.842912	0.680369	C9orf40
ACLY	3.3311e-31	0.456389	0.192	0.116	8.43535e-27	1.02199e-26	-0.504348	0.12	0.192	2.58799e-22	0.960737	0.680189	ACLY
HEMK1	1.2017e-16	0.572746	0.119	0.077	3.04306e-12	4.00633e-07	-0.366816	0.091	0.119	0.0101452	0.939562	0.680141	HEMK1
TRAPPC2L	3.42138e-40	0.635011	0.31	0.208	8.66397e-36	1.12281e-15	-0.239437	0.237	0.31	2.84329e-11	0.874448	0.678653	TRAPPC2L
DNTTIP2	7.25712e-37	0.621985	0.3	0.204	1.83772e-32	3.02194e-13	-0.271121	0.235	0.3	7.65245e-09	0.893107	0.678507	DNTTIP2
ST8SIA4	2.78923e-31	0.607759	0.432	0.348	7.06316e-27	2.29378e-18	-0.300367	0.347	0.432	5.80854e-14	0.908126	0.677932	ST8SIA4
RRP8	1.14549e-37	0.653871	0.142	0.074	2.90072e-33	1.6949e-10	-0.178903	0.103	0.142	4.29198e-06	0.832774	0.677904	RRP8
PCNT	1.54162e-24	0.362106	0.139	0.082	3.90385e-20	3.24821e-20	-0.571581	0.087	0.139	8.22545e-16	0.933687	0.676628	PCNT
TOE1	6.19837e-43	0.555263	0.12	0.054	1.56961e-38	4.46487e-19	-0.384829	0.072	0.12	1.13064e-14	0.940092	0.675582	TOE1
ERGIC1	5.46133e-15	-0.404039	0.165	0.208	1.38297e-10	1.92576e-07	0.540975	0.193	0.165	0.00487661	0.945014	0.675205	ERGIC1
DHX9	2.33067e-26	0.482934	0.403	0.325	5.90196e-22	6.54987e-33	-0.47174	0.297	0.403	1.65862e-28	0.954674	0.675103	DHX9
CNP	7.73585e-34	0.649949	0.116	0.058	1.95895e-29	8.07455e-09	-0.180187	0.084	0.116	0.000204472	0.830136	0.674464	CNP
AOAH	1.89118e-47	-0.423452	0.55	0.628	4.78904e-43	3.08301e-47	-0.524802	0.426	0.55	7.8071e-43	0.10135	0.674336
BCL2L1-AS1	3.35861e-28	0.605949	0.132	0.075	8.50502e-24	5.21396e-11	-0.295667	0.094	0.132	1.32033e-06	0.901616	0.674236	BCL2L1-AS1
RAD18	2.00944e-53	0.599637	0.17	0.081	5.08851e-49	7.1538e-22	-0.306825	0.109	0.17	1.81156e-17	0.906462	0.673577	RAD18
MRPS10	3.22857e-48	0.635817	0.266	0.16	8.17572e-44	3.47814e-15	-0.222044	0.201	0.266	8.80771e-11	0.857862	0.673474	MRPS10
SUSD6	4.81593e-29	0.537813	0.312	0.226	1.21954e-24	6.95111e-24	-0.405123	0.228	0.312	1.76023e-19	0.942936	0.673326	SUSD6
PITPNB	2.66648e-44	0.583448	0.408	0.298	6.75233e-40	6.52844e-20	-0.335658	0.323	0.408	1.6532e-15	0.919106	0.673111	PITPNB
SMC4	1.74497e-18	0.383064	0.227	0.167	4.4188e-14	5.12762e-23	-0.552866	0.158	0.227	1.29847e-18	0.93593	0.672606	SMC4
PPID	2.46155e-34	0.605718	0.278	0.186	6.23337e-30	1.89469e-15	-0.291934	0.212	0.278	4.79793e-11	0.897652	0.672399	PPID
DNAJC9	1.64221e-32	0.560145	0.286	0.202	4.15856e-28	2.88037e-20	-0.370878	0.212	0.286	7.29395e-16	0.931023	0.671798	DNAJC9
PHTF1	3.60648e-31	0.554382	0.154	0.088	9.1327e-27	5.24595e-12	-0.37901	0.111	0.154	1.32843e-07	0.933392	0.671557	PHTF1
MIR4435-2HG	6.07367e-31	0.554763	0.234	0.154	1.53803e-26	1.04324e-17	-0.378428	0.17	0.234	2.6418e-13	0.933191	0.671543	MIR4435-2HG
HSCB	4.28866e-27	0.576267	0.112	0.06	1.08602e-22	4.32372e-13	-0.344604	0.074	0.112	1.0949e-08	0.920871	0.671443	HSCB
GMDS	1.96071e-38	0.504526	0.392	0.287	4.96511e-34	3.13955e-33	-0.440243	0.285	0.392	7.95029e-29	0.944769	0.669597	GMDS
SLFN5	1.11186e-159	-0.607628	0.359	0.583	2.81556e-155	3.00767e-16	0.281096	0.418	0.359	7.61633e-12	0.888724	0.669497	SLFN5
ZC3H15	2.71934e-47	0.641321	0.473	0.375	6.88618e-43	1.80444e-08	-0.191082	0.413	0.473	0.000456938	0.832403	0.669182	ZC3H15
NCBP2	2.09e-32	0.568347	0.288	0.198	5.2925e-28	5.5222e-18	-0.353089	0.216	0.288	1.39839e-13	0.921436	0.669097	NCBP2
FBXO34	3.19102e-40	-0.53126	0.254	0.338	8.08061e-36	7.04092e-09	0.405494	0.285	0.254	0.000178297	0.936754	0.668328	FBXO34
KCNQ5	6.11671e-35	0.566847	0.23	0.148	1.54893e-30	2.70774e-12	-0.353089	0.178	0.23	6.85682e-08	0.919936	0.667823	KCNQ5
YDJC	2.67658e-27	0.582195	0.17	0.105	6.77792e-23	2.14753e-14	-0.326546	0.12	0.17	5.4382e-10	0.908741	0.66752	YDJC
SREBF2	3.82203e-31	0.527647	0.287	0.201	9.67852e-27	3.26603e-24	-0.408846	0.205	0.287	8.27056e-20	0.936493	0.667507	SREBF2
RIPOR2	1.80665e-221	-0.651941	0.624	0.818	4.57498e-217	4.7183e-10	0.143203	0.651	0.624	1.19482e-05	0.795143	0.667483	RIPOR2
KEAP1	2.70354e-35	0.548631	0.144	0.077	6.84617e-31	1.02454e-14	-0.379684	0.098	0.144	2.59443e-10	0.928315	0.6672	KEAP1
SVIL	1.61707e-08	0.104177	0.124	0.092	0.000409492	3.39369e-18	-0.658783	0.078	0.124	8.59383e-14	0.762961	0.66697	SVIL
RPL30	0	-0.518347	0.994	0.996	0	3.55065e-276	0.418802	0.998	0.994	8.99132e-272	0.937149	0.666392	RPL30
ACACA	5.72893e-56	0.628074	0.239	0.132	1.45074e-51	2.64237e-13	-0.221269	0.181	0.239	6.69128e-09	0.849343	0.66591	ACACA
LRRFIP1	9.54125e-55	0.597799	0.565	0.491	2.41613e-50	3.36116e-17	-0.290825	0.491	0.565	8.51145e-13	0.888624	0.664788	LRRFIP1
PWP1	8.71421e-41	0.615187	0.272	0.173	2.2067e-36	1.53839e-18	-0.251257	0.199	0.272	3.89566e-14	0.866444	0.664518	PWP1
CD63	1.15269e-50	0.651531	0.497	0.395	2.91896e-46	2.57322e-07	-0.125994	0.432	0.497	0.00651617	0.777525	0.663602	CD63
HERPUD1	1.18993e-07	0.339244	0.425	0.383	0.00301325	1.0472e-43	-0.570282	0.301	0.425	2.65182e-39	0.909526	0.663557	HERPUD1
CENPK	1.07204e-25	0.464661	0.242	0.169	2.71473e-21	1.62339e-22	-0.473091	0.169	0.242	4.11091e-18	0.937752	0.663118	CENPK
POGK	6.81999e-27	0.490937	0.15	0.089	1.72703e-22	2.49112e-18	-0.44544	0.098	0.15	6.30827e-14	0.936377	0.662899	POGK
RUNX1-AS1	1.10953e-10	-0.590661	0.102	0.132	2.80966e-06	4.17499e-08	-0.299421	0.074	0.102	0.00105723	0.291241	0.662219
MTERF4	3.71989e-47	-0.646048	0.241	0.328	9.41987e-43	3.13426e-07	-0.143865	0.198	0.241	0.0079369	0.502183	0.661873
SF3B5	2.93782e-50	0.625566	0.491	0.408	7.43945e-46	6.79813e-11	-0.215464	0.428	0.491	1.72149e-06	0.84103	0.661632	SF3B5
STX6	1.26534e-24	0.464451	0.169	0.107	3.20422e-20	3.19168e-20	-0.470677	0.111	0.169	8.08229e-16	0.935128	0.66125	STX6
RFC5	7.93561e-48	0.40637	0.13	0.057	2.00954e-43	8.73861e-26	-0.521502	0.073	0.13	2.21288e-21	0.927872	0.661136	RFC5
UQCRH	2.49743e-96	0.641679	0.643	0.606	6.32423e-92	3.20083e-09	-0.157623	0.609	0.643	8.10546e-05	0.799302	0.660755	UQCRH
PCED1B	1.33968e-175	-0.587373	0.507	0.723	3.39248e-171	6.88042e-26	0.301887	0.58	0.507	1.74233e-21	0.88926	0.660411	PCED1B
TM9SF1	6.96415e-38	0.582043	0.124	0.06	1.76353e-33	3.044e-16	-0.30686	0.079	0.124	7.70832e-12	0.888903	0.65798	TM9SF1
ADGRG5	1.84748e-15	0.234049	0.239	0.178	4.67838e-11	2.90457e-38	-0.614847	0.145	0.239	7.35524e-34	0.848896	0.657887	ADGRG5
RHOA	7.73852e-63	0.60492	0.597	0.55	1.95963e-58	5.09242e-18	-0.258585	0.529	0.597	1.28955e-13	0.863505	0.657871	RHOA
CLTA	9.7288e-60	0.637441	0.516	0.429	2.46362e-55	7.30431e-07	-0.162674	0.465	0.516	0.0184967	0.800115	0.65787	CLTA
CIR1	2.02265e-74	-0.494733	0.356	0.484	5.12195e-70	1.31298e-16	0.43358	0.402	0.356	3.32487e-12	0.928313	0.657839	CIR1
FILIP1L	6.55005e-43	0.429305	0.226	0.132	1.65867e-38	9.67941e-27	-0.497908	0.148	0.226	2.45112e-22	0.927213	0.657431	FILIP1L
PNP	1.33656e-39	0.558473	0.181	0.1	3.38457e-35	1.64096e-19	-0.34643	0.121	0.181	4.15541e-15	0.904904	0.657196	PNP
RPL37	0	-0.497558	0.977	0.994	0	2.67535e-269	0.428968	0.995	0.977	6.77479e-265	0.926526	0.656946	RPL37
DYNLL1	1.33829e-68	0.636122	0.601	0.538	3.38896e-64	8.43829e-08	-0.16398	0.558	0.601	0.00213683	0.800102	0.656918	DYNLL1
HM13	1.08658e-23	0.468301	0.335	0.251	2.75156e-19	2.82381e-29	-0.460437	0.238	0.335	7.15072e-25	0.928738	0.656741	HM13
POLR2D	6.97415e-33	0.425856	0.144	0.079	1.76606e-28	2.38479e-20	-0.499725	0.09	0.144	6.03899e-16	0.925581	0.656566	POLR2D
ST3GAL5	1.01316e-31	-0.494669	0.134	0.203	2.56562e-27	4.66627e-10	0.43095	0.17	0.134	1.18164e-05	0.925619	0.656061	ST3GAL5
RPL7L1	9.08961e-28	0.523456	0.314	0.231	2.30176e-23	2.29904e-22	-0.395415	0.232	0.314	5.82185e-18	0.918871	0.656018	RPL7L1
PDZD11	1.20797e-28	0.579211	0.115	0.061	3.05894e-24	5.63708e-08	-0.307953	0.085	0.115	0.00142748	0.887164	0.655988	PDZD11
RUNX3	1.37757e-31	0.504574	0.561	0.512	3.48841e-27	7.19043e-39	-0.419036	0.443	0.561	1.82083e-34	0.923611	0.655886	RUNX3
TIMM22	7.04491e-32	0.578121	0.154	0.087	1.78398e-27	2.91572e-13	-0.307951	0.109	0.154	7.38347e-09	0.886072	0.655025	TIMM22
XIST	2.35312e-78	-0.592258	0.29	0.43	5.9588e-74	5.99926e-09	-0.278963	0.244	0.29	0.000151919	0.313295	0.654668
HACD4	2.33118e-35	-0.530491	0.122	0.192	5.90325e-31	1.10456e-07	0.381447	0.151	0.122	0.00279709	0.911938	0.653393	HACD4
LRRC8B	1.4111e-21	0.428834	0.157	0.101	3.57332e-17	1.24916e-15	-0.492965	0.108	0.157	3.16326e-11	0.921799	0.653386	LRRC8B
FXN	9.48166e-30	0.423437	0.148	0.084	2.40104e-25	1.84934e-20	-0.497385	0.093	0.148	4.68308e-16	0.920821	0.653215	FXN
KARS1	6.67859e-24	0.387172	0.273	0.193	1.69122e-19	5.13154e-32	-0.525578	0.183	0.273	1.29946e-27	0.91275	0.652789	KARS1
MMP25-AS1	1.34161e-06	0.488945	0.153	0.125	0.0339735	2.00962e-13	-0.432196	0.108	0.153	5.08896e-09	0.921141	0.65258	MMP25-AS1
N4BP2L2	1.95209e-265	-0.601371	0.694	0.882	4.94328e-261	2.78055e-35	0.25242	0.753	0.694	7.04119e-31	0.853792	0.652199	N4BP2L2
SKIC8	5.21024e-36	0.583463	0.194	0.115	1.31939e-31	4.05922e-13	-0.291386	0.143	0.194	1.02792e-08	0.874849	0.652177	SKIC8
PRR5L	2.33804e-20	-0.287257	0.234	0.295	5.92062e-16	2.07008e-24	0.585473	0.3	0.234	5.24206e-20	0.87273	0.652147	PRR5L
GDI2	3.67238e-34	0.588431	0.392	0.304	9.29957e-30	4.66259e-16	-0.280729	0.314	0.392	1.18071e-11	0.86916	0.651966	GDI2
ITGAL	2.16723e-81	-0.492998	0.473	0.605	5.48807e-77	2.31207e-34	-0.426622	0.36	0.473	5.85485e-30	0.0663762	0.651961
PSMB4	4.34183e-45	0.644861	0.363	0.257	1.09948e-40	1.25173e-06	-0.0943411	0.307	0.363	0.0316975	0.739202	0.651726	PSMB4
ECHS1	4.65457e-37	0.54069	0.283	0.187	1.17868e-32	2.27254e-25	-0.363768	0.199	0.283	5.75476e-21	0.904458	0.651669	ECHS1
AGK	1.94227e-34	0.570634	0.243	0.156	4.91842e-30	1.26422e-16	-0.313693	0.178	0.243	3.2014e-12	0.884327	0.651173	AGK
R3HDM2	1.52488e-113	-0.605735	0.426	0.58	3.86146e-109	2.51028e-08	0.231528	0.448	0.426	0.000635677	0.837264	0.648476	R3HDM2
DNPEP	2.99163e-35	0.615584	0.176	0.101	7.5757e-31	5.17046e-10	-0.203243	0.133	0.176	1.30931e-05	0.818827	0.648268	DNPEP
PDXK	4.45811e-43	0.589407	0.198	0.111	1.12893e-38	7.40437e-15	-0.269411	0.143	0.198	1.87501e-10	0.858818	0.648061	PDXK
RFXANK	3.21469e-43	0.641495	0.174	0.093	8.14055e-39	4.90499e-09	-0.0919877	0.134	0.174	0.000124209	0.733483	0.648057	RFXANK
SUCLG1	5.91191e-35	0.60344	0.291	0.197	1.49707e-30	8.0483e-11	-0.235896	0.233	0.291	2.03807e-06	0.839336	0.64791	SUCLG1
RFT1	2.64256e-35	0.554403	0.114	0.055	6.69176e-31	4.50464e-14	-0.334283	0.074	0.114	1.14071e-09	0.888686	0.647385	RFT1
NUP188	9.97655e-35	0.382015	0.172	0.097	2.52636e-30	1.30198e-24	-0.522312	0.107	0.172	3.29701e-20	0.904327	0.647105	NUP188
SESN1	9.26038e-20	-0.325489	0.19	0.245	2.345e-15	2.6682e-18	0.557964	0.242	0.19	6.75668e-14	0.883453	0.645962	SESN1
DERL1	2.87923e-33	0.612546	0.274	0.184	7.29107e-29	1.00598e-11	-0.204682	0.215	0.274	2.54744e-07	0.817228	0.645839	DERL1
CPD	7.03963e-13	0.362146	0.182	0.135	1.78265e-08	3.79926e-18	-0.534635	0.125	0.182	9.62088e-14	0.896781	0.645743	CPD
CANX	1.46687e-28	0.538165	0.417	0.338	3.71457e-24	7.40639e-24	-0.356086	0.325	0.417	1.87552e-19	0.894251	0.645305	CANX
NDC1	7.35827e-34	0.448115	0.137	0.073	1.86334e-29	1.21459e-18	-0.463756	0.087	0.137	3.07572e-14	0.911871	0.644885	NDC1
TRIM5	8.97215e-37	-0.404125	0.126	0.202	2.27202e-32	2.45041e-18	0.502338	0.177	0.126	6.20517e-14	0.906463	0.644717	TRIM5
COMMD7	1.03789e-33	0.608696	0.287	0.196	2.62825e-29	3.05265e-13	-0.212355	0.223	0.287	7.73022e-09	0.82105	0.644674	COMMD7
MCUB	1.22128e-123	-0.592554	0.45	0.608	3.09266e-119	9.79138e-09	0.252382	0.471	0.45	0.000247947	0.844936	0.644063	MCUB
CHCHD3	1.98427e-36	0.537077	0.373	0.275	5.02477e-32	4.2787e-21	-0.355246	0.287	0.373	1.08349e-16	0.892324	0.643935	CHCHD3
PRKAR1B	8.67035e-26	0.460754	0.143	0.085	2.19559e-21	4.23946e-15	-0.449548	0.097	0.143	1.07356e-10	0.910303	0.64373	PRKAR1B
RNASEK	1.38356e-99	0.634261	0.747	0.719	3.50358e-95	2.95396e-11	0.108487	0.763	0.747	7.48032e-07	0.525774	0.643472
RAD21	9.71265e-24	0.553221	0.47	0.421	2.45954e-19	2.29563e-19	-0.328449	0.389	0.47	5.81321e-15	0.88167	0.643376	RAD21
DNAJB12	1.73002e-35	0.609534	0.159	0.088	4.38092e-31	8.59197e-09	-0.205638	0.121	0.159	0.000217574	0.815172	0.643288	DNAJB12
XBP1	1.26591e-25	0.587827	0.377	0.297	3.20566e-21	2.05477e-16	-0.261101	0.299	0.377	5.2033e-12	0.848929	0.643207	XBP1
NAA15	4.07732e-19	0.380545	0.328	0.254	1.0325e-14	2.06805e-34	-0.518508	0.227	0.328	5.23692e-30	0.899053	0.643168	NAA15
SYTL2	5.6653e-21	-0.500681	0.156	0.209	1.43462e-16	5.01302e-08	-0.403528	0.122	0.156	0.00126945	0.0971528	0.643052
MRPS14	8.96459e-39	0.617716	0.219	0.131	2.2701e-34	2.65528e-13	-0.177907	0.163	0.219	6.72398e-09	0.795623	0.642825	MRPS14
PPP1R15B	7.68481e-17	0.410319	0.139	0.092	1.94602e-12	3.94046e-13	-0.494822	0.097	0.139	9.97842e-09	0.905141	0.642814	PPP1R15B
MRPL57	2.11898e-38	0.588917	0.474	0.402	5.3659e-34	8.78071e-19	-0.255563	0.389	0.474	2.22354e-14	0.84448	0.641978	MRPL57
MRPL45	9.52193e-44	0.60268	0.153	0.076	2.41124e-39	3.29812e-12	-0.22104	0.109	0.153	8.35182e-08	0.82372	0.641936	MRPL45
RBM28	2.73769e-37	0.588387	0.243	0.153	6.93265e-33	4.35956e-14	-0.255294	0.183	0.243	1.10397e-09	0.843681	0.641385	RBM28
MAPK13	9.47083e-34	0.619829	0.118	0.059	2.3983e-29	1.83565e-07	-0.163331	0.088	0.118	0.00464842	0.783161	0.640988	MAPK13
KIF3B	1.52827e-43	0.600753	0.176	0.094	3.87004e-39	1.31351e-16	-0.221569	0.121	0.176	3.32621e-12	0.822322	0.64031	KIF3B
BAD	1.76346e-41	0.633442	0.167	0.088	4.46561e-37	4.39778e-11	-0.0928148	0.122	0.167	1.11365e-06	0.726257	0.640206	BAD
UTP25	5.42521e-29	0.596546	0.135	0.076	1.37382e-24	1.43512e-10	-0.231794	0.097	0.135	3.63416e-06	0.82834	0.639997	UTP25
BPNT2	9.04116e-32	0.484846	0.149	0.084	2.28949e-27	2.4095e-17	-0.416365	0.098	0.149	6.10158e-13	0.90121	0.639089	BPNT2
PDSS1	2.54853e-29	0.273637	0.15	0.085	6.45365e-25	1.64935e-24	-0.576622	0.09	0.15	4.17666e-20	0.850259	0.638256	PDSS1
MBD3	7.44057e-36	0.436595	0.165	0.091	1.88418e-31	9.95193e-26	-0.465446	0.101	0.165	2.52013e-21	0.902041	0.638165	MBD3
ELAVL1	8.63722e-32	0.495233	0.257	0.169	2.1872e-27	3.2595e-24	-0.401982	0.178	0.257	8.25403e-20	0.897214	0.637844	ELAVL1
EIF2B5	1.33673e-33	0.513917	0.166	0.094	3.385e-29	8.13948e-22	-0.377208	0.105	0.166	2.06116e-17	0.891125	0.637492	EIF2B5
SF3B2	5.80777e-28	0.515334	0.414	0.335	1.4707e-23	9.02109e-25	-0.375224	0.319	0.414	2.28441e-20	0.890559	0.637466	SF3B2
GTF2F2	3.39295e-34	0.484575	0.301	0.205	8.59197e-30	1.59385e-23	-0.414031	0.219	0.301	4.03609e-19	0.898606	0.637365	GTF2F2
TPP2	1.53317e-42	-0.624981	0.28	0.355	3.88245e-38	1.87919e-10	-0.124511	0.221	0.28	4.75868e-06	0.500469	0.637263
GTPBP6	4.07471e-28	0.53635	0.24	0.161	1.03184e-23	2.548e-17	-0.343642	0.175	0.24	6.4523e-13	0.879992	0.636994	GTPBP6
USP37	4.75182e-28	0.39624	0.224	0.146	1.2033e-23	5.10729e-30	-0.498682	0.143	0.224	1.29332e-25	0.894922	0.636938	USP37
CEACAM21	1.76732e-17	-0.46069	0.1	0.143	4.47539e-13	9.39673e-09	0.438361	0.13	0.1	0.000237954	0.899052	0.635922	CEACAM21
NAA25	1.11653e-32	0.541853	0.246	0.161	2.82738e-28	1.43382e-16	-0.331758	0.182	0.246	3.63086e-12	0.87361	0.635348	NAA25
KPNB1	4.54176e-25	0.498617	0.457	0.418	1.15011e-20	2.27268e-26	-0.392913	0.372	0.457	5.75511e-22	0.89153	0.634822	KPNB1
LINC01004	3.08131e-39	-0.524375	0.186	0.27	7.80281e-35	2.4691e-09	0.357024	0.223	0.186	6.2525e-05	0.881399	0.634378	LINC01004
PPP2CA	2.94859e-11	0.365363	0.329	0.27	7.46671e-07	6.37197e-33	-0.51849	0.23	0.329	1.61357e-28	0.883852	0.634288	PPP2CA
RRBP1	7.1358e-32	0.572893	0.158	0.091	1.807e-27	3.31085e-13	-0.27216	0.113	0.158	8.38406e-09	0.845053	0.634254	RRBP1
GTF2H2	2.36558e-13	0.192693	0.133	0.091	5.99035e-09	5.31913e-18	-0.603697	0.085	0.133	1.34696e-13	0.79639	0.633704	GTF2H2
MAPRE1	8.45963e-44	0.604542	0.283	0.177	2.14223e-39	2.68136e-13	-0.189112	0.218	0.283	6.79001e-09	0.793655	0.633431	MAPRE1
POLR2I	1.63263e-38	0.602578	0.385	0.287	4.13431e-34	6.08524e-10	-0.193674	0.319	0.385	1.54097e-05	0.796251	0.632937	POLR2I
URM1	2.71384e-33	0.583731	0.215	0.134	6.87227e-29	3.7419e-13	-0.244388	0.16	0.215	9.47562e-09	0.828118	0.632825	URM1
NDUFA6	2.14837e-41	0.629579	0.367	0.267	5.44033e-37	2.49816e-07	-0.0625318	0.309	0.367	0.00632608	0.692111	0.632677	NDUFA6
MT-CYB	8.89437e-67	-0.291407	0.966	0.994	2.25232e-62	2.74903e-114	-0.560543	0.971	0.966	6.96137e-110	0.269136	0.631764
TPRKB	2.84832e-38	0.604598	0.29	0.192	7.21281e-34	6.78311e-10	-0.182496	0.233	0.29	1.71769e-05	0.787094	0.631541	TPRKB
DPYD	7.51003e-166	-0.602421	0.537	0.726	1.90176e-161	3.04369e-11	0.189393	0.57	0.537	7.70754e-07	0.791814	0.631491	DPYD
ANKLE2	1.51803e-34	0.528221	0.241	0.153	3.84411e-30	7.26061e-19	-0.345758	0.173	0.241	1.8386e-14	0.87398	0.631321	ANKLE2
NDUFS7	2.00389e-32	0.599145	0.316	0.223	5.07446e-28	4.89022e-11	-0.198037	0.255	0.316	1.23835e-06	0.797182	0.631026	NDUFS7
UBA5	1.48034e-30	0.563072	0.183	0.111	3.74867e-26	4.82965e-13	-0.283925	0.133	0.183	1.22301e-08	0.846998	0.630606	UBA5
SNHG16	4.33825e-34	0.55988	0.292	0.202	1.09857e-29	7.10239e-19	-0.286887	0.218	0.292	1.79854e-14	0.846767	0.629102	SNHG16
CDYL2	7.64458e-22	0.524177	0.165	0.108	1.93584e-17	1.8415e-13	-0.347392	0.117	0.165	4.66324e-09	0.871568	0.628842	CDYL2
SAMSN1	1.76995e-55	0.566541	0.663	0.603	4.48204e-51	3.54915e-18	0.271808	0.688	0.663	8.98751e-14	0.294733	0.62837
SIGMAR1	6.39311e-40	0.557903	0.124	0.059	1.61893e-35	9.69255e-14	-0.288669	0.082	0.124	2.45444e-09	0.846572	0.628161	SIGMAR1
SATB1-AS1	4.5001e-16	0.371105	0.23	0.172	1.13956e-11	5.79013e-25	-0.505914	0.156	0.23	1.46623e-20	0.877019	0.62743	SATB1-AS1
TEX261	1.18175e-33	0.551611	0.107	0.051	2.99254e-29	7.84819e-12	-0.298686	0.071	0.107	1.9874e-07	0.850297	0.627286	TEX261
PSMA1	1.35484e-64	0.579986	0.563	0.479	3.43086e-60	2.13396e-15	-0.238627	0.485	0.563	5.40384e-11	0.818613	0.627157	PSMA1
MCMBP	1.04339e-27	0.442436	0.256	0.173	2.64218e-23	3.25991e-25	-0.444355	0.176	0.256	8.25508e-21	0.886791	0.627058	MCMBP
ARF6	1.48959e-37	0.577311	0.505	0.432	3.77209e-33	1.06372e-14	-0.244092	0.428	0.505	2.69367e-10	0.821403	0.626792	ARF6
UBE2Z	1.12348e-36	0.551537	0.263	0.17	2.845e-32	8.1625e-16	-0.297345	0.199	0.263	2.06699e-11	0.848882	0.626584	UBE2Z
MIR142HG	1.91212e-79	-0.412365	0.413	0.55	4.84206e-75	4.53888e-33	0.47111	0.486	0.413	1.14938e-28	0.883475	0.62609	MIR142HG
PHF20L1	1.83713e-31	0.568801	0.353	0.26	4.65217e-27	4.75771e-16	-0.261304	0.277	0.353	1.20479e-11	0.830105	0.625951	PHF20L1
ATP11A	1.12715e-28	0.390142	0.14	0.079	2.85429e-24	5.96307e-20	-0.489341	0.087	0.14	1.51003e-15	0.879482	0.625831	ATP11A
RARS1	4.23137e-38	0.528703	0.271	0.175	1.07151e-33	1.49981e-22	-0.333521	0.192	0.271	3.79797e-18	0.862225	0.625111	RARS1
CCDC137	2.22936e-45	0.538058	0.216	0.122	5.64541e-41	2.12811e-21	-0.317721	0.148	0.216	5.389e-17	0.855779	0.624862	CCDC137
RPL34	0	-0.459404	0.985	0.995	0	1.43933e-219	0.422074	0.995	0.985	3.64481e-215	0.881478	0.623858	RPL34
SLC25A32	6.9568e-30	0.467649	0.176	0.106	1.76167e-25	1.35201e-18	-0.412834	0.119	0.176	3.4237e-14	0.880482	0.6238	SLC25A32
NDUFA8	3.29247e-38	0.584846	0.226	0.137	8.33751e-34	5.56274e-14	-0.216815	0.168	0.226	1.40865e-09	0.801662	0.623742	NDUFA8
MSMO1	1.8353e-25	0.599941	0.157	0.097	4.64753e-21	1.03352e-07	-0.164554	0.122	0.157	0.00261717	0.764495	0.622099	MSMO1
MAGED2	3.39353e-36	-0.437032	0.221	0.302	8.59343e-32	2.95274e-09	0.442214	0.255	0.221	7.47722e-05	0.879246	0.621732	MAGED2
CCDC25	4.75241e-31	0.525223	0.265	0.178	1.20345e-26	9.19962e-19	-0.33063	0.194	0.265	2.32962e-14	0.855853	0.620625	CCDC25
NIPA2	1.79348e-36	0.562446	0.226	0.139	4.54163e-32	1.15377e-12	-0.262278	0.172	0.226	2.9217e-08	0.824724	0.620593	NIPA2
DCTN6	8.00217e-39	0.595892	0.187	0.106	2.02639e-34	1.37075e-10	-0.172828	0.142	0.187	3.47116e-06	0.76872	0.620449	DCTN6
UBA2	2.53605e-31	0.522491	0.383	0.297	6.42203e-27	3.88989e-23	-0.334444	0.292	0.383	9.85037e-19	0.856935	0.620363	UBA2
NUDT5	4.55555e-29	0.54479	0.333	0.246	1.1536e-24	4.14445e-17	-0.296667	0.257	0.333	1.0495e-12	0.841457	0.620328	NUDT5
EXOSC8	3.64839e-24	0.526916	0.319	0.245	9.23881e-20	1.99106e-16	-0.327049	0.247	0.319	5.04195e-12	0.853965	0.620162	EXOSC8
NOL10	1.3227e-29	0.43506	0.272	0.185	3.34948e-25	3.24578e-30	-0.441224	0.182	0.272	8.2193e-26	0.876284	0.619642	NOL10
EHD1	8.65596e-34	-0.573993	0.178	0.249	2.19195e-29	5.15577e-09	-0.232933	0.138	0.178	0.00013056	0.34106	0.619456
RRP1B	1.28566e-23	0.418822	0.295	0.215	3.25569e-19	7.86428e-30	-0.456031	0.202	0.295	1.99147e-25	0.874853	0.619174	RRP1B
EWSR1	3.27004e-18	0.418265	0.33	0.257	8.28072e-14	2.5428e-28	-0.456514	0.237	0.33	6.43912e-24	0.874779	0.619153	EWSR1
CISD2	3.25477e-46	0.605127	0.273	0.169	8.24206e-42	2.14142e-09	-0.130289	0.219	0.273	5.42271e-05	0.735416	0.618994	CISD2
TUSC2	2.25107e-42	0.617889	0.22	0.128	5.70039e-38	2.88844e-07	-0.0291584	0.177	0.22	0.0073144	0.647047	0.618577	TUSC2
IRF3	4.0801e-50	-0.492109	0.244	0.34	1.0332e-45	2.9545e-08	0.374553	0.274	0.244	0.000748167	0.866662	0.618434	IRF3
NEAT1	1.53163e-35	0.465717	0.663	0.605	3.87855e-31	2.68154e-53	0.406371	0.727	0.663	6.79046e-49	0.0593467	0.618086
BTG1	0	-0.591837	0.799	0.961	0	2.85415e-37	0.176872	0.865	0.799	7.22756e-33	0.768709	0.617701	BTG1
MAP4K3	1.42963e-16	0.20832	0.186	0.13	3.62026e-12	2.53101e-24	-0.580955	0.12	0.186	6.40928e-20	0.789275	0.617176	MAP4K3
COX20	1.0265e-35	0.563605	0.343	0.245	2.5994e-31	1.01315e-15	-0.251343	0.268	0.343	2.5656e-11	0.814948	0.617109	COX20
GSTCD	3.65861e-46	0.551776	0.122	0.054	9.26471e-42	1.44247e-13	-0.275317	0.081	0.122	3.65277e-09	0.827094	0.61665	GSTCD
EPB41L4A-AS1	2.08894e-39	-0.472556	0.227	0.31	5.28982e-35	1.64448e-09	0.396073	0.262	0.227	4.16431e-05	0.868629	0.61659	EPB41L4A-AS1
ENTR1	5.28827e-19	0.538866	0.109	0.066	1.33915e-14	5.11726e-08	-0.299647	0.08	0.109	0.00129584	0.838513	0.616575	ENTR1
LRIF1	1.11551e-16	-0.247412	0.196	0.245	2.82481e-12	3.59977e-17	0.564715	0.247	0.196	9.11569e-13	0.812127	0.616535	LRIF1
GFER	7.35759e-38	0.614122	0.172	0.096	1.86316e-33	6.20467e-08	-0.047075	0.134	0.172	0.00157121	0.661197	0.615924	GFER
MX2	9.65643e-15	-0.0525954	0.101	0.144	2.4453e-10	1.07632e-10	0.613521	0.135	0.101	2.72557e-06	0.666117	0.615772	MX2
TNIP1	3.12405e-22	0.521977	0.285	0.212	7.91102e-18	1.95582e-17	-0.326267	0.214	0.285	4.95271e-13	0.848244	0.615557	TNIP1
HMGXB3	2.15653e-21	0.472354	0.17	0.111	5.46097e-17	1.25874e-16	-0.394341	0.116	0.17	3.18751e-12	0.866695	0.615324	HMGXB3
NUP58	2.18222e-29	0.444234	0.26	0.174	5.52604e-25	2.36775e-21	-0.425208	0.186	0.26	5.99585e-17	0.869442	0.614936	NUP58
PSMD6	2.83142e-40	0.60907	0.28	0.18	7.17e-36	5.19023e-08	-0.0828728	0.227	0.28	0.00131432	0.691943	0.614682	PSMD6
RPS15A	0	-0.482505	0.992	0.996	0	5.74367e-220	0.378811	0.997	0.992	1.45447e-215	0.861316	0.61344	RPS15A
SARS1	1.98401e-25	0.579233	0.393	0.312	5.02411e-21	1.0865e-08	-0.199575	0.332	0.393	0.000275135	0.778808	0.612651	SARS1
HDAC4	1.92707e-17	0.396769	0.183	0.127	4.87991e-13	1.9823e-20	-0.464996	0.122	0.183	5.01977e-16	0.861765	0.611267	HDAC4
SUMO3	1.36224e-35	0.559392	0.289	0.194	3.4496e-31	1.18097e-16	-0.245542	0.219	0.289	2.99056e-12	0.804934	0.610909	SUMO3
TTC4	6.2524e-37	0.583035	0.175	0.099	1.5833e-32	1.9462e-10	-0.179711	0.132	0.175	4.92837e-06	0.762746	0.610103	TTC4
IDI1	1.6347e-19	0.477637	0.354	0.281	4.13954e-15	4.17751e-21	-0.379136	0.27	0.354	1.05787e-16	0.856773	0.60982	IDI1
HAUS2	1.22363e-29	0.434553	0.157	0.091	3.09859e-25	2.69695e-18	-0.427322	0.104	0.157	6.82948e-14	0.861875	0.609459	HAUS2
CAMTA2	6.51615e-36	0.558731	0.146	0.078	1.65008e-31	4.80493e-10	-0.243303	0.108	0.146	1.21675e-05	0.802034	0.609407	CAMTA2
QKI	2.86548e-32	0.568881	0.409	0.318	7.25624e-28	5.18677e-13	-0.217907	0.336	0.409	1.31345e-08	0.786787	0.609187	QKI
MTPAP	1.70443e-31	0.457581	0.122	0.063	4.31612e-27	1.80986e-12	-0.40199	0.083	0.122	4.5831e-08	0.859571	0.609078	MTPAP
MRPL42	4.25055e-32	0.510731	0.275	0.185	1.07637e-27	2.09327e-21	-0.331669	0.197	0.275	5.30078e-17	0.8424	0.608975	MRPL42
SHQ1	1.57019e-21	0.349541	0.147	0.092	3.9762e-17	8.46511e-19	-0.498578	0.095	0.147	2.14362e-14	0.848119	0.6089	SHQ1
UBE2D1	2.95936e-30	0.601737	0.153	0.089	7.49398e-26	1.01006e-06	-0.0899917	0.121	0.153	0.0255778	0.691728	0.608429	UBE2D1
ARHGAP18	1.59651e-17	0.489542	0.155	0.105	4.04284e-13	1.19838e-07	-0.360896	0.122	0.155	0.00303465	0.850438	0.608192	ARHGAP18
CWF19L2	2.82469e-61	-0.500968	0.318	0.428	7.15296e-57	1.75664e-08	0.344076	0.345	0.318	0.000444833	0.845044	0.607748	CWF19L2
FLAD1	1.44991e-33	0.556546	0.128	0.067	3.6716e-29	1.05454e-08	-0.243637	0.095	0.128	0.000267041	0.800182	0.607538	FLAD1
TTC7A	2.41356e-24	0.501062	0.2	0.133	6.11185e-20	4.11678e-18	-0.343412	0.14	0.2	1.04249e-13	0.844474	0.607449	TTC7A
HMGXB4	5.73951e-36	0.4474	0.218	0.132	1.45342e-31	5.53056e-23	-0.410392	0.147	0.218	1.4005e-18	0.857792	0.607115	HMGXB4
AFF1	9.74084e-51	-0.592315	0.307	0.398	2.46667e-46	1.54064e-06	-0.132409	0.26	0.307	0.0390136	0.459906	0.606934
FTH1	5.30905e-26	0.496393	0.907	0.949	1.34441e-21	1.00187e-12	0.348995	0.919	0.907	2.53705e-08	0.147398	0.606798
SAAL1	4.33421e-37	0.558328	0.128	0.064	1.09755e-32	1.3258e-12	-0.237232	0.087	0.128	3.35731e-08	0.79556	0.606638	SAAL1
MRPL39	6.78168e-37	0.505419	0.165	0.091	1.71733e-32	3.45143e-13	-0.335102	0.119	0.165	8.74006e-09	0.840521	0.606417	MRPL39
NDUFA12	5.8737e-32	0.556443	0.469	0.398	1.4874e-27	9.50254e-14	-0.240645	0.393	0.469	2.40633e-09	0.797088	0.60625	NDUFA12
NBN	3.14465e-32	0.589712	0.251	0.166	7.96319e-28	4.76385e-09	-0.139821	0.202	0.251	0.000120635	0.729533	0.606061	NBN
USP14	2.00753e-38	0.558895	0.372	0.271	5.08368e-34	4.70891e-15	-0.233832	0.294	0.372	1.19244e-10	0.792726	0.605839	USP14
S100PBP	1.47544e-14	-0.342427	0.211	0.255	3.73625e-10	1.98591e-10	0.499141	0.246	0.211	5.02891e-06	0.841567	0.605308	S100PBP
CAPRIN1	6.61006e-25	0.510487	0.358	0.277	1.67387e-20	7.88822e-21	-0.324118	0.274	0.358	1.99754e-16	0.834605	0.60469	CAPRIN1
TOP3A	1.74208e-31	0.392186	0.137	0.075	4.41147e-27	5.78608e-24	-0.459781	0.08	0.137	1.46521e-19	0.851967	0.604325	TOP3A
UBE2I	2.43902e-37	0.583494	0.488	0.421	6.17633e-33	1.73681e-07	-0.156796	0.426	0.488	0.00439812	0.74029	0.604194	UBE2I
HEATR6	8.15418e-27	0.504742	0.101	0.053	2.06488e-22	4.12605e-11	-0.331077	0.068	0.101	1.04484e-06	0.83582	0.603637	HEATR6
SAT2	1.31732e-34	-0.428024	0.187	0.265	3.33585e-30	1.09581e-11	0.423962	0.229	0.187	2.77492e-07	0.851986	0.602452	SAT2
AFAP1	9.74271e-21	0.549595	0.178	0.121	2.46715e-16	1.89457e-07	-0.246738	0.142	0.178	0.00479762	0.796333	0.60244	AFAP1
NINJ1	1.83194e-25	0.506494	0.184	0.119	4.63901e-21	8.70127e-11	-0.326004	0.141	0.184	2.20342e-06	0.832498	0.602341	NINJ1
DNAJC11	3.56908e-21	0.372953	0.152	0.097	9.03797e-17	2.98656e-16	-0.472299	0.103	0.152	7.56286e-12	0.845252	0.601798	DNAJC11
EXOSC3	7.05361e-36	0.576788	0.241	0.152	1.78619e-31	7.74442e-08	-0.171497	0.196	0.241	0.00196112	0.748285	0.601743	EXOSC3
SHISA5	2.86185e-38	-0.46735	0.185	0.267	7.24707e-34	1.49316e-06	0.379036	0.213	0.185	0.0378112	0.846386	0.601734	SHISA5
DDB1	3.9961e-24	0.409288	0.236	0.162	1.01193e-19	1.45391e-25	-0.441004	0.159	0.236	3.68173e-21	0.850292	0.601665	DDB1
MRRF	1.38584e-41	0.541353	0.143	0.071	3.50937e-37	1.70519e-16	-0.259796	0.094	0.143	4.31806e-12	0.801149	0.600464	MRRF
SPDL1	2.06641e-41	0.534853	0.102	0.043	5.23277e-37	2.07272e-13	-0.271684	0.065	0.102	5.24876e-09	0.806536	0.5999	SPDL1
FAM216A	3.14374e-24	0.402713	0.102	0.055	7.96089e-20	6.51943e-13	-0.443195	0.066	0.102	1.65091e-08	0.845908	0.598832	FAM216A
AP1B1	3.26572e-26	0.437282	0.152	0.091	8.26978e-22	1.20187e-13	-0.408493	0.107	0.152	3.04351e-09	0.845775	0.598399	AP1B1
UTRN	3.38369e-169	-0.576893	0.541	0.738	8.56853e-165	3.20761e-09	0.158714	0.572	0.541	8.12263e-05	0.735607	0.598328	UTRN
SP3	4.37001e-97	-0.574271	0.386	0.528	1.10662e-92	1.21076e-07	-0.165798	0.331	0.386	0.003066	0.408472	0.597725
DNAJC21	1.70101e-25	0.517306	0.339	0.259	4.30746e-21	1.77957e-15	-0.298942	0.268	0.339	4.50641e-11	0.816248	0.597471	DNAJC21
SLC23A2	1.85977e-14	-0.54605	0.171	0.208	4.70949e-10	3.29295e-09	-0.241764	0.131	0.171	8.33874e-05	0.304286	0.597177
DEK	4.14552e-35	0.558416	0.548	0.532	1.04977e-30	7.71559e-10	-0.210727	0.5	0.548	1.95382e-05	0.769143	0.596854	DEK
SZRD1	2.37743e-32	0.51102	0.3	0.206	6.02036e-28	3.28169e-19	-0.307307	0.223	0.3	8.31021e-15	0.818326	0.596304	SZRD1
RPS6KA5	3.52729e-08	0.340628	0.389	0.35	0.000893215	3.85316e-29	-0.488319	0.295	0.389	9.75735e-25	0.828948	0.595385	RPS6KA5
HEG1	1.58735e-19	0.523287	0.155	0.103	4.01966e-15	1.56739e-10	-0.283306	0.114	0.155	3.96911e-06	0.806593	0.595056	HEG1
YJU2	2.43106e-13	0.284716	0.152	0.108	6.15616e-09	3.78764e-20	-0.52178	0.097	0.152	9.59145e-16	0.806496	0.594405	YJU2
RCC2	1.34843e-32	0.499016	0.205	0.126	3.41462e-28	2.8801e-16	-0.32282	0.147	0.205	7.29327e-12	0.821835	0.594331	RCC2
EIF2B2	3.48758e-25	0.495131	0.116	0.065	8.8316e-21	5.27565e-11	-0.328151	0.08	0.116	1.33595e-06	0.823282	0.594001	EIF2B2
HNRNPH1	2.4132e-123	-0.542454	0.546	0.708	6.11094e-119	4.4008e-10	0.238463	0.559	0.546	1.11441e-05	0.780917	0.592555	HNRNPH1
SRSF7	9.67262e-44	0.430378	0.678	0.695	2.4494e-39	1.82993e-46	-0.406068	0.588	0.678	4.63394e-42	0.836447	0.591707	SRSF7
MLLT6	2.97876e-09	0.392515	0.315	0.268	7.54311e-05	3.7241e-22	-0.442659	0.235	0.315	9.43054e-18	0.835174	0.591621	MLLT6
TGFBR3	2.75321e-15	-0.284178	0.427	0.468	6.97195e-11	8.97267e-24	-0.518805	0.341	0.427	2.27215e-19	0.234627	0.591537
KRR1	4.69281e-28	0.519882	0.368	0.285	1.18836e-23	1.0927e-15	-0.281409	0.294	0.368	2.76705e-11	0.80129	0.591158	KRR1
PEF1	2.40002e-32	0.519062	0.167	0.096	6.07757e-28	9.91573e-15	-0.282381	0.116	0.167	2.51096e-10	0.801443	0.590902	PEF1
SIPA1L1	6.02137e-14	0.359533	0.359	0.297	1.52479e-09	4.51053e-29	-0.46891	0.263	0.359	1.1422e-24	0.828443	0.590881	SIPA1L1
TIMM17B	2.51744e-35	0.544104	0.227	0.141	6.37491e-31	3.11618e-13	-0.230206	0.171	0.227	7.8911e-09	0.77431	0.5908	TIMM17B
ZDHHC18	3.50874e-20	0.424881	0.139	0.088	8.88519e-16	2.83344e-19	-0.409933	0.087	0.139	7.17512e-15	0.834815	0.590398	ZDHHC18
SRPRA	1.18882e-19	0.45998	0.283	0.211	3.01044e-15	4.82161e-19	-0.36957	0.21	0.283	1.22098e-14	0.82955	0.590054	SRPRA
MT-ND1	7.89576e-95	-0.393905	0.934	0.989	1.99944e-90	3.40275e-96	-0.438659	0.933	0.934	8.61678e-92	0.0447542	0.589561
GLUD1	9.3693e-21	0.421774	0.309	0.233	2.37259e-16	2.81325e-24	-0.411429	0.223	0.309	7.124e-20	0.833203	0.589209	GLUD1
CPOX	9.66481e-23	0.466323	0.145	0.09	2.44742e-18	1.09345e-12	-0.359558	0.102	0.145	2.76894e-08	0.82588	0.588845	CPOX
CLTB	1.20851e-35	0.568211	0.303	0.205	3.06031e-31	8.04903e-10	-0.154458	0.244	0.303	2.03826e-05	0.722669	0.58883	CLTB
ZNF580	3.39081e-28	0.560299	0.125	0.069	8.58655e-24	1.3738e-09	-0.18102	0.09	0.125	3.47888e-05	0.741319	0.588815	ZNF580
SDE2	3.72131e-19	0.504029	0.114	0.07	9.42348e-15	3.75867e-08	-0.303957	0.084	0.114	0.000951807	0.807986	0.588587	SDE2
GIMAP7	6.29279e-162	-0.499064	0.511	0.717	1.59352e-157	1.23073e-28	0.31201	0.584	0.511	3.11657e-24	0.811075	0.588571	GIMAP7
PSMC6	6.23354e-34	0.565888	0.366	0.269	1.57852e-29	7.74119e-08	-0.160737	0.308	0.366	0.0019603	0.726625	0.588273	PSMC6
TOR2A	9.52987e-30	0.505749	0.103	0.051	2.41325e-25	4.6891e-09	-0.300172	0.073	0.103	0.000118742	0.805921	0.58812	TOR2A
HNRNPM	4.49562e-24	0.397703	0.573	0.549	1.13843e-19	8.43695e-40	-0.432053	0.467	0.573	2.13649e-35	0.829757	0.587229	HNRNPM
BTF3L4	2.63575e-27	0.452656	0.244	0.164	6.6745e-23	3.96121e-20	-0.373895	0.174	0.244	1.0031e-15	0.826551	0.587107	BTF3L4
IQSEC1	4.47808e-09	-0.450075	0.12	0.148	0.000113398	5.87306e-13	-0.376696	0.081	0.12	1.48723e-08	0.0733783	0.586913
DHRS7B	3.72347e-53	0.501893	0.173	0.084	9.42895e-49	1.44792e-13	-0.304082	0.125	0.173	3.66656e-09	0.805975	0.586824	DHRS7B
CCDC91	9.68703e-92	-0.523039	0.464	0.603	2.45305e-87	2.04833e-11	0.265972	0.496	0.464	5.18699e-07	0.789011	0.58678	CCDC91
GTF3A	4.84784e-36	0.549013	0.523	0.47	1.22762e-31	1.5238e-15	-0.206119	0.445	0.523	3.85871e-11	0.755133	0.586431	GTF3A
G3BP1	7.6085e-20	0.472158	0.383	0.317	1.9267e-15	1.12052e-22	-0.347747	0.293	0.383	2.83749e-18	0.819905	0.586397	G3BP1
NDUFA9	6.4213e-44	0.583763	0.267	0.165	1.62607e-39	1.01192e-07	-0.0522092	0.217	0.267	0.00256248	0.635972	0.586093	NDUFA9
EIF4G2	1.81345e-24	0.467919	0.529	0.491	4.59221e-20	9.97868e-23	-0.352656	0.444	0.529	2.5269e-18	0.820575	0.58593	EIF4G2
CSTF2T	6.03817e-23	0.513052	0.115	0.066	1.52905e-18	1.53886e-11	-0.282529	0.078	0.115	3.89685e-07	0.795581	0.5857	CSTF2T
POLR3B	6.15463e-27	0.368745	0.108	0.057	1.55854e-22	1.46746e-16	-0.454609	0.066	0.108	3.71606e-12	0.823354	0.585356	POLR3B
SNHG6	2.33859e-115	-0.421099	0.705	0.85	5.92202e-111	2.77714e-65	0.406511	0.762	0.705	7.03256e-61	0.827611	0.5853	SNHG6
TXNL1	5.33393e-32	0.571116	0.387	0.297	1.35071e-27	1.03487e-07	-0.126652	0.326	0.387	0.00262059	0.697768	0.58499	TXNL1
ASCC3	9.64343e-39	0.526146	0.443	0.344	2.44201e-34	1.32483e-17	-0.255048	0.36	0.443	3.35487e-13	0.781194	0.584704	ASCC3
PCAT1	1.12867e-22	-0.373584	0.17	0.233	2.85812e-18	7.65494e-09	-0.449197	0.134	0.17	0.000193846	0.0756123	0.584246
WDR83	1.7971e-16	0.406424	0.125	0.082	4.55079e-12	8.75237e-12	-0.419064	0.087	0.125	2.21636e-07	0.825488	0.583777	WDR83
RPS2	0	0.549921	0.977	0.982	0	3.32009e-39	-0.195416	0.987	0.977	8.40746e-35	0.745337	0.58361	RPS2
RPS9	0	0.576316	0.965	0.968	0	1.5873e-10	-0.0890894	0.969	0.965	4.01951e-06	0.665406	0.583162	RPS9
CHID1	1.02622e-38	0.494374	0.149	0.077	2.59869e-34	2.2352e-18	-0.30898	0.096	0.149	5.66019e-14	0.803355	0.582988	CHID1
ASXL1	6.95386e-11	0.31204	0.471	0.433	1.76093e-06	2.78509e-38	-0.492292	0.36	0.471	7.05268e-34	0.804332	0.582856	ASXL1
TRIM22	9.50286e-07	0.247281	0.361	0.421	0.0240641	4.4995e-54	0.527656	0.477	0.361	1.13941e-49	0.280374	0.582725
MSH6	6.29649e-25	0.349024	0.198	0.128	1.59446e-20	1.37879e-24	-0.466413	0.129	0.198	3.49151e-20	0.815436	0.582545	MSH6
MFN2	2.04939e-21	0.355664	0.11	0.063	5.18967e-17	1.08348e-15	-0.461247	0.069	0.11	2.7437e-11	0.816911	0.582448	MFN2
BCL2L12	9.49977e-43	0.545062	0.142	0.069	2.40563e-38	1.73486e-10	-0.203221	0.102	0.142	4.39318e-06	0.748283	0.581714	BCL2L12
RMDN3	2.50314e-30	0.524677	0.113	0.058	6.33869e-26	1.89606e-09	-0.250969	0.08	0.113	4.80139e-05	0.775646	0.581611	RMDN3
USP5	2.28601e-31	0.515217	0.112	0.057	5.78887e-27	1.68404e-12	-0.268358	0.075	0.112	4.26449e-08	0.783575	0.580917	USP5
MRPL2	3.08038e-30	0.517253	0.192	0.118	7.80046e-26	1.1993e-14	-0.263724	0.138	0.192	3.03699e-10	0.780977	0.580604	MRPL2
DAZAP1	3.86164e-31	0.498954	0.251	0.165	9.77883e-27	3.18713e-16	-0.296606	0.186	0.251	8.07077e-12	0.79556	0.580457	DAZAP1
ISOC1	1.54763e-24	0.537302	0.12	0.069	3.91907e-20	2.30502e-08	-0.218837	0.089	0.12	0.0005837	0.756139	0.580158	ISOC1
RPS5	5.92917e-279	0.570818	0.932	0.94	1.50144e-274	1.23922e-12	-0.103312	0.946	0.932	3.13807e-08	0.67413	0.580092	RPS5
M6PR	1.57912e-26	0.52716	0.323	0.239	3.9988e-22	1.51366e-14	-0.24138	0.252	0.323	3.83303e-10	0.76854	0.579795	M6PR
VCP	3.73648e-25	0.501402	0.428	0.357	9.46189e-21	1.56534e-17	-0.29081	0.344	0.428	3.96391e-13	0.792211	0.579633	VCP
NUS1	3.04061e-18	0.359651	0.223	0.159	7.69973e-14	6.28708e-23	-0.454323	0.152	0.223	1.59208e-18	0.813974	0.579447	NUS1
DRG2	3.00906e-28	0.430994	0.146	0.084	7.61985e-24	8.7655e-14	-0.387231	0.101	0.146	2.21969e-09	0.818226	0.5794	DRG2
IKZF3	1.24391e-39	0.510913	0.659	0.613	3.14996e-35	8.31026e-19	-0.272871	0.585	0.659	2.10441e-14	0.783784	0.579215	IKZF3
KRCC1	7.67032e-16	-0.409879	0.183	0.227	1.94236e-11	1.2459e-06	0.408926	0.209	0.183	0.03155	0.818804	0.578983	KRCC1
UBE2L3	2.56309e-42	0.546585	0.494	0.417	6.49051e-38	2.07112e-11	-0.190948	0.425	0.494	5.24469e-07	0.737533	0.578978	UBE2L3
NONO	8.45162e-26	0.510034	0.365	0.287	2.1402e-21	1.32826e-14	-0.273955	0.292	0.365	3.36356e-10	0.783989	0.578953	NONO
GFM1	5.32422e-26	0.439098	0.203	0.131	1.34825e-21	1.46863e-15	-0.377278	0.147	0.203	3.71902e-11	0.816376	0.578918	GFM1
KIF20B	1.45278e-35	0.496991	0.19	0.112	3.67889e-31	3.26755e-15	-0.296801	0.136	0.19	8.27442e-11	0.793792	0.578871	KIF20B
MIIP	6.60157e-26	0.543342	0.126	0.072	1.67171e-21	1.45929e-11	-0.198703	0.087	0.126	3.69537e-07	0.742045	0.578536	MIIP
UBE2A	1.76102e-35	0.567568	0.288	0.193	4.45943e-31	5.53568e-08	-0.111285	0.236	0.288	0.0014018	0.678853	0.578375	UBE2A
TTC14	2.44151e-34	-0.392605	0.23	0.309	6.18263e-30	3.54962e-11	0.423879	0.269	0.23	8.98869e-07	0.816485	0.577765	TTC14
POLDIP2	2.12162e-33	0.45409	0.161	0.091	5.37258e-29	9.68041e-14	-0.357137	0.114	0.161	2.45137e-09	0.811227	0.577706	POLDIP2
PIN1	3.64821e-23	0.51241	0.332	0.253	9.23837e-19	2.53829e-14	-0.264736	0.262	0.332	6.42772e-10	0.777146	0.576758	PIN1
ARPC4	1.42338e-22	0.50545	0.397	0.323	3.60443e-18	1.86576e-15	-0.277629	0.32	0.397	4.72466e-11	0.783079	0.576678	ARPC4
DCXR	2.93743e-31	0.495273	0.269	0.181	7.43846e-27	2.40482e-16	-0.295118	0.201	0.269	6.08973e-12	0.79039	0.576532	DCXR
ITPR1	1.31225e-15	0.440172	0.317	0.256	3.323e-11	4.10559e-21	-0.369202	0.238	0.317	1.03966e-16	0.809374	0.57451	ITPR1
MYL12A	1.90374e-67	0.561236	0.783	0.736	4.82085e-63	3.05722e-18	-0.122742	0.693	0.783	7.74179e-14	0.683977	0.574501	MYL12A
ISY1	1.97921e-27	0.429956	0.247	0.166	5.01195e-23	5.41373e-20	-0.379886	0.176	0.247	1.37092e-15	0.809842	0.573738	ISY1
RFK	6.2605e-24	0.494664	0.113	0.064	1.58535e-19	2.20618e-08	-0.290658	0.082	0.113	0.000558671	0.785322	0.573738	RFK
SEC23B	5.047e-23	0.457142	0.176	0.114	1.27805e-18	3.1094e-11	-0.346473	0.132	0.176	7.87394e-07	0.803615	0.573605	SEC23B
ATP5F1A	3.64645e-19	0.471832	0.375	0.31	9.23389e-15	1.54406e-20	-0.326015	0.291	0.375	3.91001e-16	0.797847	0.573508	ATP5F1A
GEMIN5	4.01988e-33	0.475808	0.108	0.052	1.01795e-28	2.21069e-11	-0.319975	0.073	0.108	5.59813e-07	0.795782	0.57339	GEMIN5
GPCPD1	6.49341e-62	-0.437744	0.363	0.478	1.64433e-57	1.62947e-12	0.369455	0.397	0.363	4.1263e-08	0.807199	0.572815	GPCPD1
JADE1	3.19405e-21	-0.51815	0.161	0.211	8.08828e-17	2.05563e-08	-0.243274	0.124	0.161	0.000520547	0.274876	0.572417
IFRD1	6.18004e-16	0.302049	0.199	0.141	1.56497e-11	5.6029e-20	-0.486049	0.136	0.199	1.41882e-15	0.788098	0.572256	IFRD1
RNF121	3.03036e-29	0.413335	0.186	0.114	7.67378e-25	7.91547e-20	-0.395108	0.125	0.186	2.00444e-15	0.808443	0.571801	RNF121
TOR1A	6.16048e-34	0.524646	0.182	0.106	1.56002e-29	3.11593e-12	-0.224988	0.134	0.182	7.89047e-08	0.749634	0.570853	TOR1A
TIMM10B	8.77988e-21	0.462267	0.144	0.091	2.22333e-16	8.23654e-11	-0.334661	0.105	0.144	2.08574e-06	0.796929	0.570692	TIMM10B
GNG2	8.53101e-22	0.514867	0.521	0.459	2.16031e-17	1.63743e-06	-0.245532	0.474	0.521	0.0414647	0.760399	0.570416	GNG2
RAC1	2.12905e-29	0.516939	0.486	0.429	5.39139e-25	2.40329e-11	-0.240882	0.425	0.486	6.08585e-07	0.757821	0.570307	RAC1
FNIP1	5.09878e-40	-0.448002	0.316	0.399	1.29116e-35	2.80117e-08	0.352499	0.341	0.316	0.00070934	0.800501	0.570054	FNIP1
ARCN1	5.33412e-19	0.422279	0.273	0.202	1.35076e-14	6.85236e-19	-0.382925	0.202	0.273	1.73522e-14	0.805203	0.570044	ARCN1
MALSU1	5.1302e-40	0.553098	0.243	0.149	1.29912e-35	1.63877e-09	-0.136691	0.193	0.243	4.14986e-05	0.689789	0.569738	MALSU1
RAC2	1.18591e-27	0.517742	0.531	0.489	3.00309e-23	3.72081e-17	-0.237342	0.441	0.531	9.42222e-13	0.755084	0.569551	RAC2
MDH1	8.82685e-27	0.545111	0.35	0.266	2.23522e-22	4.85833e-09	-0.164989	0.289	0.35	0.000123028	0.7101	0.569533	MDH1
ACP1	1.16892e-23	0.507662	0.379	0.305	2.96005e-19	9.16963e-14	-0.258042	0.309	0.379	2.32202e-09	0.765704	0.569479	ACP1
GMFB	8.61986e-24	0.506731	0.151	0.094	2.18281e-19	1.54749e-09	-0.259579	0.113	0.151	3.9187e-05	0.76631	0.569348	GMFB
MED24	9.97055e-15	0.307855	0.114	0.074	2.52484e-10	2.35975e-15	-0.478891	0.072	0.114	5.97561e-11	0.786746	0.569308	MED24
TACC1	1.15982e-19	0.375637	0.324	0.248	2.93702e-15	1.41194e-29	-0.427618	0.229	0.324	3.57545e-25	0.803255	0.569175	TACC1
SPTY2D1	1.00122e-27	0.531915	0.242	0.164	2.53538e-23	3.41476e-10	-0.202371	0.191	0.242	8.6472e-06	0.734286	0.569111	SPTY2D1
MRPS11	1.21028e-35	0.538403	0.239	0.149	3.06479e-31	2.64817e-12	-0.184202	0.182	0.239	6.70595e-08	0.722604	0.569041	MRPS11
HNRNPU	1.35771e-33	0.434306	0.626	0.63	3.43813e-29	1.80897e-32	-0.367394	0.55	0.626	4.58084e-28	0.801701	0.568859	HNRNPU
RBBP7	8.43842e-21	0.42717	0.304	0.228	2.13686e-16	4.30729e-24	-0.375174	0.219	0.304	1.09073e-19	0.802345	0.568533	RBBP7
RMI1	1.1576e-42	0.523698	0.106	0.044	2.93139e-38	5.06252e-11	-0.22011	0.071	0.106	1.28198e-06	0.743809	0.568074	RMI1
MEX3C	7.00267e-09	0.336596	0.153	0.117	0.000177329	6.14135e-14	-0.457365	0.107	0.153	1.55517e-09	0.793961	0.567873	MEX3C
ALG5	1.68434e-26	0.494377	0.278	0.195	4.26526e-22	3.20842e-16	-0.276837	0.209	0.278	8.12468e-12	0.771214	0.56661	ALG5
SNRPB2	5.08024e-34	0.545343	0.478	0.408	1.28647e-29	1.77076e-07	-0.153504	0.418	0.478	0.00448408	0.698847	0.566535	SNRPB2
SEC61A1	2.82978e-12	0.324406	0.221	0.167	7.16585e-08	4.08931e-23	-0.46402	0.149	0.221	1.03554e-18	0.788426	0.566175	SEC61A1
LYPLA2	3.92351e-32	0.518816	0.206	0.127	9.93551e-28	9.60973e-16	-0.226501	0.148	0.206	2.43347e-11	0.745317	0.566103	LYPLA2
INTS11	8.05248e-19	0.347054	0.169	0.113	2.03913e-14	5.56272e-19	-0.446648	0.112	0.169	1.40865e-14	0.793702	0.565633	INTS11
ASL	3.44474e-33	0.47398	0.112	0.055	8.72312e-29	2.12017e-12	-0.308456	0.075	0.112	5.36892e-08	0.782436	0.56551	ASL
RBM42	1.37869e-25	0.511926	0.206	0.135	3.49127e-21	1.39474e-11	-0.239332	0.156	0.206	3.5319e-07	0.751257	0.565108	RBM42
MT-ATP6	1.57451e-31	-0.147323	0.994	0.999	3.98713e-27	6.04245e-236	-0.544854	0.996	0.994	1.53013e-231	0.397531	0.56442
DCTN2	6.10007e-28	0.498016	0.27	0.186	1.54472e-23	3.53421e-14	-0.264457	0.206	0.27	8.94967e-10	0.762473	0.563877	DCTN2
NSMCE4A	5.33959e-36	0.537857	0.217	0.132	1.35214e-31	1.26701e-09	-0.168821	0.17	0.217	3.20846e-05	0.706677	0.563729	NSMCE4A
ARFGAP3	1.4157e-16	0.44718	0.279	0.214	3.58497e-12	5.58207e-11	-0.343115	0.224	0.279	1.41355e-06	0.790295	0.563647	ARFGAP3
ZNF626	2.54597e-13	-0.366528	0.135	0.173	6.44717e-09	4.36735e-08	0.427104	0.165	0.135	0.00110594	0.793632	0.562815	ZNF626
XRCC6	3.84819e-23	0.4588	0.427	0.364	9.74478e-19	3.71486e-23	-0.324183	0.333	0.427	9.40714e-19	0.782983	0.561776	XRCC6
TTI2	3.1582e-23	0.40752	0.169	0.107	7.99751e-19	1.18231e-17	-0.38559	0.114	0.169	2.99396e-13	0.79311	0.561028	TTI2
DOCK10	1.11528e-34	0.508054	0.627	0.583	2.82421e-30	1.50608e-18	-0.236615	0.543	0.627	3.81384e-14	0.744668	0.560451	DOCK10
RPL35A	3.44239e-257	-0.393	0.97	0.991	8.71715e-253	2.54148e-212	0.399203	0.991	0.97	6.4358e-208	0.792203	0.560189	RPL35A
DNAJC17	4.01689e-21	0.466827	0.155	0.1	1.0172e-16	1.55478e-11	-0.308073	0.113	0.155	3.93717e-07	0.7749	0.559318	DNAJC17
MTMR2	3.42848e-29	0.488455	0.195	0.122	8.68195e-25	2.93376e-11	-0.272419	0.148	0.195	7.42915e-07	0.760874	0.559286	MTMR2
SEPTIN11	6.03887e-33	0.515918	0.211	0.131	1.52922e-28	5.74336e-12	-0.214922	0.159	0.211	1.45439e-07	0.73084	0.558894	SEPTIN11
OGDH	1.52107e-09	-0.380671	0.244	0.27	3.85179e-05	1.11224e-22	-0.408247	0.17	0.244	2.81652e-18	0.0275758	0.55819
CPSF4	1.53391e-28	0.400413	0.11	0.057	3.88433e-24	6.97352e-12	-0.388864	0.074	0.11	1.7659e-07	0.789277	0.558163	CPSF4
LINC00861	5.42739e-169	-0.417652	0.372	0.64	1.37438e-164	1.01966e-36	0.369936	0.484	0.372	2.58207e-32	0.787588	0.55793	LINC00861
CD2BP2	4.20984e-31	0.535086	0.261	0.174	1.06606e-26	8.93348e-09	-0.155973	0.21	0.261	0.000226222	0.691059	0.557355	CD2BP2
IDH3B	9.90365e-35	0.499295	0.222	0.137	2.5079e-30	2.4673e-17	-0.247448	0.158	0.222	6.24794e-13	0.746743	0.557249	IDH3B
CHMP2A	5.75353e-32	0.535752	0.402	0.307	1.45697e-27	1.35445e-08	-0.153063	0.337	0.402	0.000342988	0.688815	0.557188	CHMP2A
ISG20	4.11069e-11	0.295729	0.324	0.403	1.04095e-06	3.152e-29	0.471913	0.409	0.324	7.98182e-25	0.176183	0.556918
ATXN10	2.97102e-21	0.390189	0.36	0.281	7.52352e-17	7.94086e-27	-0.396291	0.264	0.36	2.01086e-22	0.786479	0.556142	ATXN10
TAP2	5.37981e-26	0.512059	0.222	0.149	1.36233e-21	7.43546e-11	-0.216284	0.172	0.222	1.88288e-06	0.728342	0.555862	TAP2
BCR	1.90663e-07	-0.477175	0.124	0.148	0.00482815	5.80766e-10	-0.284666	0.089	0.124	1.47067e-05	0.19251	0.555636
SACS	2.24107e-18	0.321472	0.157	0.103	5.67507e-14	3.47258e-19	-0.452938	0.102	0.157	8.79362e-15	0.77441	0.555425	SACS
SSH1	1.47367e-08	0.237188	0.203	0.161	0.000373176	5.69922e-19	-0.502131	0.142	0.203	1.44321e-14	0.739319	0.555332	SSH1
PSMC2	3.7071e-42	0.54454	0.277	0.174	9.3875e-38	5.70767e-08	-0.10845	0.225	0.277	0.00144535	0.65299	0.555235	PSMC2
MT-CO3	6.52462e-124	-0.441026	0.975	0.998	1.65223e-119	1.13783e-50	-0.335864	0.991	0.975	2.88132e-46	0.105162	0.554355
SCLY	2.51442e-40	0.52524	0.171	0.093	6.36727e-36	3.26175e-09	-0.176633	0.131	0.171	8.25973e-05	0.701873	0.554145	SCLY
TIPRL	1.29313e-26	0.510796	0.294	0.21	3.27461e-22	1.72963e-09	-0.212542	0.239	0.294	4.37993e-05	0.723338	0.553251	TIPRL
ATAD5	4.37449e-36	0.41568	0.178	0.101	1.10775e-31	1.49987e-21	-0.364938	0.116	0.178	3.79812e-17	0.780617	0.553145	ATAD5
NT5C3B	5.73882e-25	0.471342	0.133	0.077	1.45324e-20	3.24297e-10	-0.288292	0.096	0.133	8.21218e-06	0.759633	0.552517	NT5C3B
ELOA	3.13905e-20	0.285572	0.151	0.097	7.94903e-16	8.46188e-23	-0.472792	0.093	0.151	2.1428e-18	0.758364	0.552344	ELOA
USB1	1.73581e-24	0.384768	0.153	0.093	4.39559e-20	2.10662e-16	-0.395261	0.102	0.153	5.33458e-12	0.78003	0.551614	USB1
DUS1L	3.83003e-23	0.443771	0.243	0.168	9.69878e-19	7.47175e-19	-0.327523	0.174	0.243	1.89207e-14	0.771294	0.551547	DUS1L
MIS18A	4.38607e-43	0.536661	0.115	0.051	1.11068e-38	9.444e-11	-0.126419	0.08	0.115	2.3915e-06	0.663079	0.55135	MIS18A
SCAMP3	7.76159e-09	0.174539	0.2	0.155	0.000196547	3.39777e-22	-0.522585	0.134	0.2	8.60418e-18	0.697124	0.550962	SCAMP3
RTCB	1.34213e-28	0.444096	0.271	0.185	3.39868e-24	2.17711e-20	-0.326083	0.195	0.271	5.51309e-16	0.770179	0.550955	RTCB
SMC3	2.41954e-23	0.482238	0.396	0.332	6.127e-19	1.53275e-15	-0.265925	0.322	0.396	3.88139e-11	0.748163	0.550699	SMC3
ATP5F1C	5.10507e-26	0.529223	0.427	0.36	1.29276e-21	3.48615e-07	-0.148953	0.371	0.427	0.00882797	0.678176	0.549786	ATP5F1C
CD37	9.30715e-111	-0.455696	0.457	0.617	2.35685e-106	2.46651e-19	0.306483	0.504	0.457	6.24594e-15	0.76218	0.549173	CD37
YWHAB	2.45711e-80	0.511893	0.703	0.686	6.22213e-76	2.07932e-15	-0.198873	0.648	0.703	5.26547e-11	0.710765	0.549167	YWHAB
FBRS	1.729e-14	0.404289	0.212	0.158	4.37836e-10	1.38315e-20	-0.371287	0.146	0.212	3.50254e-16	0.775576	0.548911	FBRS
MEF2D	6.01884e-10	-0.473342	0.113	0.143	1.52415e-05	5.79235e-08	-0.276782	0.084	0.113	0.0014668	0.196561	0.548326
KSR1	2.64818e-19	0.491922	0.126	0.079	6.706e-15	7.50137e-07	-0.241572	0.097	0.126	0.0189957	0.733494	0.548037	KSR1
ZMIZ1	8.04108e-20	0.312489	0.105	0.061	2.03624e-15	1.59382e-17	-0.449493	0.062	0.105	4.03603e-13	0.761982	0.547442	ZMIZ1
RPL4	3.31604e-73	0.432298	0.741	0.759	8.39722e-69	9.64922e-45	-0.335769	0.686	0.741	2.44347e-40	0.768066	0.547377	RPL4
C1orf122	3.73062e-33	0.544455	0.246	0.158	9.44706e-29	2.19951e-07	-0.0543112	0.2	0.246	0.00556981	0.598766	0.547157	C1orf122
UBAP2L	5.63069e-23	0.407801	0.247	0.172	1.42586e-18	2.45881e-20	-0.363939	0.175	0.247	6.22645e-16	0.77174	0.546583	UBAP2L
ERVK3-1	1.43353e-30	0.522207	0.282	0.192	3.63013e-26	1.72227e-09	-0.159781	0.226	0.282	4.3613e-05	0.681987	0.546104	ERVK3-1
CBFB	4.37552e-20	0.395378	0.345	0.269	1.10801e-15	4.96381e-21	-0.375289	0.262	0.345	1.25699e-16	0.770667	0.545129	CBFB
MVD	2.45485e-16	0.385973	0.12	0.077	6.21641e-12	4.77682e-14	-0.383951	0.079	0.12	1.20964e-09	0.769924	0.54442	MVD
ISG20L2	6.89608e-19	0.332273	0.148	0.096	1.74629e-14	2.74148e-20	-0.429706	0.093	0.148	6.94226e-16	0.761979	0.543187	ISG20L2
RPS25	2.09674e-263	-0.385327	0.973	0.991	5.30958e-259	1.98887e-203	0.382513	0.99	0.973	5.03642e-199	0.76784	0.542948	RPS25
MFSD10	1.79674e-09	0.346847	0.304	0.252	4.54989e-05	7.49507e-20	-0.416836	0.228	0.304	1.89798e-15	0.763683	0.542268	MFSD10
DCTD	3.90081e-28	0.408737	0.171	0.104	9.87802e-24	8.3446e-16	-0.356285	0.119	0.171	2.1131e-11	0.765022	0.542222	DCTD
MCTP2	3.14089e-15	0.509087	0.361	0.302	7.95368e-11	1.78758e-09	-0.185904	0.302	0.361	4.5267e-05	0.694991	0.541969	MCTP2
TPK1	8.83244e-11	-0.481323	0.183	0.215	2.23664e-06	1.17404e-09	-0.247204	0.141	0.183	2.97302e-05	0.234119	0.541093
RPS21	2.58924e-152	-0.315	0.979	0.994	6.55672e-148	5.66064e-269	0.439435	0.996	0.979	1.43344e-264	0.754434	0.540673	RPS21
TMEM18	1.13959e-34	0.530313	0.181	0.105	2.88578e-30	7.96329e-09	-0.104952	0.14	0.181	0.000201655	0.635265	0.540598	TMEM18
SAP30	2.90453e-38	0.539346	0.163	0.088	7.35514e-34	4.26841e-07	-0.0343933	0.128	0.163	0.0108089	0.573739	0.540442	SAP30
MRPL46	3.32045e-40	0.509522	0.198	0.112	8.40837e-36	2.07286e-11	-0.179764	0.149	0.198	5.2491e-07	0.689286	0.540303	MRPL46
[truncated: 1,054 more rows]

## Sheet: Fig3D
pathway	n_participants	coef	p	neglog10p	sig_nominal
hsa05014_Amyotrophic.lateral.sclerosis	10	-0.810295	0.00447555	2.34915	TRUE
hsa00983_Drug.metabolism...other.enzymes	10	-0.692693	0.0263909	1.57855	TRUE
hsa00230_Purine.metabolism	10	-0.671989	0.0333069	1.47747	TRUE
hsa05022_Pathways.of.neurodegeneration...multiple.diseases	10	-0.771554	0.00894989	2.04818	TRUE
hsa01230_Biosynthesis.of.amino.acids	10	-0.855917	0.00157868	2.80171	TRUE
hsa04930_Type.II.diabetes.mellitus	10	-0.61355	0.0592114	1.2276	FALSE
hsa05012_Parkinson.disease	10	-0.780196	0.00775753	2.11028	TRUE
hsa04932_Non.alcoholic.fatty.liver.disease	10	-0.730117	0.0165061	1.78236	TRUE
hsa05152_Tuberculosis	10	-0.75695	0.0112497	1.94886	TRUE
hsa03050_Proteasome	10	-0.902734	0.0003477	3.4588	TRUE
hsa01232_Nucleotide.metabolism	10	-0.660634	0.0375774	1.42507	TRUE
hsa00061_Fatty.acid.biosynthesis	10	0.613498	0.0592388	1.22739	FALSE
hsa00240_Pyrimidine.metabolism	10	-0.545907	0.10259	0.988895	FALSE
hsa01200_Carbon.metabolism	10	-0.839564	0.00237698	2.62398	TRUE
hsa04640_Hematopoietic.cell.lineage	10	-0.660474	0.0376403	1.42435	TRUE
hsa00010_Glycolysis...Gluconeogenesis	10	-0.796305	0.00584253	2.2334	TRUE
hsa04115_p53.signaling.pathway	10	-0.648017	0.0427396	1.36917	TRUE
hsa05132_Salmonella.infection	10	-0.705319	0.0226965	1.64404	TRUE
hsa05322_Systemic.lupus.erythematosus	10	-0.839446	0.0023836	2.62277	TRUE
hsa05418_Fluid.shear.stress.and.atherosclerosis	10	-0.80691	0.00478269	2.32033	TRUE
hsa04151_PI3K.Akt.signaling.pathway	10	-0.532864	0.112761	0.947841	FALSE
hsa03008_Ribosome.biogenesis.in.eukaryotes	10	-0.634566	0.0487451	1.31207	TRUE
hsa00270_Cysteine.and.methionine.metabolism	10	-0.695925	0.0254087	1.59502	TRUE
hsa00670_One.carbon.pool.by.folate	10	-0.559738	0.0924591	1.03405	FALSE
hsa01523_Antifolate.resistance	10	-0.531637	0.113749	0.944051	FALSE
hsa04612_Antigen.processing.and.presentation	10	-0.70322	0.0232843	1.63294	TRUE
hsa04130_SNARE.interactions.in.vesicular.transport	10	0.417364	0.230119	0.638047	FALSE
hsa03040_Spliceosome	10	-0.50616	0.135499	0.868065	FALSE
hsa05164_Influenza.A	10	-0.616585	0.057616	1.23946	FALSE
hsa05200_Pathways.in.cancer	10	-0.576148	0.0812981	1.08992	FALSE
hsa04936_Alcoholic.liver.disease	10	0.500836	0.140343	0.85281	FALSE
hsa04657_IL.17.signaling.pathway	10	-0.654506	0.0400288	1.39763	TRUE
hsa05218_Melanoma	10	0.508556	0.133352	0.875	FALSE
hsa05235_PD.L1.expression.and.PD.1.checkpoint.pathway.in.cancer	10	0.631065	0.0503953	1.29761	FALSE
hsa05222_Small.cell.lung.cancer	10	-0.511514	0.130731	0.883621	FALSE
hsa05165_Human.papillomavirus.infection	10	0.496918	0.143975	0.841714	FALSE
hsa00260_Glycine..serine.and.threonine.metabolism	10	-0.749611	0.0125493	1.90138	TRUE
hsa04218_Cellular.senescence	10	-0.428378	0.216777	0.663987	FALSE
hsa04814_Motor.proteins	10	-0.471994	0.168414	0.773621	FALSE
hsa04934_Cushing.syndrome	10	0.544863	0.103381	0.985557	FALSE
hsa05166_Human.T.cell.leukemia.virus.1.infection	10	-0.415571	0.232333	0.633888	FALSE
hsa05207_Chemical.carcinogenesis...receptor.activation	10	-0.380607	0.27791	0.556096	FALSE
hsa03450_Non.homologous.end.joining	10	-0.443812	0.198847	0.701481	FALSE
hsa05160_Hepatitis.C	10	-0.419478	0.227523	0.642975	FALSE
hsa05417_Lipid.and.atherosclerosis	10	-0.518799	0.124414	0.905131	FALSE
hsa04215_Apoptosis...multiple.species	10	-0.388878	0.266721	0.573943	FALSE
hsa05131_Shigellosis	10	-0.465918	0.174724	0.757648	FALSE
hsa04141_Protein.processing.in.endoplasmic.reticulum	10	-0.744046	0.0136023	1.86639	TRUE
hsa04931_Insulin.resistance	10	0.534436	0.111503	0.952713	FALSE
hsa03440_Homologous.recombination	10	-0.374257	0.28667	0.542618	FALSE
hsa05134_Legionellosis	10	-0.58883	0.0732963	1.13492	FALSE
hsa05215_Prostate.cancer	10	-0.0819082	0.822023	0.085116	FALSE
hsa01522_Endocrine.resistance	10	0.419634	0.227332	0.643339	FALSE
hsa04064_NF.kappa.B.signaling.pathway	10	-0.574259	0.0825361	1.08336	FALSE
hsa04935_Growth.hormone.synthesis..secretion.and.action	10	0.459438	0.181605	0.740873	FALSE
hsa04940_Type.I.diabetes.mellitus	10	-0.738749	0.0146607	1.83385	TRUE
hsa05206_MicroRNAs.in.cancer	10	-0.409498	0.239925	0.619925	FALSE
hsa04933_AGE.RAGE.signaling.pathway.in.diabetic.complications	10	-0.45277	0.188851	0.723881	FALSE
hsa05224_Breast.cancer	10	0.577402	0.080483	1.0943	FALSE
hsa04668_TNF.signaling.pathway	10	0.258678	0.47051	0.327431	FALSE
hsa05130_Pathogenic.Escherichia.coli.infection	10	-0.44031	0.202837	0.692852	FALSE
hsa05219_Bladder.cancer	10	0.432459	0.211949	0.673769	FALSE
hsa04530_Tight.junction	10	-0.431218	0.213411	0.670782	FALSE
hsa05169_Epstein.Barr.virus.infection	10	-0.652536	0.040839	1.38892	TRUE
hsa03030_DNA.replication	10	-0.443229	0.199508	0.700039	FALSE
hsa04210_Apoptosis	10	-0.701714	0.0237125	1.62502	TRUE
hsa05203_Viral.carcinogenesis	10	-0.424012	0.222012	0.653623	FALSE
hsa04622_RIG.I.like.receptor.signaling.pathway	10	0.449047	0.192968	0.714514	FALSE
hsa04920_Adipocytokine.signaling.pathway	10	0.334968	0.344087	0.463332	FALSE
hsa04658_Th1.and.Th2.cell.differentiation	10	-0.273691	0.444168	0.352453	FALSE
hsa05223_Non.small.cell.lung.cancer	10	0.444034	0.198596	0.70203	FALSE
hsa01524_Platinum.drug.resistance	10	-0.0161392	0.964705	0.0156056	FALSE
hsa04659_Th17.cell.differentiation	10	-0.265333	0.458749	0.338425	FALSE
hsa05135_Yersinia.infection	10	-0.247522	0.490518	0.309345	FALSE
hsa05145_Toxoplasmosis	10	-0.58681	0.0745349	1.12764	FALSE
hsa04061_Viral.protein.interaction.with.cytokine.and.cytokine.receptor	10	-0.531362	0.113972	0.943202	FALSE
hsa04380_Osteoclast.differentiation	10	-0.241745	0.501018	0.300146	FALSE
hsa05220_Chronic.myeloid.leukemia	10	0.356557	0.311857	0.506045	FALSE
hsa01240_Biosynthesis.of.cofactors	10	-0.405722	0.244714	0.611342	FALSE
hsa05140_Leishmaniasis	10	-0.495856	0.144969	0.838725	FALSE
hsa05214_Glioma	10	0.00197023	0.99569	0.00187579	FALSE
hsa04120_Ubiquitin.mediated.proteolysis	10	0.487313	0.153119	0.81497	FALSE
hsa05167_Kaposi.sarcoma.associated.herpesvirus.infection	10	0.348761	0.323306	0.490386	FALSE
hsa04217_Necroptosis	10	-0.585921	0.0750845	1.12445	FALSE
hsa05162_Measles	10	-0.406083	0.244254	0.612159	FALSE
hsa04114_Oocyte.meiosis	10	0.0170703	0.96267	0.0165227	FALSE
hsa04928_Parathyroid.hormone.synthesis..secretion.and.action	10	-0.188592	0.601817	0.220536	FALSE
hsa05163_Human.cytomegalovirus.infection	10	-0.162646	0.653475	0.184771	FALSE
hsa05225_Hepatocellular.carcinoma	10	-0.0164054	0.964123	0.0158676	FALSE
hsa05414_Dilated.cardiomyopathy	10	-0.388549	0.267161	0.573226	FALSE
hsa05171_Coronavirus.disease...COVID.19	10	0.329761	0.352105	0.453328	FALSE
hsa04621_NOD.like.receptor.signaling.pathway	10	-0.215736	0.549434	0.260084	FALSE
hsa05170_Human.immunodeficiency.virus.1.infection	10	-0.160853	0.657098	0.18237	FALSE
hsa05168_Herpes.simplex.virus.1.infection	10	0.035566	0.922298	0.0351288	FALSE
hsa04060_Cytokine.cytokine.receptor.interaction	10	-0.591828	0.0714827	1.1458	FALSE
hsa04620_Toll.like.receptor.signaling.pathway	10	0.309043	0.384919	0.414631	FALSE
hsa04625_C.type.lectin.receptor.signaling.pathway	10	0.143029	0.693447	0.158987	FALSE
hsa05210_Colorectal.cancer	10	-0.0521365	0.886261	0.0524385	FALSE
hsa03410_Base.excision.repair	10	-0.178088	0.622555	0.205822	FALSE
hsa04110_Cell.cycle	10	-0.055561	0.878835	0.0560928	FALSE
hsa05410_Hypertrophic.cardiomyopathy	10	-0.329035	0.353229	0.451944	FALSE
hsa04820_Cytoskeleton.in.muscle.cells	10	0.127977	0.72459	0.139908	FALSE
hsa04914_Progesterone.mediated.oocyte.maturation	10	0.309844	0.383623	0.416095	FALSE
hsa04010_MAPK.signaling.pathway	10	0.246704	0.491999	0.308036	FALSE
hsa05142_Chagas.disease	10	0.100131	0.783146	0.106157	FALSE
hsa05161_Hepatitis.B	10	0.196446	0.586478	0.231748	FALSE
hsa05212_Pancreatic.cancer	10	0.147367	0.684544	0.164598	FALSE
hsa04917_Prolactin.signaling.pathway	10	0.341709	0.333847	0.476452	FALSE
hsa03013_Nucleocytoplasmic.transport	10	0.181535	0.615722	0.210615	FALSE
hsa04630_JAK.STAT.signaling.pathway	10	-0.362408	0.303405	0.517977	FALSE
hsa04660_T.cell.receptor.signaling.pathway	10	0.28033	0.432739	0.363774	FALSE
hsa04910_Insulin.signaling.pathway	10	0.316179	0.373452	0.427765	FALSE

## Sheet: Fig3E
participantID	pathway	mu_ct1	n_ct1	mu_rest	n_rest	conc0h	ratio pathway activity
H001	hsa03050_Proteasome	0.128542	1698	0.24108	6070	342.234	0.533192
H002	hsa03050_Proteasome	0.172223	213	0.228942	5675	41.4194	0.752255
H005	hsa03050_Proteasome	0.161948	1033	0.232363	8588	109.884	0.69696
H006	hsa03050_Proteasome	0.134032	223	0.20076	7835	21.5315	0.667622
H009	hsa03050_Proteasome	0.142097	719	0.206829	7293	86.9862	0.687025
H010	hsa03050_Proteasome	0.137774	685	0.227866	2339	248.545	0.604627
H012	hsa03050_Proteasome	0.158455	420	0.282404	7198	263.466	0.561093
H015	hsa03050_Proteasome	0.159707	564	0.239635	9007	91.722	0.66646
H021	hsa03050_Proteasome	0.166706	405	0.218803	4048	66.7163	0.761899
H024	hsa03050_Proteasome	0.105735	199	0.144919	4296	17.7976	0.729615

## Sheet: Fig3F
participantID	pathway	mu_ct1	n_ct1	mu_rest	n_rest	conc0h	ratio pathway activity
H001	hsa00010_Glycolysis...Gluconeogenesis	0.0322201	1698	0.0522435	6070	342.234	0.616729
H002	hsa00010_Glycolysis...Gluconeogenesis	0.0429442	213	0.0517221	5675	41.4194	0.830286
H005	hsa00010_Glycolysis...Gluconeogenesis	0.0450175	1033	0.060333	8588	109.884	0.74615
H006	hsa00010_Glycolysis...Gluconeogenesis	0.044973	223	0.0611918	7835	21.5315	0.734951
H009	hsa00010_Glycolysis...Gluconeogenesis	0.0507466	719	0.063885	7293	86.9862	0.794344
H010	hsa00010_Glycolysis...Gluconeogenesis	0.0317921	685	0.0547459	2339	248.545	0.580722
H012	hsa00010_Glycolysis...Gluconeogenesis	0.057274	420	0.0897777	7198	263.466	0.637954
H015	hsa00010_Glycolysis...Gluconeogenesis	0.0432107	564	0.0671136	9007	91.722	0.643845
H021	hsa00010_Glycolysis...Gluconeogenesis	0.0733198	405	0.101269	4048	66.7163	0.724008
H024	hsa00010_Glycolysis...Gluconeogenesis	0.0439859	199	0.0564851	4296	17.7976	0.778717

[truncated: 25 more sheets: Fig3G, Fig4A, Fig4B, Fig4C, Fig4D, Fig5A, Fig5B, Fig5C, Fig5D, Fig5E, Fig6A, Fig6B, Fig6C, Fig6D, Fig6E, Fig7A-L, Fig8A, Fig8B, Fig8C, Fig8D …]
